# Supplementary material for: Structure-Based Design of Acetolactate Synthase From Bacillus licheniformis Improved Protein Stability Under Acidic Conditions
Source: Front Microbiol. 2020 Oct 27;11:582909. doi: 10.3389/fmicb.2020.582909 (PMC7652814; doi:10.3389/fmicb.2020.582909)
Supplement: Supplementary file 2 [file Data_Sheet_1.ZIP]

Archive with 5 entries (5 files):
- PDB files/ALS-N210D-H399D.fasta
- PDB files/ALS-N210D-H399D.pdb
- PDB files/ALS-Wild type.fasta
- PDB files/ALS-Wild type.pdb
- PDB files/desktop.ini
