# Supplementary material for: Structure-Based Design of Acetolactate Synthase From Bacillus licheniformis Improved Protein Stability Under Acidic Conditions
Source: Front Microbiol. 2020 Oct 27;11:582909. doi: 10.3389/fmicb.2020.582909 (PMC7652814; doi:10.3389/fmicb.2020.582909)
Supplement: Supplementary file 2 [file Data_Sheet_1.ZIP › PDB files/ALS-N210D-H399D.pdb]

TITLE     SWISS-MODEL SERVER (https://swissmodel.expasy.org)
TITLE    2 Untitled Project
EXPDTA    THEORETICAL MODEL (SWISS-MODEL SERVER)
AUTHOR    SWISS-MODEL SERVER (SEE REFERENCE IN JRNL Records)
REVDAT   1   02-MAY-19 1MOD    1       16:11
JRNL        AUTH   A.WATERHOUSE,M.BERTONI,S.BIENERT,G.STUDER,G.TAURIELLO,
JRNL        AUTH 2 R.GUMIENNY,F.T.HEER,T.A.P.DE BEER,C.REMPFER,L.BORDOLI,
JRNL        AUTH 3 R.LEPORE,T.SCHWEDE
JRNL        TITL   SWISS-MODEL: HOMOLOGY MODELLING OF PROTEIN STRUCTURES AND
JRNL        TITL 2 COMPLEXES
JRNL        REF    NUCLEIC.ACIDS.RES..           V.  46 W296  2018
JRNL        PMID   29788355
JRNL        DOI    10.1093/nar/gky427
REMARK   1
REMARK   1 REFERENCE 1
REMARK   1  AUTH   S.BIENERT,A.WATERHOUSE,T.A.P.DE BEER,G.TAURIELLO,G.STUDER,
REMARK   1  AUTH 2 L.BORDOLI,T.SCHWEDE
REMARK   1  TITL   THE SWISS-MODEL REPOSITORY - NEW FEATURES AND FUNCTIONALITY
REMARK   1  REF    NUCLEIC.ACIDS.RES..           V.  22       2017
REMARK   1  REFN                   ISSN 0305-1048
REMARK   1  PMID   27899672
REMARK   1  DOI    10.1093/nar/gkw1132
REMARK   1
REMARK   1 REFERENCE 2
REMARK   1  AUTH   N.GUEX,M.C.PEITSCH,T.SCHWEDE
REMARK   1  TITL   AUTOMATED COMPARATIVE PROTEIN STRUCTURE MODELING WITH
REMARK   1  TITL 2 SWISS-MODEL AND SWISS-PDBVIEWER: A HISTORICAL PERSPECTIVE
REMARK   1  REF    ELECTROPHORESIS               V.  30       2009
REMARK   1  REFN                   ISSN 0173-0835
REMARK   1  PMID   19517507
REMARK   1  DOI    10.1002/elps.200900140
REMARK   1
REMARK   1 REFERENCE 3
REMARK   1  AUTH   P.BENKERT,M.BIASINI,T.SCHWEDE
REMARK   1  TITL   TOWARD THE ESTIMATION OF THE ABSOLUTE QUALITY OF INDIVIDUAL
REMARK   1  TITL 2 PROTEIN STRUCTURE MODELS
REMARK   1  REF    BIOINFORMATICS                V.  27       2011
REMARK   1  REFN                   ISSN 1367-4803
REMARK   1  PMID   21134891
REMARK   1  DOI    10.1093/bioinformatics/btq662
REMARK   1
REMARK   1 REFERENCE 4
REMARK   1  AUTH   M.BERTONI,F.KIEFER,M.BIASINI,L.BORDOLI,T.SCHWEDE
REMARK   1  TITL   MODELING PROTEIN QUATERNARY STRUCTURE OF HOMO- AND
REMARK   1  TITL 2 HETERO-OLIGOMERS BEYOND BINARY INTERACTIONS BY HOMOLOGY
REMARK   1  REF    SCI.REP.                      V.   7       2017
REMARK   1  REFN                   ISSN
REMARK   1  PMID   28874689
REMARK   1  DOI    10.1038/s41598-017-09654-8
REMARK   1
REMARK   1 DISCLAIMER
REMARK   1 The SWISS-MODEL SERVER produces theoretical models for proteins.
REMARK   1 The results of any theoretical modelling procedure is
REMARK   1 NON-EXPERIMENTAL and MUST be considered with care. These models may
REMARK   1 contain significant errors. This is especially true for automated
REMARK   1 modeling since there is no human intervention during model
REMARK   1 building. Please read the header section and the logfile carefully
REMARK   1 to know what templates and alignments were used during the model
REMARK   1 building process. All information by the SWISS-MODEL SERVER is
REMARK   1 provided "AS-IS", without any warranty, expressed or implied.
REMARK   2
REMARK   2 COPYRIGHT NOTICE
REMARK   2 This SWISS-MODEL protein model is copyright. It is produced by the
REMARK   2 SWISS-MODEL server, developed by the Computational Structural
REMARK   2 Biology Group at the SIB Swiss Institute of Bioinformatics at the
REMARK   2 Biozentrum, University of Basel (https://swissmodel.expasy.org). This
REMARK   2 model is licensed under the CC BY-SA 4.0 Creative Commons
REMARK   2 Attribution-ShareAlike 4.0 International License
REMARK   2 (https://creativecommons.org/licenses/by-sa/4.0/legalcode), i.e. you
REMARK   2 can copy and redistribute the model in any medium or format,
REMARK   2 transform and build upon the model for any purpose, even
REMARK   2 commercially, under the following terms:
REMARK   2 Attribution - You must give appropriate credit, provide a link to
REMARK   2 the license, and indicate if changes were made. You may do so in any
REMARK   2 reasonable manner, but not in any way that suggests the licensor
REMARK   2 endorses you or your use. When you publish, patent or distribute
REMARK   2 results that were fully or partially based on the model, please cite
REMARK   2 the corresponding papers mentioned under JRNL.
REMARK   2 ShareAlike - If you remix, transform, or build upon the material,
REMARK   2 you must distribute your contributions under the same license as the
REMARK   2 original.
REMARK   2 No additional restrictions - you may not apply legal terms or
REMARK   2 technological measures that legally restrict others from doing
REMARK   2 anything the license permits.
REMARK   2 Find a human-readable summary of (and not a substitute for) the
REMARK   2 CC BY-SA 4.0 license at this link:
REMARK   2 https://creativecommons.org/licenses/by-sa/4.0/
REMARK   3 
REMARK   3 MODEL INFORMATION
REMARK   3  ENGIN   PROMOD3
REMARK   3  VERSN   1.3.0
REMARK   3  OSTAT   homo-tetramer
REMARK   3  OSRSN   PREDICTION
REMARK   3  QSPRD   0.896
REMARK   3  QMN4    0.22
REMARK   3  MODT    FALSE
REMARK   3 
REMARK   3 MODEL LIGAND 1
REMARK   3  NAME    MG
REMARK   3  BIND    A.449
REMARK   3  BIND 2  A.476
REMARK   3  BIND 3  A.478
REMARK   3  BIND 4  _.2
REMARK   3 
REMARK   3 MODEL LIGAND 2
REMARK   3  NAME    MG
REMARK   3  BIND    B.449
REMARK   3  BIND 2  B.450
REMARK   3  BIND 3  B.476
REMARK   3  BIND 4  B.478
REMARK   3  BIND 5  _.8
REMARK   3 
REMARK   3 MODEL LIGAND 3
REMARK   3  NAME    MG
REMARK   3  BIND    C.449
REMARK   3  BIND 2  C.476
REMARK   3  BIND 3  C.478
REMARK   3  BIND 4  _.14
REMARK   3 
REMARK   3 MODEL LIGAND 4
REMARK   3  NAME    MG
REMARK   3  BIND    D.449
REMARK   3  BIND 2  D.476
REMARK   3  BIND 3  D.478
REMARK   3  BIND 4  _.20
REMARK   3 
REMARK   3 TEMPLATE 1
REMARK   3  PDBID   4rjj
REMARK   3  CHAIN   A
REMARK   3  MMCIF   A
REMARK   3  PDBV    2019-04-19
REMARK   3  SMTLE   4rjj.1.A
REMARK   3  SMTLV   2019-04-24
REMARK   3  MTHD    X-RAY DIFFRACTION 2.34 A
REMARK   3  FOUND   BLAST
REMARK   3  SIM     0.52
REMARK   3  SID     75.68
REMARK   3  OSTAT   homo-tetramer
REMARK   3  LIGND   TPP
REMARK   3  LIGND 2 TPP
REMARK   3  LIGND 3 TPP
REMARK   3  LIGND 4 TPP
REMARK   3  LIGND 5 MG
REMARK   3  LIGND 6 MG
REMARK   3  LIGND 7 MG
REMARK   3  LIGND 8 MG
REMARK   3  ALN A TRG LNNVAAKNETLTVRGAELVVDSLIQQGVTHVFGIPGAKIDAVFDVLKDKGPELIVCRH
REMARK   3  ALN A TRG EQNAAFMAAAVGRLTGKPGVCLVTSGPGASNLATGLVTANTEGDPVVALAGAVKRADR
REMARK   3  ALN A TRG LKKTHQSMDNAALFQPITKYSAEVEDANNIPEAVTNAFRAAASGQAGAAFLSFPQDVT
REMARK   3  ALN A TRG AGPATAKPVKTMPAPKLGAASDEQISAAIAKIHNADLPVVLVGMKGGRPEAIEAVRRL
REMARK   3  ALN A TRG LRKVKLPFVETYQAAGTLSHDLEDQYFGRIGLFRNQPGDMLLEKADVVLTVGYDPIEY
REMARK   3  ALN A TRG DPVFWNGKGERSVIHLDEIQADIDHDYQPEIELIGDIAETLNHIEHDSLPVSIDESFA
REMARK   3  ALN A TRG PVLDYLKKALEEQSEPPKETKTDLVHPLQIVRDLRELLSDDITVTCDIGSDAIWMSRY
REMARK   3  ALN A TRG FRTYRPHGLLISNGMQTLGVALPWAIAATLVNPGQKVVSVSGDGGFLFSAMELETAVR
REMARK   3  ALN A TRG LKAPIVHIVWNDSTYDMVAFQQEMKYKRTSGVDFGGIDIVKYAESFGAKGLRVNSPDE
REMARK   3  ALN A TRG LAEVLKAGLDAEGPVVIDIPVDYSDNIHLADQRFPKKFEEHFNKEASKQS
REMARK   3  ALN A TPL -------------RGAELVVDCLVEQGVTHVFGIPGAKIDAVFDALQDKGPEIIVARH
REMARK   3  ALN A TPL EQNAAFMAQAVGRLTGKPGVVLVTSGPGASNLATGLLTANTEGDPVVALAGNVIRADR
REMARK   3  ALN A TPL LKRTHQSLDNAALFQPITKYSVEVQDVKNIPEAVTNAFRIASAGQAGAAFVSFPQDVV
REMARK   3  ALN A TPL NEVTNTKNVRAVAAPKLGPAADDAISAAIAKIQTAKLPVVLVGMKGGRPEAIKAVRKL
REMARK   3  ALN A TPL LKKVQLPFVETYQAAGTLSRDLEDQYFGRIGLFRNQPGDLLLEQADVVLTIGYDPIEY
REMARK   3  ALN A TPL DPKFWNINGDRTIIHLDEIIADIDHAYQPDLELIGDIPSTINHIEHDAVKVEFAEREQ
REMARK   3  ALN A TPL KILSDLKQYMHEGEQVPADWKSDRAHPLEIVKELRNAVDDHVTVTCDIGSHAIWMSRY
REMARK   3  ALN A TPL FRSYEPLTLMISNGMQTLGVALPWAIGASLVKPGEKVVSVSGDGGFLFSAMELETAVR
REMARK   3  ALN A TPL LKAPIVHIVWNDSTYDMVAFQQLKKYNRTSAVDFGNIDIVKYAESFGATGLRVESPDQ
REMARK   3  ALN A TPL LADVLRQGMNAEGPVIIDVPVDYSDNINLASDKLPKEFGELMKTKA----
REMARK   3  ALN A OFF 15
ATOM      1  N   ARG A  14      31.729-117.372 -44.561  1.00  0.82           N  
ATOM      2  CA  ARG A  14      31.795-116.265 -45.560  1.00  0.82           C  
ATOM      3  C   ARG A  14      31.631-114.933 -44.847  1.00  0.82           C  
ATOM      4  O   ARG A  14      31.509-114.913 -43.624  1.00  0.82           O  
ATOM      5  CB  ARG A  14      30.661-116.433 -46.612  1.00  0.82           C  
ATOM      6  CG  ARG A  14      30.514-117.823 -47.271  1.00  0.82           C  
ATOM      7  CD  ARG A  14      29.172-118.006 -48.006  1.00  0.82           C  
ATOM      8  NE  ARG A  14      28.089-118.161 -46.974  1.00  0.82           N  
ATOM      9  CZ  ARG A  14      26.848-118.590 -47.247  1.00  0.82           C  
ATOM     10  NH1 ARG A  14      26.412-118.799 -48.485  1.00  0.82           N  
ATOM     11  NH2 ARG A  14      26.006-118.858 -46.261  1.00  0.82           N  
ATOM     12  N   GLY A  15      31.592-113.794 -45.572  1.00  0.89           N  
ATOM     13  CA  GLY A  15      31.233-112.494 -44.994  1.00  0.89           C  
ATOM     14  C   GLY A  15      29.792-112.400 -44.537  1.00  0.89           C  
ATOM     15  O   GLY A  15      29.455-111.679 -43.606  1.00  0.89           O  
ATOM     16  N   ALA A  16      28.900-113.189 -45.163  1.00  0.90           N  
ATOM     17  CA  ALA A  16      27.517-113.375 -44.766  1.00  0.90           C  
ATOM     18  C   ALA A  16      27.346-113.930 -43.351  1.00  0.90           C  
ATOM     19  O   ALA A  16      26.531-113.434 -42.574  1.00  0.90           O  
ATOM     20  CB  ALA A  16      26.846-114.310 -45.784  1.00  0.90           C  
ATOM     21  N   GLU A  17      28.163-114.931 -42.955  1.00  0.87           N  
ATOM     22  CA  GLU A  17      28.222-115.443 -41.592  1.00  0.87           C  
ATOM     23  C   GLU A  17      28.583-114.375 -40.581  1.00  0.87           C  
ATOM     24  O   GLU A  17      27.902-114.244 -39.572  1.00  0.87           O  
ATOM     25  CB  GLU A  17      29.142-116.688 -41.463  1.00  0.87           C  
ATOM     26  CG  GLU A  17      28.524-118.014 -41.998  1.00  0.87           C  
ATOM     27  CD  GLU A  17      28.270-118.031 -43.499  1.00  0.87           C  
ATOM     28  OE1 GLU A  17      27.234-118.572 -43.943  1.00  0.87           O  
ATOM     29  OE2 GLU A  17      29.132-117.512 -44.258  1.00  0.87           O  
ATOM     30  N   LEU A  18      29.572-113.512 -40.881  1.00  0.90           N  
ATOM     31  CA  LEU A  18      29.942-112.391 -40.030  1.00  0.90           C  
ATOM     32  C   LEU A  18      28.803-111.398 -39.791  1.00  0.90           C  
ATOM     33  O   LEU A  18      28.609-110.909 -38.682  1.00  0.90           O  
ATOM     34  CB  LEU A  18      31.148-111.623 -40.624  1.00  0.90           C  
ATOM     35  CG  LEU A  18      32.410-112.471 -40.874  1.00  0.90           C  
ATOM     36  CD1 LEU A  18      33.476-111.632 -41.588  1.00  0.90           C  
ATOM     37  CD2 LEU A  18      32.979-113.053 -39.577  1.00  0.90           C  
ATOM     38  N   VAL A  19      27.987-111.103 -40.829  1.00  0.93           N  
ATOM     39  CA  VAL A  19      26.775-110.297 -40.688  1.00  0.93           C  
ATOM     40  C   VAL A  19      25.761-110.929 -39.739  1.00  0.93           C  
ATOM     41  O   VAL A  19      25.252-110.276 -38.830  1.00  0.93           O  
ATOM     42  CB  VAL A  19      26.106-110.034 -42.042  1.00  0.93           C  
ATOM     43  CG1 VAL A  19      24.762-109.294 -41.888  1.00  0.93           C  
ATOM     44  CG2 VAL A  19      27.050-109.191 -42.915  1.00  0.93           C  
ATOM     45  N   VAL A  20      25.473-112.238 -39.888  1.00  0.92           N  
ATOM     46  CA  VAL A  20      24.571-112.960 -38.999  1.00  0.92           C  
ATOM     47  C   VAL A  20      25.079-113.098 -37.583  1.00  0.92           C  
ATOM     48  O   VAL A  20      24.324-112.897 -36.632  1.00  0.92           O  
ATOM     49  CB  VAL A  20      24.192-114.320 -39.554  1.00  0.92           C  
ATOM     50  CG1 VAL A  20      23.280-115.107 -38.600  1.00  0.92           C  
ATOM     51  CG2 VAL A  20      23.394-114.051 -40.827  1.00  0.92           C  
ATOM     52  N   ASP A  21      26.375-113.398 -37.388  1.00  0.89           N  
ATOM     53  CA  ASP A  21      26.974-113.476 -36.068  1.00  0.89           C  
ATOM     54  C   ASP A  21      26.875-112.137 -35.330  1.00  0.89           C  
ATOM     55  O   ASP A  21      26.496-112.095 -34.161  1.00  0.89           O  
ATOM     56  CB  ASP A  21      28.430-114.008 -36.144  1.00  0.89           C  
ATOM     57  CG  ASP A  21      28.429-115.481 -36.507  1.00  0.89           C  
ATOM     58  OD1 ASP A  21      27.744-116.266 -35.797  1.00  0.89           O  
ATOM     59  OD2 ASP A  21      29.047-115.904 -37.520  1.00  0.89           O  
ATOM     60  N   SER A  22      27.080-110.994 -36.022  1.00  0.92           N  
ATOM     61  CA  SER A  22      26.771-109.683 -35.452  1.00  0.92           C  
ATOM     62  C   SER A  22      25.309-109.513 -35.042  1.00  0.92           C  
ATOM     63  O   SER A  22      25.014-109.014 -33.960  1.00  0.92           O  
ATOM     64  CB  SER A  22      27.069-108.516 -36.427  1.00  0.92           C  
ATOM     65  OG  SER A  22      28.466-108.391 -36.684  1.00  0.92           O  
ATOM     66  N   LEU A  23      24.331-109.953 -35.867  1.00  0.92           N  
ATOM     67  CA  LEU A  23      22.911-109.901 -35.519  1.00  0.92           C  
ATOM     68  C   LEU A  23      22.552-110.735 -34.289  1.00  0.92           C  
ATOM     69  O   LEU A  23      21.804-110.289 -33.419  1.00  0.92           O  
ATOM     70  CB  LEU A  23      21.996-110.350 -36.691  1.00  0.92           C  
ATOM     71  CG  LEU A  23      22.071-109.487 -37.967  1.00  0.92           C  
ATOM     72  CD1 LEU A  23      21.219-110.104 -39.084  1.00  0.92           C  
ATOM     73  CD2 LEU A  23      21.640-108.039 -37.716  1.00  0.92           C  
ATOM     74  N   ILE A  24      23.120-111.953 -34.168  1.00  0.88           N  
ATOM     75  CA  ILE A  24      22.978-112.822 -33.000  1.00  0.88           C  
ATOM     76  C   ILE A  24      23.503-112.166 -31.738  1.00  0.88           C  
ATOM     77  O   ILE A  24      22.841-112.129 -30.704  1.00  0.88           O  
ATOM     78  CB  ILE A  24      23.729-114.138 -33.212  1.00  0.88           C  
ATOM     79  CG1 ILE A  24      23.010-114.960 -34.297  1.00  0.88           C  
ATOM     80  CG2 ILE A  24      23.853-114.960 -31.905  1.00  0.88           C  
ATOM     81  CD1 ILE A  24      23.832-116.151 -34.795  1.00  0.88           C  
ATOM     82  N   GLN A  25      24.705-111.576 -31.808  1.00  0.86           N  
ATOM     83  CA  GLN A  25      25.337-110.969 -30.656  1.00  0.86           C  
ATOM     84  C   GLN A  25      24.688-109.651 -30.216  1.00  0.86           C  
ATOM     85  O   GLN A  25      24.804-109.240 -29.064  1.00  0.86           O  
ATOM     86  CB  GLN A  25      26.821-110.718 -30.981  1.00  0.86           C  
ATOM     87  CG  GLN A  25      27.698-111.970 -31.200  1.00  0.86           C  
ATOM     88  CD  GLN A  25      29.065-111.528 -31.733  1.00  0.86           C  
ATOM     89  OE1 GLN A  25      29.187-110.612 -32.543  1.00  0.86           O  
ATOM     90  NE2 GLN A  25      30.149-112.184 -31.258  1.00  0.86           N  
ATOM     91  N   GLN A  26      23.962-108.958 -31.117  1.00  0.87           N  
ATOM     92  CA  GLN A  26      23.174-107.776 -30.789  1.00  0.87           C  
ATOM     93  C   GLN A  26      21.843-108.133 -30.131  1.00  0.87           C  
ATOM     94  O   GLN A  26      21.166-107.287 -29.544  1.00  0.87           O  
ATOM     95  CB  GLN A  26      22.894-106.940 -32.065  1.00  0.87           C  
ATOM     96  CG  GLN A  26      24.137-106.220 -32.640  1.00  0.87           C  
ATOM     97  CD  GLN A  26      24.613-105.057 -31.768  1.00  0.87           C  
ATOM     98  OE1 GLN A  26      23.909-104.513 -30.918  1.00  0.87           O  
ATOM     99  NE2 GLN A  26      25.877-104.627 -32.001  1.00  0.87           N  
ATOM    100  N   GLY A  27      21.437-109.419 -30.201  1.00  0.92           N  
ATOM    101  CA  GLY A  27      20.183-109.897 -29.631  1.00  0.92           C  
ATOM    102  C   GLY A  27      19.001-109.684 -30.533  1.00  0.92           C  
ATOM    103  O   GLY A  27      17.859-109.660 -30.084  1.00  0.92           O  
ATOM    104  N   VAL A  28      19.246-109.507 -31.845  1.00  0.92           N  
ATOM    105  CA  VAL A  28      18.201-109.333 -32.842  1.00  0.92           C  
ATOM    106  C   VAL A  28      17.396-110.611 -33.012  1.00  0.92           C  
ATOM    107  O   VAL A  28      17.936-111.676 -33.298  1.00  0.92           O  
ATOM    108  CB  VAL A  28      18.765-108.880 -34.190  1.00  0.92           C  
ATOM    109  CG1 VAL A  28      17.655-108.677 -35.240  1.00  0.92           C  
ATOM    110  CG2 VAL A  28      19.529-107.559 -33.995  1.00  0.92           C  
ATOM    111  N   THR A  29      16.064-110.533 -32.830  1.00  0.91           N  
ATOM    112  CA  THR A  29      15.172-111.682 -32.953  1.00  0.91           C  
ATOM    113  C   THR A  29      14.384-111.677 -34.243  1.00  0.91           C  
ATOM    114  O   THR A  29      13.958-112.732 -34.706  1.00  0.91           O  
ATOM    115  CB  THR A  29      14.160-111.726 -31.818  1.00  0.91           C  
ATOM    116  OG1 THR A  29      13.642-110.419 -31.569  1.00  0.91           O  
ATOM    117  CG2 THR A  29      14.886-112.193 -30.547  1.00  0.91           C  
ATOM    118  N   HIS A  30      14.240-110.510 -34.897  1.00  0.92           N  
ATOM    119  CA  HIS A  30      13.508-110.380 -36.144  1.00  0.92           C  
ATOM    120  C   HIS A  30      14.258-109.499 -37.115  1.00  0.92           C  
ATOM    121  O   HIS A  30      14.728-108.416 -36.771  1.00  0.92           O  
ATOM    122  CB  HIS A  30      12.106-109.752 -35.962  1.00  0.92           C  
ATOM    123  CG  HIS A  30      11.212-110.588 -35.108  1.00  0.92           C  
ATOM    124  ND1 HIS A  30      10.917-110.223 -33.806  1.00  0.92           N  
ATOM    125  CD2 HIS A  30      10.619-111.764 -35.416  1.00  0.92           C  
ATOM    126  CE1 HIS A  30      10.148-111.197 -33.350  1.00  0.92           C  
ATOM    127  NE2 HIS A  30       9.941-112.155 -34.286  1.00  0.92           N  
ATOM    128  N   VAL A  31      14.364-109.948 -38.376  1.00  0.94           N  
ATOM    129  CA  VAL A  31      14.871-109.153 -39.478  1.00  0.94           C  
ATOM    130  C   VAL A  31      13.747-109.018 -40.477  1.00  0.94           C  
ATOM    131  O   VAL A  31      13.124-109.995 -40.888  1.00  0.94           O  
ATOM    132  CB  VAL A  31      16.091-109.785 -40.141  1.00  0.94           C  
ATOM    133  CG1 VAL A  31      16.442-109.133 -41.493  1.00  0.94           C  
ATOM    134  CG2 VAL A  31      17.285-109.629 -39.192  1.00  0.94           C  
ATOM    135  N   PHE A  32      13.449-107.780 -40.897  1.00  0.94           N  
ATOM    136  CA  PHE A  32      12.432-107.507 -41.888  1.00  0.94           C  
ATOM    137  C   PHE A  32      13.121-107.398 -43.231  1.00  0.94           C  
ATOM    138  O   PHE A  32      14.130-106.710 -43.366  1.00  0.94           O  
ATOM    139  CB  PHE A  32      11.709-106.174 -41.579  1.00  0.94           C  
ATOM    140  CG  PHE A  32      11.079-106.246 -40.221  1.00  0.94           C  
ATOM    141  CD1 PHE A  32       9.855-106.907 -40.051  1.00  0.94           C  
ATOM    142  CD2 PHE A  32      11.716-105.690 -39.100  1.00  0.94           C  
ATOM    143  CE1 PHE A  32       9.276-107.018 -38.782  1.00  0.94           C  
ATOM    144  CE2 PHE A  32      11.147-105.808 -37.827  1.00  0.94           C  
ATOM    145  CZ  PHE A  32       9.923-106.471 -37.667  1.00  0.94           C  
ATOM    146  N   GLY A  33      12.644-108.080 -44.285  1.00  0.94           N  
ATOM    147  CA  GLY A  33      13.377-107.956 -45.535  1.00  0.94           C  
ATOM    148  C   GLY A  33      12.774-108.609 -46.735  1.00  0.94           C  
ATOM    149  O   GLY A  33      11.775-109.324 -46.675  1.00  0.94           O  
ATOM    150  N   ILE A  34      13.413-108.348 -47.889  1.00  0.90           N  
ATOM    151  CA  ILE A  34      13.056-108.908 -49.179  1.00  0.90           C  
ATOM    152  C   ILE A  34      14.357-109.372 -49.830  1.00  0.90           C  
ATOM    153  O   ILE A  34      15.307-108.585 -49.912  1.00  0.90           O  
ATOM    154  CB  ILE A  34      12.299-107.925 -50.071  1.00  0.90           C  
ATOM    155  CG1 ILE A  34      10.954-107.564 -49.395  1.00  0.90           C  
ATOM    156  CG2 ILE A  34      12.082-108.524 -51.480  1.00  0.90           C  
ATOM    157  CD1 ILE A  34      10.052-106.640 -50.211  1.00  0.90           C  
ATOM    158  N   PRO A  35      14.500-110.625 -50.264  1.00  0.92           N  
ATOM    159  CA  PRO A  35      15.764-111.114 -50.794  1.00  0.92           C  
ATOM    160  C   PRO A  35      15.939-110.771 -52.258  1.00  0.92           C  
ATOM    161  O   PRO A  35      14.993-110.430 -52.961  1.00  0.92           O  
ATOM    162  CB  PRO A  35      15.646-112.634 -50.612  1.00  0.92           C  
ATOM    163  CG  PRO A  35      14.153-112.909 -50.772  1.00  0.92           C  
ATOM    164  CD  PRO A  35      13.531-111.711 -50.065  1.00  0.92           C  
ATOM    165  N   GLY A  36      17.180-110.864 -52.755  1.00  0.91           N  
ATOM    166  CA  GLY A  36      17.460-110.694 -54.163  1.00  0.91           C  
ATOM    167  C   GLY A  36      18.896-111.039 -54.371  1.00  0.91           C  
ATOM    168  O   GLY A  36      19.654-111.152 -53.412  1.00  0.91           O  
ATOM    169  N   ALA A  37      19.321-111.199 -55.633  1.00  0.88           N  
ATOM    170  CA  ALA A  37      20.552-111.881 -55.999  1.00  0.88           C  
ATOM    171  C   ALA A  37      21.866-111.377 -55.398  1.00  0.88           C  
ATOM    172  O   ALA A  37      22.798-112.151 -55.199  1.00  0.88           O  
ATOM    173  CB  ALA A  37      20.676-111.864 -57.534  1.00  0.88           C  
ATOM    174  N   LYS A  38      21.997-110.063 -55.129  1.00  0.87           N  
ATOM    175  CA  LYS A  38      23.218-109.489 -54.582  1.00  0.87           C  
ATOM    176  C   LYS A  38      23.373-109.663 -53.070  1.00  0.87           C  
ATOM    177  O   LYS A  38      24.484-109.636 -52.552  1.00  0.87           O  
ATOM    178  CB  LYS A  38      23.316-107.984 -54.937  1.00  0.87           C  
ATOM    179  CG  LYS A  38      23.941-107.683 -56.318  1.00  0.87           C  
ATOM    180  CD  LYS A  38      23.156-108.151 -57.562  1.00  0.87           C  
ATOM    181  CE  LYS A  38      23.734-107.543 -58.852  1.00  0.87           C  
ATOM    182  NZ  LYS A  38      23.081-108.038 -60.090  1.00  0.87           N  
ATOM    183  N   ILE A  39      22.272-109.878 -52.323  1.00  0.90           N  
ATOM    184  CA  ILE A  39      22.321-110.025 -50.869  1.00  0.90           C  
ATOM    185  C   ILE A  39      21.943-111.442 -50.452  1.00  0.90           C  
ATOM    186  O   ILE A  39      21.877-111.780 -49.269  1.00  0.90           O  
ATOM    187  CB  ILE A  39      21.419-108.985 -50.193  1.00  0.90           C  
ATOM    188  CG1 ILE A  39      21.690-108.756 -48.681  1.00  0.90           C  
ATOM    189  CG2 ILE A  39      19.935-109.322 -50.449  1.00  0.90           C  
ATOM    190  CD1 ILE A  39      23.103-108.275 -48.336  1.00  0.90           C  
ATOM    191  N   ASP A  40      21.705-112.359 -51.417  1.00  0.87           N  
ATOM    192  CA  ASP A  40      21.103-113.653 -51.136  1.00  0.87           C  
ATOM    193  C   ASP A  40      21.952-114.578 -50.268  1.00  0.87           C  
ATOM    194  O   ASP A  40      21.422-115.423 -49.555  1.00  0.87           O  
ATOM    195  CB  ASP A  40      20.526-114.334 -52.404  1.00  0.87           C  
ATOM    196  CG  ASP A  40      21.532-114.787 -53.437  1.00  0.87           C  
ATOM    197  OD1 ASP A  40      22.761-114.873 -53.189  1.00  0.87           O  
ATOM    198  OD2 ASP A  40      21.076-115.122 -54.559  1.00  0.87           O  
ATOM    199  N   ALA A  41      23.280-114.356 -50.232  1.00  0.88           N  
ATOM    200  CA  ALA A  41      24.193-114.981 -49.297  1.00  0.88           C  
ATOM    201  C   ALA A  41      23.851-114.706 -47.830  1.00  0.88           C  
ATOM    202  O   ALA A  41      23.910-115.612 -47.008  1.00  0.88           O  
ATOM    203  CB  ALA A  41      25.640-114.541 -49.594  1.00  0.88           C  
ATOM    204  N   VAL A  42      23.447-113.459 -47.471  1.00  0.91           N  
ATOM    205  CA  VAL A  42      22.964-113.100 -46.133  1.00  0.91           C  
ATOM    206  C   VAL A  42      21.637-113.773 -45.801  1.00  0.91           C  
ATOM    207  O   VAL A  42      21.402-114.255 -44.697  1.00  0.91           O  
ATOM    208  CB  VAL A  42      22.881-111.595 -45.863  1.00  0.91           C  
ATOM    209  CG1 VAL A  42      22.512-111.345 -44.386  1.00  0.91           C  
ATOM    210  CG2 VAL A  42      24.253-110.959 -46.145  1.00  0.91           C  
ATOM    211  N   PHE A  43      20.725-113.868 -46.778  1.00  0.89           N  
ATOM    212  CA  PHE A  43      19.500-114.636 -46.622  1.00  0.89           C  
ATOM    213  C   PHE A  43      19.738-116.136 -46.442  1.00  0.89           C  
ATOM    214  O   PHE A  43      19.074-116.782 -45.633  1.00  0.89           O  
ATOM    215  CB  PHE A  43      18.540-114.386 -47.809  1.00  0.89           C  
ATOM    216  CG  PHE A  43      17.829-113.079 -47.613  1.00  0.89           C  
ATOM    217  CD1 PHE A  43      16.573-113.061 -46.988  1.00  0.89           C  
ATOM    218  CD2 PHE A  43      18.393-111.867 -48.039  1.00  0.89           C  
ATOM    219  CE1 PHE A  43      15.889-111.856 -46.783  1.00  0.89           C  
ATOM    220  CE2 PHE A  43      17.708-110.660 -47.850  1.00  0.89           C  
ATOM    221  CZ  PHE A  43      16.460-110.653 -47.215  1.00  0.89           C  
ATOM    222  N   ASP A  44      20.696-116.727 -47.182  1.00  0.86           N  
ATOM    223  CA  ASP A  44      21.099-118.116 -47.049  1.00  0.86           C  
ATOM    224  C   ASP A  44      21.629-118.475 -45.656  1.00  0.86           C  
ATOM    225  O   ASP A  44      21.168-119.425 -45.036  1.00  0.86           O  
ATOM    226  CB  ASP A  44      22.152-118.404 -48.152  1.00  0.86           C  
ATOM    227  CG  ASP A  44      22.741-119.794 -48.026  1.00  0.86           C  
ATOM    228  OD1 ASP A  44      21.960-120.778 -48.049  1.00  0.86           O  
ATOM    229  OD2 ASP A  44      23.974-119.889 -47.805  1.00  0.86           O  
ATOM    230  N   VAL A  45      22.564-117.692 -45.096  1.00  0.87           N  
ATOM    231  CA  VAL A  45      23.116-117.950 -43.768  1.00  0.87           C  
ATOM    232  C   VAL A  45      22.096-117.840 -42.638  1.00  0.87           C  
ATOM    233  O   VAL A  45      22.163-118.542 -41.629  1.00  0.87           O  
ATOM    234  CB  VAL A  45      24.323-117.074 -43.505  1.00  0.87           C  
ATOM    235  CG1 VAL A  45      23.973-115.602 -43.719  1.00  0.87           C  
ATOM    236  CG2 VAL A  45      24.904-117.332 -42.107  1.00  0.87           C  
ATOM    237  N   LEU A  46      21.063-116.992 -42.803  1.00  0.86           N  
ATOM    238  CA  LEU A  46      19.957-116.891 -41.868  1.00  0.86           C  
ATOM    239  C   LEU A  46      19.074-118.141 -41.816  1.00  0.86           C  
ATOM    240  O   LEU A  46      18.222-118.294 -40.945  1.00  0.86           O  
ATOM    241  CB  LEU A  46      19.113-115.629 -42.170  1.00  0.86           C  
ATOM    242  CG  LEU A  46      19.775-114.325 -41.683  1.00  0.86           C  
ATOM    243  CD1 LEU A  46      19.091-113.103 -42.291  1.00  0.86           C  
ATOM    244  CD2 LEU A  46      19.717-114.207 -40.155  1.00  0.86           C  
ATOM    245  N   LYS A  47      19.264-119.102 -42.741  1.00  0.86           N  
ATOM    246  CA  LYS A  47      18.734-120.447 -42.596  1.00  0.86           C  
ATOM    247  C   LYS A  47      19.408-121.275 -41.508  1.00  0.86           C  
ATOM    248  O   LYS A  47      18.753-122.069 -40.836  1.00  0.86           O  
ATOM    249  CB  LYS A  47      18.821-121.227 -43.930  1.00  0.86           C  
ATOM    250  CG  LYS A  47      18.058-120.563 -45.088  1.00  0.86           C  
ATOM    251  CD  LYS A  47      16.535-120.500 -44.886  1.00  0.86           C  
ATOM    252  CE  LYS A  47      15.863-121.871 -44.895  1.00  0.86           C  
ATOM    253  NZ  LYS A  47      14.395-121.702 -44.870  1.00  0.86           N  
ATOM    254  N   ASP A  48      20.736-121.140 -41.348  1.00  0.86           N  
ATOM    255  CA  ASP A  48      21.514-121.891 -40.378  1.00  0.86           C  
ATOM    256  C   ASP A  48      21.361-121.388 -38.945  1.00  0.86           C  
ATOM    257  O   ASP A  48      21.309-122.156 -37.986  1.00  0.86           O  
ATOM    258  CB  ASP A  48      23.011-121.858 -40.768  1.00  0.86           C  
ATOM    259  CG  ASP A  48      23.170-122.451 -42.145  1.00  0.86           C  
ATOM    260  OD1 ASP A  48      22.795-123.638 -42.335  1.00  0.86           O  
ATOM    261  OD2 ASP A  48      23.629-121.731 -43.065  1.00  0.86           O  
ATOM    262  N   LYS A  49      21.322-120.059 -38.766  1.00  0.86           N  
ATOM    263  CA  LYS A  49      21.328-119.452 -37.450  1.00  0.86           C  
ATOM    264  C   LYS A  49      20.847-118.016 -37.552  1.00  0.86           C  
ATOM    265  O   LYS A  49      20.884-117.412 -38.619  1.00  0.86           O  
ATOM    266  CB  LYS A  49      22.762-119.469 -36.837  1.00  0.86           C  
ATOM    267  CG  LYS A  49      23.765-118.685 -37.699  1.00  0.86           C  
ATOM    268  CD  LYS A  49      25.231-118.753 -37.263  1.00  0.86           C  
ATOM    269  CE  LYS A  49      26.111-117.940 -38.214  1.00  0.86           C  
ATOM    270  NZ  LYS A  49      27.501-117.996 -37.750  1.00  0.86           N  
ATOM    271  N   GLY A  50      20.425-117.401 -36.427  1.00  0.89           N  
ATOM    272  CA  GLY A  50      20.116-115.973 -36.399  1.00  0.89           C  
ATOM    273  C   GLY A  50      18.664-115.639 -36.181  1.00  0.89           C  
ATOM    274  O   GLY A  50      17.872-116.503 -35.811  1.00  0.89           O  
ATOM    275  N   PRO A  51      18.296-114.369 -36.335  1.00  0.92           N  
ATOM    276  CA  PRO A  51      16.911-113.911 -36.238  1.00  0.92           C  
ATOM    277  C   PRO A  51      15.950-114.513 -37.243  1.00  0.92           C  
ATOM    278  O   PRO A  51      16.348-114.914 -38.333  1.00  0.92           O  
ATOM    279  CB  PRO A  51      17.004-112.389 -36.454  1.00  0.92           C  
ATOM    280  CG  PRO A  51      18.358-112.164 -37.122  1.00  0.92           C  
ATOM    281  CD  PRO A  51      19.226-113.251 -36.511  1.00  0.92           C  
ATOM    282  N   GLU A  52      14.649-114.529 -36.896  1.00  0.88           N  
ATOM    283  CA  GLU A  52      13.565-114.853 -37.797  1.00  0.88           C  
ATOM    284  C   GLU A  52      13.452-113.854 -38.948  1.00  0.88           C  
ATOM    285  O   GLU A  52      13.565-112.639 -38.770  1.00  0.88           O  
ATOM    286  CB  GLU A  52      12.245-114.908 -36.990  1.00  0.88           C  
ATOM    287  CG  GLU A  52      10.974-115.286 -37.789  1.00  0.88           C  
ATOM    288  CD  GLU A  52       9.688-115.171 -36.965  1.00  0.88           C  
ATOM    289  OE1 GLU A  52       9.747-114.768 -35.774  1.00  0.88           O  
ATOM    290  OE2 GLU A  52       8.620-115.472 -37.554  1.00  0.88           O  
ATOM    291  N   LEU A  53      13.221-114.345 -40.181  1.00  0.90           N  
ATOM    292  CA  LEU A  53      13.015-113.487 -41.329  1.00  0.90           C  
ATOM    293  C   LEU A  53      11.546-113.221 -41.558  1.00  0.90           C  
ATOM    294  O   LEU A  53      10.776-114.097 -41.955  1.00  0.90           O  
ATOM    295  CB  LEU A  53      13.571-114.112 -42.630  1.00  0.90           C  
ATOM    296  CG  LEU A  53      15.089-113.975 -42.819  1.00  0.90           C  
ATOM    297  CD1 LEU A  53      15.530-114.828 -44.013  1.00  0.90           C  
ATOM    298  CD2 LEU A  53      15.467-112.507 -43.059  1.00  0.90           C  
ATOM    299  N   ILE A  54      11.133-111.958 -41.385  1.00  0.91           N  
ATOM    300  CA  ILE A  54       9.791-111.534 -41.712  1.00  0.91           C  
ATOM    301  C   ILE A  54       9.824-111.037 -43.143  1.00  0.91           C  
ATOM    302  O   ILE A  54      10.346-109.965 -43.448  1.00  0.91           O  
ATOM    303  CB  ILE A  54       9.271-110.459 -40.763  1.00  0.91           C  
ATOM    304  CG1 ILE A  54       9.341-110.924 -39.286  1.00  0.91           C  
ATOM    305  CG2 ILE A  54       7.842-110.025 -41.162  1.00  0.91           C  
ATOM    306  CD1 ILE A  54       8.437-112.111 -38.940  1.00  0.91           C  
ATOM    307  N   VAL A  55       9.290-111.850 -44.081  1.00  0.89           N  
ATOM    308  CA  VAL A  55       9.154-111.481 -45.481  1.00  0.89           C  
ATOM    309  C   VAL A  55       8.143-110.370 -45.660  1.00  0.89           C  
ATOM    310  O   VAL A  55       7.004-110.471 -45.202  1.00  0.89           O  
ATOM    311  CB  VAL A  55       8.765-112.656 -46.368  1.00  0.89           C  
ATOM    312  CG1 VAL A  55       8.729-112.242 -47.852  1.00  0.89           C  
ATOM    313  CG2 VAL A  55       9.792-113.780 -46.182  1.00  0.89           C  
ATOM    314  N   CYS A  56       8.562-109.286 -46.329  1.00  0.92           N  
ATOM    315  CA  CYS A  56       7.761-108.093 -46.506  1.00  0.92           C  
ATOM    316  C   CYS A  56       7.243-107.974 -47.923  1.00  0.92           C  
ATOM    317  O   CYS A  56       7.722-108.648 -48.837  1.00  0.92           O  
ATOM    318  CB  CYS A  56       8.569-106.822 -46.185  1.00  0.92           C  
ATOM    319  SG  CYS A  56       9.487-107.018 -44.635  1.00  0.92           S  
ATOM    320  N   ARG A  57       6.230-107.113 -48.150  1.00  0.86           N  
ATOM    321  CA  ARG A  57       5.669-106.902 -49.475  1.00  0.86           C  
ATOM    322  C   ARG A  57       6.062-105.574 -50.085  1.00  0.86           C  
ATOM    323  O   ARG A  57       5.717-105.285 -51.226  1.00  0.86           O  
ATOM    324  CB  ARG A  57       4.132-107.079 -49.436  1.00  0.86           C  
ATOM    325  CG  ARG A  57       3.714-108.487 -48.954  1.00  0.86           C  
ATOM    326  CD  ARG A  57       4.427-109.656 -49.653  1.00  0.86           C  
ATOM    327  NE  ARG A  57       4.046-109.629 -51.099  1.00  0.86           N  
ATOM    328  CZ  ARG A  57       3.080-110.396 -51.616  1.00  0.86           C  
ATOM    329  NH1 ARG A  57       2.304-111.169 -50.864  1.00  0.86           N  
ATOM    330  NH2 ARG A  57       2.872-110.362 -52.931  1.00  0.86           N  
ATOM    331  N   HIS A  58       6.854-104.767 -49.357  1.00  0.89           N  
ATOM    332  CA  HIS A  58       7.625-103.679 -49.925  1.00  0.89           C  
ATOM    333  C   HIS A  58       8.746-103.369 -48.937  1.00  0.89           C  
ATOM    334  O   HIS A  58       8.563-103.518 -47.726  1.00  0.89           O  
ATOM    335  CB  HIS A  58       6.710-102.451 -50.168  1.00  0.89           C  
ATOM    336  CG  HIS A  58       7.248-101.407 -51.091  1.00  0.89           C  
ATOM    337  ND1 HIS A  58       8.319-100.636 -50.692  1.00  0.89           N  
ATOM    338  CD2 HIS A  58       6.836-101.039 -52.333  1.00  0.89           C  
ATOM    339  CE1 HIS A  58       8.546 -99.817 -51.701  1.00  0.89           C  
ATOM    340  NE2 HIS A  58       7.677-100.021 -52.714  1.00  0.89           N  
ATOM    341  N   GLU A  59       9.937-102.917 -49.383  1.00  0.90           N  
ATOM    342  CA  GLU A  59      11.033-102.561 -48.495  1.00  0.90           C  
ATOM    343  C   GLU A  59      10.778-101.286 -47.695  1.00  0.90           C  
ATOM    344  O   GLU A  59      11.344-101.095 -46.618  1.00  0.90           O  
ATOM    345  CB  GLU A  59      12.380-102.382 -49.234  1.00  0.90           C  
ATOM    346  CG  GLU A  59      12.893-103.613 -50.023  1.00  0.90           C  
ATOM    347  CD  GLU A  59      12.262-103.793 -51.398  1.00  0.90           C  
ATOM    348  OE1 GLU A  59      11.338-103.013 -51.744  1.00  0.90           O  
ATOM    349  OE2 GLU A  59      12.716-104.710 -52.125  1.00  0.90           O  
ATOM    350  N   GLN A  60       9.853-100.409 -48.149  1.00  0.91           N  
ATOM    351  CA  GLN A  60       9.343 -99.293 -47.357  1.00  0.91           C  
ATOM    352  C   GLN A  60       8.728 -99.783 -46.062  1.00  0.91           C  
ATOM    353  O   GLN A  60       9.024 -99.312 -44.968  1.00  0.91           O  
ATOM    354  CB  GLN A  60       8.203 -98.570 -48.132  1.00  0.91           C  
ATOM    355  CG  GLN A  60       7.294 -97.624 -47.303  1.00  0.91           C  
ATOM    356  CD  GLN A  60       6.079 -97.163 -48.109  1.00  0.91           C  
ATOM    357  OE1 GLN A  60       6.166 -96.226 -48.896  1.00  0.91           O  
ATOM    358  NE2 GLN A  60       4.915 -97.825 -47.892  1.00  0.91           N  
ATOM    359  N   ASN A  61       7.866-100.806 -46.177  1.00  0.90           N  
ATOM    360  CA  ASN A  61       7.152-101.377 -45.059  1.00  0.90           C  
ATOM    361  C   ASN A  61       8.088-102.146 -44.147  1.00  0.90           C  
ATOM    362  O   ASN A  61       7.948-102.118 -42.929  1.00  0.90           O  
ATOM    363  CB  ASN A  61       6.001-102.279 -45.533  1.00  0.90           C  
ATOM    364  CG  ASN A  61       5.008-101.498 -46.394  1.00  0.90           C  
ATOM    365  OD1 ASN A  61       4.868-100.276 -46.313  1.00  0.90           O  
ATOM    366  ND2 ASN A  61       4.287-102.239 -47.262  1.00  0.90           N  
ATOM    367  N   ALA A  62       9.113-102.802 -44.723  1.00  0.94           N  
ATOM    368  CA  ALA A  62      10.194-103.424 -43.982  1.00  0.94           C  
ATOM    369  C   ALA A  62      10.982-102.442 -43.116  1.00  0.94           C  
ATOM    370  O   ALA A  62      11.248-102.681 -41.938  1.00  0.94           O  
ATOM    371  CB  ALA A  62      11.151-104.096 -44.984  1.00  0.94           C  
ATOM    372  N   ALA A  63      11.321-101.269 -43.681  1.00  0.94           N  
ATOM    373  CA  ALA A  63      11.917-100.163 -42.964  1.00  0.94           C  
ATOM    374  C   ALA A  63      11.013 -99.551 -41.894  1.00  0.94           C  
ATOM    375  O   ALA A  63      11.454 -99.258 -40.784  1.00  0.94           O  
ATOM    376  CB  ALA A  63      12.353 -99.099 -43.981  1.00  0.94           C  
ATOM    377  N   PHE A  64       9.708 -99.372 -42.182  1.00  0.93           N  
ATOM    378  CA  PHE A  64       8.718 -98.945 -41.201  1.00  0.93           C  
ATOM    379  C   PHE A  64       8.556 -99.929 -40.047  1.00  0.93           C  
ATOM    380  O   PHE A  64       8.522 -99.532 -38.884  1.00  0.93           O  
ATOM    381  CB  PHE A  64       7.318 -98.735 -41.838  1.00  0.93           C  
ATOM    382  CG  PHE A  64       7.191 -97.584 -42.801  1.00  0.93           C  
ATOM    383  CD1 PHE A  64       8.101 -96.512 -42.894  1.00  0.93           C  
ATOM    384  CD2 PHE A  64       6.035 -97.555 -43.599  1.00  0.93           C  
ATOM    385  CE1 PHE A  64       7.867 -95.456 -43.787  1.00  0.93           C  
ATOM    386  CE2 PHE A  64       5.787 -96.493 -44.473  1.00  0.93           C  
ATOM    387  CZ  PHE A  64       6.712 -95.451 -44.579  1.00  0.93           C  
ATOM    388  N   MET A  65       8.502-101.247 -40.324  1.00  0.94           N  
ATOM    389  CA  MET A  65       8.489-102.266 -39.288  1.00  0.94           C  
ATOM    390  C   MET A  65       9.735-102.236 -38.412  1.00  0.94           C  
ATOM    391  O   MET A  65       9.655-102.275 -37.187  1.00  0.94           O  
ATOM    392  CB  MET A  65       8.292-103.690 -39.863  1.00  0.94           C  
ATOM    393  CG  MET A  65       6.849-103.938 -40.333  1.00  0.94           C  
ATOM    394  SD  MET A  65       6.455-105.642 -40.800  1.00  0.94           S  
ATOM    395  CE  MET A  65       7.327-105.591 -42.380  1.00  0.94           C  
ATOM    396  N   ALA A  66      10.924-102.075 -39.018  1.00  0.94           N  
ATOM    397  CA  ALA A  66      12.154-101.860 -38.285  1.00  0.94           C  
ATOM    398  C   ALA A  66      12.142-100.603 -37.407  1.00  0.94           C  
ATOM    399  O   ALA A  66      12.537-100.641 -36.243  1.00  0.94           O  
ATOM    400  CB  ALA A  66      13.316-101.819 -39.290  1.00  0.94           C  
ATOM    401  N   ALA A  67      11.619 -99.469 -37.915  1.00  0.94           N  
ATOM    402  CA  ALA A  67      11.452 -98.245 -37.148  1.00  0.94           C  
ATOM    403  C   ALA A  67      10.553 -98.388 -35.923  1.00  0.94           C  
ATOM    404  O   ALA A  67      10.890 -97.960 -34.824  1.00  0.94           O  
ATOM    405  CB  ALA A  67      10.906 -97.136 -38.066  1.00  0.94           C  
ATOM    406  N   ALA A  68       9.401 -99.064 -36.072  1.00  0.94           N  
ATOM    407  CA  ALA A  68       8.522 -99.384 -34.967  1.00  0.94           C  
ATOM    408  C   ALA A  68       9.118-100.325 -33.927  1.00  0.94           C  
ATOM    409  O   ALA A  68       8.955-100.106 -32.727  1.00  0.94           O  
ATOM    410  CB  ALA A  68       7.218 -99.945 -35.526  1.00  0.94           C  
ATOM    411  N   VAL A  69       9.872-101.371 -34.340  1.00  0.93           N  
ATOM    412  CA  VAL A  69      10.638-102.198 -33.402  1.00  0.93           C  
ATOM    413  C   VAL A  69      11.656-101.370 -32.631  1.00  0.93           C  
ATOM    414  O   VAL A  69      11.773-101.486 -31.412  1.00  0.93           O  
ATOM    415  CB  VAL A  69      11.355-103.382 -34.061  1.00  0.93           C  
ATOM    416  CG1 VAL A  69      12.291-104.122 -33.079  1.00  0.93           C  
ATOM    417  CG2 VAL A  69      10.303-104.377 -34.571  1.00  0.93           C  
ATOM    418  N   GLY A  70      12.380-100.465 -33.324  1.00  0.94           N  
ATOM    419  CA  GLY A  70      13.368 -99.605 -32.686  1.00  0.94           C  
ATOM    420  C   GLY A  70      12.794 -98.599 -31.725  1.00  0.94           C  
ATOM    421  O   GLY A  70      13.356 -98.358 -30.658  1.00  0.94           O  
ATOM    422  N   ARG A  71      11.630 -98.009 -32.054  1.00  0.92           N  
ATOM    423  CA  ARG A  71      10.915 -97.111 -31.162  1.00  0.92           C  
ATOM    424  C   ARG A  71      10.451 -97.791 -29.878  1.00  0.92           C  
ATOM    425  O   ARG A  71      10.635 -97.261 -28.785  1.00  0.92           O  
ATOM    426  CB  ARG A  71       9.694 -96.468 -31.879  1.00  0.92           C  
ATOM    427  CG  ARG A  71       9.076 -95.284 -31.096  1.00  0.92           C  
ATOM    428  CD  ARG A  71       7.994 -94.477 -31.838  1.00  0.92           C  
ATOM    429  NE  ARG A  71       8.631 -93.662 -32.916  1.00  0.92           N  
ATOM    430  CZ  ARG A  71       7.993 -92.805 -33.732  1.00  0.92           C  
ATOM    431  NH1 ARG A  71       6.756 -92.400 -33.462  1.00  0.92           N  
ATOM    432  NH2 ARG A  71       8.612 -92.344 -34.810  1.00  0.92           N  
ATOM    433  N   LEU A  72       9.867 -99.002 -29.997  1.00  0.92           N  
ATOM    434  CA  LEU A  72       9.326 -99.769 -28.888  1.00  0.92           C  
ATOM    435  C   LEU A  72      10.349-100.445 -27.985  1.00  0.92           C  
ATOM    436  O   LEU A  72      10.107-100.618 -26.793  1.00  0.92           O  
ATOM    437  CB  LEU A  72       8.342-100.842 -29.424  1.00  0.92           C  
ATOM    438  CG  LEU A  72       7.065-100.264 -30.067  1.00  0.92           C  
ATOM    439  CD1 LEU A  72       6.308-101.340 -30.845  1.00  0.92           C  
ATOM    440  CD2 LEU A  72       6.152 -99.634 -29.014  1.00  0.92           C  
ATOM    441  N   THR A  73      11.512-100.890 -28.509  1.00  0.92           N  
ATOM    442  CA  THR A  73      12.458-101.655 -27.683  1.00  0.92           C  
ATOM    443  C   THR A  73      13.666-100.858 -27.250  1.00  0.92           C  
ATOM    444  O   THR A  73      14.342-101.211 -26.283  1.00  0.92           O  
ATOM    445  CB  THR A  73      12.979-102.934 -28.349  1.00  0.92           C  
ATOM    446  OG1 THR A  73      13.832-102.701 -29.467  1.00  0.92           O  
ATOM    447  CG2 THR A  73      11.804-103.775 -28.860  1.00  0.92           C  
ATOM    448  N   GLY A  74      13.989 -99.760 -27.963  1.00  0.93           N  
ATOM    449  CA  GLY A  74      15.208 -98.995 -27.720  1.00  0.93           C  
ATOM    450  C   GLY A  74      16.453 -99.634 -28.291  1.00  0.93           C  
ATOM    451  O   GLY A  74      17.568 -99.177 -28.050  1.00  0.93           O  
ATOM    452  N   LYS A  75      16.294-100.728 -29.056  1.00  0.91           N  
ATOM    453  CA  LYS A  75      17.368-101.461 -29.687  1.00  0.91           C  
ATOM    454  C   LYS A  75      17.128-101.399 -31.180  1.00  0.91           C  
ATOM    455  O   LYS A  75      15.965-101.488 -31.573  1.00  0.91           O  
ATOM    456  CB  LYS A  75      17.418-102.938 -29.225  1.00  0.91           C  
ATOM    457  CG  LYS A  75      17.412-103.056 -27.695  1.00  0.91           C  
ATOM    458  CD  LYS A  75      18.349-104.141 -27.151  1.00  0.91           C  
ATOM    459  CE  LYS A  75      18.587-103.952 -25.654  1.00  0.91           C  
ATOM    460  NZ  LYS A  75      19.459-105.029 -25.143  1.00  0.91           N  
ATOM    461  N   PRO A  76      18.104-101.205 -32.062  1.00  0.94           N  
ATOM    462  CA  PRO A  76      17.835-100.991 -33.478  1.00  0.94           C  
ATOM    463  C   PRO A  76      17.032-102.071 -34.173  1.00  0.94           C  
ATOM    464  O   PRO A  76      17.452-103.226 -34.195  1.00  0.94           O  
ATOM    465  CB  PRO A  76      19.218-100.831 -34.115  1.00  0.94           C  
ATOM    466  CG  PRO A  76      20.127-100.398 -32.962  1.00  0.94           C  
ATOM    467  CD  PRO A  76      19.536-101.131 -31.761  1.00  0.94           C  
ATOM    468  N   GLY A  77      15.892-101.706 -34.796  1.00  0.95           N  
ATOM    469  CA  GLY A  77      15.204-102.602 -35.713  1.00  0.95           C  
ATOM    470  C   GLY A  77      16.015-102.838 -36.956  1.00  0.95           C  
ATOM    471  O   GLY A  77      16.735-101.955 -37.418  1.00  0.95           O  
ATOM    472  N   VAL A  78      15.917-104.040 -37.545  1.00  0.94           N  
ATOM    473  CA  VAL A  78      16.838-104.439 -38.593  1.00  0.94           C  
ATOM    474  C   VAL A  78      16.093-104.689 -39.883  1.00  0.94           C  
ATOM    475  O   VAL A  78      15.132-105.459 -39.936  1.00  0.94           O  
ATOM    476  CB  VAL A  78      17.659-105.662 -38.202  1.00  0.94           C  
ATOM    477  CG1 VAL A  78      18.663-106.017 -39.315  1.00  0.94           C  
ATOM    478  CG2 VAL A  78      18.422-105.343 -36.904  1.00  0.94           C  
ATOM    479  N   CYS A  79      16.539-104.031 -40.971  1.00  0.95           N  
ATOM    480  CA  CYS A  79      15.991-104.234 -42.295  1.00  0.95           C  
ATOM    481  C   CYS A  79      17.081-104.739 -43.230  1.00  0.95           C  
ATOM    482  O   CYS A  79      18.199-104.227 -43.240  1.00  0.95           O  
ATOM    483  CB  CYS A  79      15.342-102.938 -42.840  1.00  0.95           C  
ATOM    484  SG  CYS A  79      14.398-103.209 -44.373  1.00  0.95           S  
ATOM    485  N   LEU A  80      16.777-105.784 -44.024  1.00  0.94           N  
ATOM    486  CA  LEU A  80      17.723-106.438 -44.910  1.00  0.94           C  
ATOM    487  C   LEU A  80      17.185-106.495 -46.334  1.00  0.94           C  
ATOM    488  O   LEU A  80      16.124-107.064 -46.593  1.00  0.94           O  
ATOM    489  CB  LEU A  80      17.989-107.869 -44.392  1.00  0.94           C  
ATOM    490  CG  LEU A  80      18.998-108.716 -45.190  1.00  0.94           C  
ATOM    491  CD1 LEU A  80      20.414-108.134 -45.167  1.00  0.94           C  
ATOM    492  CD2 LEU A  80      19.007-110.157 -44.664  1.00  0.94           C  
ATOM    493  N   VAL A  81      17.903-105.888 -47.304  1.00  0.93           N  
ATOM    494  CA  VAL A  81      17.408-105.725 -48.670  1.00  0.93           C  
ATOM    495  C   VAL A  81      18.483-105.977 -49.716  1.00  0.93           C  
ATOM    496  O   VAL A  81      19.680-106.023 -49.441  1.00  0.93           O  
ATOM    497  CB  VAL A  81      16.810-104.344 -48.939  1.00  0.93           C  
ATOM    498  CG1 VAL A  81      15.676-104.057 -47.942  1.00  0.93           C  
ATOM    499  CG2 VAL A  81      17.883-103.246 -48.854  1.00  0.93           C  
ATOM    500  N   THR A  82      18.075-106.161 -50.988  1.00  0.92           N  
ATOM    501  CA  THR A  82      18.996-106.325 -52.116  1.00  0.92           C  
ATOM    502  C   THR A  82      19.478-104.999 -52.682  1.00  0.92           C  
ATOM    503  O   THR A  82      19.118-103.920 -52.225  1.00  0.92           O  
ATOM    504  CB  THR A  82      18.443-107.244 -53.208  1.00  0.92           C  
ATOM    505  OG1 THR A  82      19.447-107.737 -54.094  1.00  0.92           O  
ATOM    506  CG2 THR A  82      17.370-106.564 -54.066  1.00  0.92           C  
ATOM    507  N   SER A  83      20.372-105.052 -53.683  1.00  0.91           N  
ATOM    508  CA  SER A  83      20.900-103.892 -54.382  1.00  0.91           C  
ATOM    509  C   SER A  83      19.885-103.124 -55.213  1.00  0.91           C  
ATOM    510  O   SER A  83      18.765-103.574 -55.442  1.00  0.91           O  
ATOM    511  CB  SER A  83      22.115-104.256 -55.277  1.00  0.91           C  
ATOM    512  OG  SER A  83      21.785-105.166 -56.331  1.00  0.91           O  
ATOM    513  N   GLY A  84      20.275-101.920 -55.694  1.00  0.90           N  
ATOM    514  CA  GLY A  84      19.464-101.043 -56.541  1.00  0.90           C  
ATOM    515  C   GLY A  84      18.091-100.713 -55.997  1.00  0.90           C  
ATOM    516  O   GLY A  84      18.045-100.030 -54.974  1.00  0.90           O  
ATOM    517  N   PRO A  85      16.965-101.139 -56.589  1.00  0.90           N  
ATOM    518  CA  PRO A  85      15.626-100.794 -56.119  1.00  0.90           C  
ATOM    519  C   PRO A  85      15.332-101.255 -54.708  1.00  0.90           C  
ATOM    520  O   PRO A  85      14.545-100.600 -54.031  1.00  0.90           O  
ATOM    521  CB  PRO A  85      14.687-101.448 -57.146  1.00  0.90           C  
ATOM    522  CG  PRO A  85      15.470-102.659 -57.645  1.00  0.90           C  
ATOM    523  CD  PRO A  85      16.906-102.137 -57.664  1.00  0.90           C  
ATOM    524  N   GLY A  86      15.951-102.353 -54.225  1.00  0.92           N  
ATOM    525  CA  GLY A  86      15.720-102.821 -52.861  1.00  0.92           C  
ATOM    526  C   GLY A  86      16.326-101.888 -51.845  1.00  0.92           C  
ATOM    527  O   GLY A  86      15.728-101.552 -50.827  1.00  0.92           O  
ATOM    528  N   ALA A  87      17.544-101.399 -52.132  1.00  0.91           N  
ATOM    529  CA  ALA A  87      18.189-100.369 -51.353  1.00  0.91           C  
ATOM    530  C   ALA A  87      17.509 -99.011 -51.474  1.00  0.91           C  
ATOM    531  O   ALA A  87      17.243 -98.363 -50.468  1.00  0.91           O  
ATOM    532  CB  ALA A  87      19.683-100.272 -51.721  1.00  0.91           C  
ATOM    533  N   SER A  88      17.147 -98.540 -52.688  1.00  0.90           N  
ATOM    534  CA  SER A  88      16.532 -97.219 -52.854  1.00  0.90           C  
ATOM    535  C   SER A  88      15.107 -97.104 -52.333  1.00  0.90           C  
ATOM    536  O   SER A  88      14.681 -96.020 -51.933  1.00  0.90           O  
ATOM    537  CB  SER A  88      16.636 -96.618 -54.286  1.00  0.90           C  
ATOM    538  OG  SER A  88      16.137 -97.478 -55.313  1.00  0.90           O  
ATOM    539  N   ASN A  89      14.361 -98.227 -52.221  1.00  0.91           N  
ATOM    540  CA  ASN A  89      13.049 -98.276 -51.576  1.00  0.91           C  
ATOM    541  C   ASN A  89      13.111 -98.010 -50.068  1.00  0.91           C  
ATOM    542  O   ASN A  89      12.115 -97.656 -49.438  1.00  0.91           O  
ATOM    543  CB  ASN A  89      12.353 -99.653 -51.798  1.00  0.91           C  
ATOM    544  CG  ASN A  89      11.656 -99.751 -53.150  1.00  0.91           C  
ATOM    545  OD1 ASN A  89      11.417 -98.750 -53.826  1.00  0.91           O  
ATOM    546  ND2 ASN A  89      11.251-100.974 -53.549  1.00  0.91           N  
ATOM    547  N   LEU A  90      14.299 -98.116 -49.440  1.00  0.93           N  
ATOM    548  CA  LEU A  90      14.476 -97.808 -48.033  1.00  0.93           C  
ATOM    549  C   LEU A  90      14.501 -96.324 -47.696  1.00  0.93           C  
ATOM    550  O   LEU A  90      14.395 -95.966 -46.523  1.00  0.93           O  
ATOM    551  CB  LEU A  90      15.796 -98.398 -47.483  1.00  0.93           C  
ATOM    552  CG  LEU A  90      15.887 -99.930 -47.470  1.00  0.93           C  
ATOM    553  CD1 LEU A  90      17.265-100.344 -46.948  1.00  0.93           C  
ATOM    554  CD2 LEU A  90      14.803-100.553 -46.596  1.00  0.93           C  
ATOM    555  N   ALA A  91      14.641 -95.419 -48.691  1.00  0.91           N  
ATOM    556  CA  ALA A  91      14.924 -94.005 -48.470  1.00  0.91           C  
ATOM    557  C   ALA A  91      13.958 -93.281 -47.530  1.00  0.91           C  
ATOM    558  O   ALA A  91      14.364 -92.637 -46.565  1.00  0.91           O  
ATOM    559  CB  ALA A  91      14.976 -93.281 -49.829  1.00  0.91           C  
ATOM    560  N   THR A  92      12.643 -93.444 -47.753  1.00  0.90           N  
ATOM    561  CA  THR A  92      11.579 -92.912 -46.906  1.00  0.90           C  
ATOM    562  C   THR A  92      11.533 -93.508 -45.522  1.00  0.90           C  
ATOM    563  O   THR A  92      11.296 -92.820 -44.528  1.00  0.90           O  
ATOM    564  CB  THR A  92      10.220 -93.035 -47.549  1.00  0.90           C  
ATOM    565  OG1 THR A  92      10.309 -92.400 -48.806  1.00  0.90           O  
ATOM    566  CG2 THR A  92       9.137 -92.286 -46.765  1.00  0.90           C  
ATOM    567  N   GLY A  93      11.784 -94.820 -45.384  1.00  0.94           N  
ATOM    568  CA  GLY A  93      11.738 -95.460 -44.077  1.00  0.94           C  
ATOM    569  C   GLY A  93      12.896 -95.078 -43.189  1.00  0.94           C  
ATOM    570  O   GLY A  93      12.722 -94.782 -42.008  1.00  0.94           O  
ATOM    571  N   LEU A  94      14.120 -95.027 -43.746  1.00  0.93           N  
ATOM    572  CA  LEU A  94      15.278 -94.561 -43.002  1.00  0.93           C  
ATOM    573  C   LEU A  94      15.247 -93.087 -42.667  1.00  0.93           C  
ATOM    574  O   LEU A  94      15.551 -92.718 -41.537  1.00  0.93           O  
ATOM    575  CB  LEU A  94      16.614 -94.920 -43.685  1.00  0.93           C  
ATOM    576  CG  LEU A  94      16.821 -96.433 -43.887  1.00  0.93           C  
ATOM    577  CD1 LEU A  94      18.253 -96.711 -44.351  1.00  0.93           C  
ATOM    578  CD2 LEU A  94      16.525 -97.268 -42.634  1.00  0.93           C  
ATOM    579  N   VAL A  95      14.822 -92.205 -43.601  1.00  0.91           N  
ATOM    580  CA  VAL A  95      14.684 -90.779 -43.308  1.00  0.91           C  
ATOM    581  C   VAL A  95      13.665 -90.506 -42.203  1.00  0.91           C  
ATOM    582  O   VAL A  95      13.884 -89.668 -41.334  1.00  0.91           O  
ATOM    583  CB  VAL A  95      14.471 -89.916 -44.557  1.00  0.91           C  
ATOM    584  CG1 VAL A  95      13.031 -89.923 -45.087  1.00  0.91           C  
ATOM    585  CG2 VAL A  95      14.914 -88.471 -44.271  1.00  0.91           C  
ATOM    586  N   THR A  96      12.547 -91.274 -42.171  1.00  0.90           N  
ATOM    587  CA  THR A  96      11.546 -91.207 -41.100  1.00  0.90           C  
ATOM    588  C   THR A  96      12.112 -91.592 -39.747  1.00  0.90           C  
ATOM    589  O   THR A  96      12.021 -90.848 -38.779  1.00  0.90           O  
ATOM    590  CB  THR A  96      10.298 -92.049 -41.354  1.00  0.90           C  
ATOM    591  OG1 THR A  96       9.739 -91.748 -42.645  1.00  0.90           O  
ATOM    592  CG2 THR A  96       9.219 -91.728 -40.308  1.00  0.90           C  
ATOM    593  N   ALA A  97      12.811 -92.738 -39.655  1.00  0.94           N  
ATOM    594  CA  ALA A  97      13.422 -93.177 -38.413  1.00  0.94           C  
ATOM    595  C   ALA A  97      14.506 -92.236 -37.891  1.00  0.94           C  
ATOM    596  O   ALA A  97      14.607 -91.931 -36.704  1.00  0.94           O  
ATOM    597  CB  ALA A  97      14.021 -94.575 -38.626  1.00  0.94           C  
ATOM    598  N   ASN A  98      15.331 -91.718 -38.821  1.00  0.91           N  
ATOM    599  CA  ASN A  98      16.412 -90.795 -38.551  1.00  0.91           C  
ATOM    600  C   ASN A  98      15.976 -89.480 -37.924  1.00  0.91           C  
ATOM    601  O   ASN A  98      16.648 -88.943 -37.046  1.00  0.91           O  
ATOM    602  CB  ASN A  98      17.187 -90.528 -39.864  1.00  0.91           C  
ATOM    603  CG  ASN A  98      18.608 -90.088 -39.558  1.00  0.91           C  
ATOM    604  OD1 ASN A  98      19.333 -90.829 -38.893  1.00  0.91           O  
ATOM    605  ND2 ASN A  98      19.034 -88.906 -40.053  1.00  0.91           N  
ATOM    606  N   THR A  99      14.837 -88.924 -38.367  1.00  0.90           N  
ATOM    607  CA  THR A  99      14.374 -87.631 -37.883  1.00  0.90           C  
ATOM    608  C   THR A  99      13.371 -87.738 -36.751  1.00  0.90           C  
ATOM    609  O   THR A  99      13.057 -86.735 -36.116  1.00  0.90           O  
ATOM    610  CB  THR A  99      13.752 -86.788 -38.985  1.00  0.90           C  
ATOM    611  OG1 THR A  99      12.619 -87.425 -39.547  1.00  0.90           O  
ATOM    612  CG2 THR A  99      14.765 -86.558 -40.118  1.00  0.90           C  
ATOM    613  N   GLU A 100      12.889 -88.956 -36.431  1.00  0.91           N  
ATOM    614  CA  GLU A 100      11.904 -89.174 -35.383  1.00  0.91           C  
ATOM    615  C   GLU A 100      12.481 -89.881 -34.176  1.00  0.91           C  
ATOM    616  O   GLU A 100      11.778 -90.184 -33.211  1.00  0.91           O  
ATOM    617  CB  GLU A 100      10.689 -89.956 -35.917  1.00  0.91           C  
ATOM    618  CG  GLU A 100       9.926 -89.111 -36.951  1.00  0.91           C  
ATOM    619  CD  GLU A 100       8.626 -89.699 -37.443  1.00  0.91           C  
ATOM    620  OE1 GLU A 100       8.052 -89.034 -38.356  1.00  0.91           O  
ATOM    621  OE2 GLU A 100       8.130 -90.724 -36.911  1.00  0.91           O  
ATOM    622  N   GLY A 101      13.810 -90.100 -34.150  1.00  0.94           N  
ATOM    623  CA  GLY A 101      14.478 -90.561 -32.943  1.00  0.94           C  
ATOM    624  C   GLY A 101      14.439 -92.049 -32.729  1.00  0.94           C  
ATOM    625  O   GLY A 101      14.562 -92.497 -31.585  1.00  0.94           O  
ATOM    626  N   ASP A 102      14.263 -92.838 -33.806  1.00  0.94           N  
ATOM    627  CA  ASP A 102      14.069 -94.274 -33.733  1.00  0.94           C  
ATOM    628  C   ASP A 102      15.321 -95.002 -34.222  1.00  0.94           C  
ATOM    629  O   ASP A 102      15.710 -94.827 -35.380  1.00  0.94           O  
ATOM    630  CB  ASP A 102      12.877 -94.734 -34.602  1.00  0.94           C  
ATOM    631  CG  ASP A 102      11.622 -93.991 -34.219  1.00  0.94           C  
ATOM    632  OD1 ASP A 102      11.281 -93.939 -33.009  1.00  0.94           O  
ATOM    633  OD2 ASP A 102      10.938 -93.476 -35.138  1.00  0.94           O  
ATOM    634  N   PRO A 103      16.028 -95.791 -33.407  1.00  0.93           N  
ATOM    635  CA  PRO A 103      17.149 -96.591 -33.884  1.00  0.93           C  
ATOM    636  C   PRO A 103      16.783 -97.622 -34.955  1.00  0.93           C  
ATOM    637  O   PRO A 103      15.942 -98.487 -34.720  1.00  0.93           O  
ATOM    638  CB  PRO A 103      17.703 -97.215 -32.599  1.00  0.93           C  
ATOM    639  CG  PRO A 103      16.480 -97.399 -31.706  1.00  0.93           C  
ATOM    640  CD  PRO A 103      15.616 -96.187 -32.052  1.00  0.93           C  
ATOM    641  N   VAL A 104      17.450 -97.582 -36.125  1.00  0.94           N  
ATOM    642  CA  VAL A 104      17.262 -98.550 -37.204  1.00  0.94           C  
ATOM    643  C   VAL A 104      18.612 -98.857 -37.823  1.00  0.94           C  
ATOM    644  O   VAL A 104      19.404 -97.957 -38.091  1.00  0.94           O  
ATOM    645  CB  VAL A 104      16.319 -98.063 -38.314  1.00  0.94           C  
ATOM    646  CG1 VAL A 104      16.239 -99.057 -39.493  1.00  0.94           C  
ATOM    647  CG2 VAL A 104      14.911 -97.899 -37.732  1.00  0.94           C  
ATOM    648  N   VAL A 105      18.904-100.147 -38.092  1.00  0.94           N  
ATOM    649  CA  VAL A 105      20.065-100.547 -38.872  1.00  0.94           C  
ATOM    650  C   VAL A 105      19.563-101.178 -40.155  1.00  0.94           C  
ATOM    651  O   VAL A 105      18.755-102.106 -40.166  1.00  0.94           O  
ATOM    652  CB  VAL A 105      21.014-101.493 -38.140  1.00  0.94           C  
ATOM    653  CG1 VAL A 105      22.158-101.962 -39.063  1.00  0.94           C  
ATOM    654  CG2 VAL A 105      21.624-100.741 -36.949  1.00  0.94           C  
ATOM    655  N   ALA A 106      20.034-100.659 -41.299  1.00  0.95           N  
ATOM    656  CA  ALA A 106      19.688-101.164 -42.601  1.00  0.95           C  
ATOM    657  C   ALA A 106      20.897-101.786 -43.264  1.00  0.95           C  
ATOM    658  O   ALA A 106      21.983-101.211 -43.310  1.00  0.95           O  
ATOM    659  CB  ALA A 106      19.175-100.020 -43.476  1.00  0.95           C  
ATOM    660  N   LEU A 107      20.712-103.004 -43.789  1.00  0.94           N  
ATOM    661  CA  LEU A 107      21.754-103.790 -44.397  1.00  0.94           C  
ATOM    662  C   LEU A 107      21.348-104.050 -45.837  1.00  0.94           C  
ATOM    663  O   LEU A 107      20.282-104.601 -46.110  1.00  0.94           O  
ATOM    664  CB  LEU A 107      21.905-105.135 -43.640  1.00  0.94           C  
ATOM    665  CG  LEU A 107      22.155-105.004 -42.119  1.00  0.94           C  
ATOM    666  CD1 LEU A 107      22.141-106.384 -41.450  1.00  0.94           C  
ATOM    667  CD2 LEU A 107      23.457-104.269 -41.778  1.00  0.94           C  
ATOM    668  N   ALA A 108      22.171-103.628 -46.810  1.00  0.94           N  
ATOM    669  CA  ALA A 108      21.806-103.710 -48.208  1.00  0.94           C  
ATOM    670  C   ALA A 108      22.915-104.298 -49.055  1.00  0.94           C  
ATOM    671  O   ALA A 108      24.100-104.165 -48.764  1.00  0.94           O  
ATOM    672  CB  ALA A 108      21.447-102.313 -48.744  1.00  0.94           C  
ATOM    673  N   GLY A 109      22.541-104.990 -50.147  1.00  0.93           N  
ATOM    674  CA  GLY A 109      23.503-105.464 -51.136  1.00  0.93           C  
ATOM    675  C   GLY A 109      23.944-104.406 -52.119  1.00  0.93           C  
ATOM    676  O   GLY A 109      23.256-103.422 -52.370  1.00  0.93           O  
ATOM    677  N   ALA A 110      25.086-104.637 -52.775  1.00  0.91           N  
ATOM    678  CA  ALA A 110      25.559-103.860 -53.899  1.00  0.91           C  
ATOM    679  C   ALA A 110      26.131-104.831 -54.920  1.00  0.91           C  
ATOM    680  O   ALA A 110      26.271-106.026 -54.662  1.00  0.91           O  
ATOM    681  CB  ALA A 110      26.600-102.808 -53.480  1.00  0.91           C  
ATOM    682  N   VAL A 111      26.442-104.361 -56.146  1.00  0.87           N  
ATOM    683  CA  VAL A 111      27.190-105.138 -57.130  1.00  0.87           C  
ATOM    684  C   VAL A 111      28.592-105.500 -56.645  1.00  0.87           C  
ATOM    685  O   VAL A 111      29.063-105.008 -55.624  1.00  0.87           O  
ATOM    686  CB  VAL A 111      27.235-104.485 -58.508  1.00  0.87           C  
ATOM    687  CG1 VAL A 111      25.796-104.304 -59.023  1.00  0.87           C  
ATOM    688  CG2 VAL A 111      27.984-103.144 -58.470  1.00  0.87           C  
ATOM    689  N   LYS A 112      29.293-106.420 -57.334  1.00  0.84           N  
ATOM    690  CA  LYS A 112      30.660-106.761 -56.985  1.00  0.84           C  
ATOM    691  C   LYS A 112      31.642-105.597 -57.096  1.00  0.84           C  
ATOM    692  O   LYS A 112      31.480-104.701 -57.922  1.00  0.84           O  
ATOM    693  CB  LYS A 112      31.186-107.949 -57.822  1.00  0.84           C  
ATOM    694  CG  LYS A 112      30.429-109.260 -57.566  1.00  0.84           C  
ATOM    695  CD  LYS A 112      31.065-110.418 -58.350  1.00  0.84           C  
ATOM    696  CE  LYS A 112      30.428-111.779 -58.074  1.00  0.84           C  
ATOM    697  NZ  LYS A 112      31.093-112.804 -58.910  1.00  0.84           N  
ATOM    698  N   ARG A 113      32.702-105.588 -56.262  1.00  0.83           N  
ATOM    699  CA  ARG A 113      33.643-104.473 -56.157  1.00  0.83           C  
ATOM    700  C   ARG A 113      34.334-104.071 -57.451  1.00  0.83           C  
ATOM    701  O   ARG A 113      34.544-102.890 -57.726  1.00  0.83           O  
ATOM    702  CB  ARG A 113      34.738-104.780 -55.120  1.00  0.83           C  
ATOM    703  CG  ARG A 113      34.188-104.778 -53.690  1.00  0.83           C  
ATOM    704  CD  ARG A 113      35.247-105.064 -52.628  1.00  0.83           C  
ATOM    705  NE  ARG A 113      35.562-106.511 -52.793  1.00  0.83           N  
ATOM    706  CZ  ARG A 113      36.524-107.206 -52.184  1.00  0.83           C  
ATOM    707  NH1 ARG A 113      37.336-106.688 -51.276  1.00  0.83           N  
ATOM    708  NH2 ARG A 113      36.616-108.492 -52.518  1.00  0.83           N  
ATOM    709  N   ALA A 114      34.672-105.057 -58.297  1.00  0.87           N  
ATOM    710  CA  ALA A 114      35.221-104.848 -59.622  1.00  0.87           C  
ATOM    711  C   ALA A 114      34.313-104.050 -60.557  1.00  0.87           C  
ATOM    712  O   ALA A 114      34.767-103.228 -61.347  1.00  0.87           O  
ATOM    713  CB  ALA A 114      35.565-106.209 -60.250  1.00  0.87           C  
ATOM    714  N   ASP A 115      32.992-104.246 -60.459  1.00  0.87           N  
ATOM    715  CA  ASP A 115      32.034-103.668 -61.375  1.00  0.87           C  
ATOM    716  C   ASP A 115      31.298-102.483 -60.740  1.00  0.87           C  
ATOM    717  O   ASP A 115      30.304-101.979 -61.261  1.00  0.87           O  
ATOM    718  CB  ASP A 115      31.065-104.775 -61.853  1.00  0.87           C  
ATOM    719  CG  ASP A 115      31.886-105.914 -62.457  1.00  0.87           C  
ATOM    720  OD1 ASP A 115      32.534-105.663 -63.522  1.00  0.87           O  
ATOM    721  OD2 ASP A 115      31.920-107.014 -61.841  1.00  0.87           O  
ATOM    722  N   ARG A 116      31.803-101.954 -59.600  1.00  0.84           N  
ATOM    723  CA  ARG A 116      31.133-100.917 -58.817  1.00  0.84           C  
ATOM    724  C   ARG A 116      30.947 -99.575 -59.524  1.00  0.84           C  
ATOM    725  O   ARG A 116      30.037 -98.813 -59.218  1.00  0.84           O  
ATOM    726  CB  ARG A 116      31.790-100.714 -57.421  1.00  0.84           C  
ATOM    727  CG  ARG A 116      33.084 -99.876 -57.381  1.00  0.84           C  
ATOM    728  CD  ARG A 116      33.813 -99.894 -56.021  1.00  0.84           C  
ATOM    729  NE  ARG A 116      32.919 -99.388 -54.916  1.00  0.84           N  
ATOM    730  CZ  ARG A 116      32.753 -98.108 -54.579  1.00  0.84           C  
ATOM    731  NH1 ARG A 116      33.516 -97.135 -55.086  1.00  0.84           N  
ATOM    732  NH2 ARG A 116      31.828 -97.768 -53.688  1.00  0.84           N  
ATOM    733  N   LEU A 117      31.797 -99.257 -60.520  1.00  0.86           N  
ATOM    734  CA  LEU A 117      31.720 -98.006 -61.256  1.00  0.86           C  
ATOM    735  C   LEU A 117      30.990 -98.157 -62.584  1.00  0.86           C  
ATOM    736  O   LEU A 117      30.879 -97.216 -63.368  1.00  0.86           O  
ATOM    737  CB  LEU A 117      33.147 -97.489 -61.571  1.00  0.86           C  
ATOM    738  CG  LEU A 117      34.085 -97.345 -60.356  1.00  0.86           C  
ATOM    739  CD1 LEU A 117      35.468 -96.866 -60.822  1.00  0.86           C  
ATOM    740  CD2 LEU A 117      33.510 -96.407 -59.287  1.00  0.86           C  
ATOM    741  N   LYS A 118      30.479 -99.361 -62.887  1.00  0.84           N  
ATOM    742  CA  LYS A 118      29.944 -99.670 -64.194  1.00  0.84           C  
ATOM    743  C   LYS A 118      28.443 -99.485 -64.274  1.00  0.84           C  
ATOM    744  O   LYS A 118      27.710 -99.498 -63.287  1.00  0.84           O  
ATOM    745  CB  LYS A 118      30.306-101.117 -64.604  1.00  0.84           C  
ATOM    746  CG  LYS A 118      31.822-101.330 -64.723  1.00  0.84           C  
ATOM    747  CD  LYS A 118      32.171-102.759 -65.156  1.00  0.84           C  
ATOM    748  CE  LYS A 118      33.677-103.032 -65.147  1.00  0.84           C  
ATOM    749  NZ  LYS A 118      33.943-104.412 -65.580  1.00  0.84           N  
ATOM    750  N   LYS A 119      27.929 -99.341 -65.511  1.00  0.84           N  
ATOM    751  CA  LYS A 119      26.514 -99.466 -65.774  1.00  0.84           C  
ATOM    752  C   LYS A 119      26.205-100.959 -65.838  1.00  0.84           C  
ATOM    753  O   LYS A 119      26.466-101.622 -66.831  1.00  0.84           O  
ATOM    754  CB  LYS A 119      26.140 -98.761 -67.097  1.00  0.84           C  
ATOM    755  CG  LYS A 119      26.380 -97.243 -67.075  1.00  0.84           C  
ATOM    756  CD  LYS A 119      26.103 -96.621 -68.455  1.00  0.84           C  
ATOM    757  CE  LYS A 119      26.581 -95.175 -68.613  1.00  0.84           C  
ATOM    758  NZ  LYS A 119      28.034 -95.143 -68.389  1.00  0.84           N  
ATOM    759  N   THR A 120      25.707-101.514 -64.720  1.00  0.84           N  
ATOM    760  CA  THR A 120      25.496-102.947 -64.511  1.00  0.84           C  
ATOM    761  C   THR A 120      24.289-103.083 -63.605  1.00  0.84           C  
ATOM    762  O   THR A 120      23.962-102.168 -62.844  1.00  0.84           O  
ATOM    763  CB  THR A 120      26.720-103.682 -63.961  1.00  0.84           C  
ATOM    764  OG1 THR A 120      26.476-105.083 -63.745  1.00  0.84           O  
ATOM    765  CG2 THR A 120      27.179-103.096 -62.634  1.00  0.84           C  
ATOM    766  N   HIS A 121      23.525-104.189 -63.743  1.00  0.84           N  
ATOM    767  CA  HIS A 121      22.234-104.400 -63.096  1.00  0.84           C  
ATOM    768  C   HIS A 121      22.209-104.163 -61.599  1.00  0.84           C  
ATOM    769  O   HIS A 121      22.834-104.890 -60.818  1.00  0.84           O  
ATOM    770  CB  HIS A 121      21.691-105.829 -63.316  1.00  0.84           C  
ATOM    771  CG  HIS A 121      20.913-106.015 -64.570  1.00  0.84           C  
ATOM    772  ND1 HIS A 121      20.705-107.300 -65.035  1.00  0.84           N  
ATOM    773  CD2 HIS A 121      20.222-105.119 -65.317  1.00  0.84           C  
ATOM    774  CE1 HIS A 121      19.903-107.154 -66.072  1.00  0.84           C  
ATOM    775  NE2 HIS A 121      19.579-105.859 -66.281  1.00  0.84           N  
ATOM    776  N   GLN A 122      21.416-103.146 -61.197  1.00  0.83           N  
ATOM    777  CA  GLN A 122      21.182-102.740 -59.827  1.00  0.83           C  
ATOM    778  C   GLN A 122      22.402-102.125 -59.140  1.00  0.83           C  
ATOM    779  O   GLN A 122      22.642-102.347 -57.954  1.00  0.83           O  
ATOM    780  CB  GLN A 122      20.573-103.888 -58.977  1.00  0.83           C  
ATOM    781  CG  GLN A 122      19.265-104.481 -59.545  1.00  0.83           C  
ATOM    782  CD  GLN A 122      18.669-105.638 -58.741  1.00  0.83           C  
ATOM    783  OE1 GLN A 122      17.573-106.120 -59.011  1.00  0.83           O  
ATOM    784  NE2 GLN A 122      19.395-106.144 -57.708  1.00  0.83           N  
ATOM    785  N   SER A 123      23.189-101.303 -59.866  1.00  0.86           N  
ATOM    786  CA  SER A 123      24.331-100.583 -59.305  1.00  0.86           C  
ATOM    787  C   SER A 123      24.029 -99.109 -59.108  1.00  0.86           C  
ATOM    788  O   SER A 123      23.451 -98.455 -59.973  1.00  0.86           O  
ATOM    789  CB  SER A 123      25.594-100.664 -60.204  1.00  0.86           C  
ATOM    790  OG  SER A 123      26.758-100.210 -59.509  1.00  0.86           O  
ATOM    791  N   MET A 124      24.429 -98.554 -57.952  1.00  0.86           N  
ATOM    792  CA  MET A 124      24.409 -97.137 -57.678  1.00  0.86           C  
ATOM    793  C   MET A 124      25.361 -96.932 -56.525  1.00  0.86           C  
ATOM    794  O   MET A 124      25.770 -97.895 -55.880  1.00  0.86           O  
ATOM    795  CB  MET A 124      23.002 -96.582 -57.325  1.00  0.86           C  
ATOM    796  CG  MET A 124      22.361 -97.170 -56.053  1.00  0.86           C  
ATOM    797  SD  MET A 124      20.692 -96.529 -55.725  1.00  0.86           S  
ATOM    798  CE  MET A 124      20.499 -97.447 -54.172  1.00  0.86           C  
ATOM    799  N   ASP A 125      25.731 -95.675 -56.211  1.00  0.87           N  
ATOM    800  CA  ASP A 125      26.443 -95.397 -54.980  1.00  0.87           C  
ATOM    801  C   ASP A 125      25.442 -95.428 -53.820  1.00  0.87           C  
ATOM    802  O   ASP A 125      24.720 -94.471 -53.529  1.00  0.87           O  
ATOM    803  CB  ASP A 125      27.218 -94.061 -55.082  1.00  0.87           C  
ATOM    804  CG  ASP A 125      28.222 -93.889 -53.951  1.00  0.87           C  
ATOM    805  OD1 ASP A 125      27.908 -94.274 -52.792  1.00  0.87           O  
ATOM    806  OD2 ASP A 125      29.306 -93.325 -54.238  1.00  0.87           O  
ATOM    807  N   ASN A 126      25.360 -96.597 -53.154  1.00  0.89           N  
ATOM    808  CA  ASN A 126      24.498 -96.836 -52.020  1.00  0.89           C  
ATOM    809  C   ASN A 126      24.843 -95.944 -50.830  1.00  0.89           C  
ATOM    810  O   ASN A 126      23.968 -95.375 -50.180  1.00  0.89           O  
ATOM    811  CB  ASN A 126      24.639 -98.315 -51.576  1.00  0.89           C  
ATOM    812  CG  ASN A 126      23.839 -99.289 -52.437  1.00  0.89           C  
ATOM    813  OD1 ASN A 126      23.129 -98.955 -53.378  1.00  0.89           O  
ATOM    814  ND2 ASN A 126      23.912-100.579 -52.031  1.00  0.89           N  
ATOM    815  N   ALA A 127      26.142 -95.782 -50.512  1.00  0.89           N  
ATOM    816  CA  ALA A 127      26.570 -94.971 -49.392  1.00  0.89           C  
ATOM    817  C   ALA A 127      26.293 -93.482 -49.581  1.00  0.89           C  
ATOM    818  O   ALA A 127      25.811 -92.808 -48.668  1.00  0.89           O  
ATOM    819  CB  ALA A 127      28.052 -95.225 -49.078  1.00  0.89           C  
ATOM    820  N   ALA A 128      26.540 -92.945 -50.792  1.00  0.88           N  
ATOM    821  CA  ALA A 128      26.218 -91.574 -51.141  1.00  0.88           C  
ATOM    822  C   ALA A 128      24.729 -91.255 -51.095  1.00  0.88           C  
ATOM    823  O   ALA A 128      24.337 -90.192 -50.618  1.00  0.88           O  
ATOM    824  CB  ALA A 128      26.780 -91.211 -52.522  1.00  0.88           C  
ATOM    825  N   LEU A 129      23.854 -92.183 -51.552  1.00  0.87           N  
ATOM    826  CA  LEU A 129      22.405 -92.019 -51.477  1.00  0.87           C  
ATOM    827  C   LEU A 129      21.894 -91.872 -50.053  1.00  0.87           C  
ATOM    828  O   LEU A 129      21.056 -91.027 -49.753  1.00  0.87           O  
ATOM    829  CB  LEU A 129      21.657 -93.211 -52.138  1.00  0.87           C  
ATOM    830  CG  LEU A 129      20.112 -93.076 -52.170  1.00  0.87           C  
ATOM    831  CD1 LEU A 129      19.655 -91.912 -53.055  1.00  0.87           C  
ATOM    832  CD2 LEU A 129      19.438 -94.375 -52.626  1.00  0.87           C  
ATOM    833  N   PHE A 130      22.410 -92.685 -49.115  1.00  0.88           N  
ATOM    834  CA  PHE A 130      21.907 -92.664 -47.754  1.00  0.88           C  
ATOM    835  C   PHE A 130      22.603 -91.658 -46.857  1.00  0.88           C  
ATOM    836  O   PHE A 130      22.111 -91.345 -45.779  1.00  0.88           O  
ATOM    837  CB  PHE A 130      21.962 -94.084 -47.144  1.00  0.88           C  
ATOM    838  CG  PHE A 130      20.788 -94.843 -47.676  1.00  0.88           C  
ATOM    839  CD1 PHE A 130      19.529 -94.615 -47.109  1.00  0.88           C  
ATOM    840  CD2 PHE A 130      20.894 -95.704 -48.780  1.00  0.88           C  
ATOM    841  CE1 PHE A 130      18.387 -95.206 -47.652  1.00  0.88           C  
ATOM    842  CE2 PHE A 130      19.751 -96.289 -49.339  1.00  0.88           C  
ATOM    843  CZ  PHE A 130      18.496 -96.018 -48.782  1.00  0.88           C  
ATOM    844  N   GLN A 131      23.710 -91.044 -47.310  1.00  0.85           N  
ATOM    845  CA  GLN A 131      24.435 -90.022 -46.562  1.00  0.85           C  
ATOM    846  C   GLN A 131      23.617 -88.796 -46.113  1.00  0.85           C  
ATOM    847  O   GLN A 131      23.798 -88.400 -44.964  1.00  0.85           O  
ATOM    848  CB  GLN A 131      25.692 -89.593 -47.370  1.00  0.85           C  
ATOM    849  CG  GLN A 131      26.597 -88.496 -46.742  1.00  0.85           C  
ATOM    850  CD  GLN A 131      27.279 -88.858 -45.417  1.00  0.85           C  
ATOM    851  OE1 GLN A 131      27.451 -88.006 -44.547  1.00  0.85           O  
ATOM    852  NE2 GLN A 131      27.740 -90.121 -45.273  1.00  0.85           N  
ATOM    853  N   PRO A 132      22.707 -88.149 -46.850  1.00  0.88           N  
ATOM    854  CA  PRO A 132      21.986 -86.982 -46.338  1.00  0.88           C  
ATOM    855  C   PRO A 132      20.856 -87.351 -45.392  1.00  0.88           C  
ATOM    856  O   PRO A 132      20.245 -86.451 -44.820  1.00  0.88           O  
ATOM    857  CB  PRO A 132      21.421 -86.309 -47.612  1.00  0.88           C  
ATOM    858  CG  PRO A 132      22.184 -86.938 -48.780  1.00  0.88           C  
ATOM    859  CD  PRO A 132      22.463 -88.343 -48.279  1.00  0.88           C  
ATOM    860  N   ILE A 133      20.506 -88.648 -45.269  1.00  0.88           N  
ATOM    861  CA  ILE A 133      19.276 -89.073 -44.611  1.00  0.88           C  
ATOM    862  C   ILE A 133      19.495 -90.070 -43.477  1.00  0.88           C  
ATOM    863  O   ILE A 133      18.536 -90.616 -42.931  1.00  0.88           O  
ATOM    864  CB  ILE A 133      18.262 -89.631 -45.615  1.00  0.88           C  
ATOM    865  CG1 ILE A 133      18.812 -90.809 -46.446  1.00  0.88           C  
ATOM    866  CG2 ILE A 133      17.799 -88.474 -46.525  1.00  0.88           C  
ATOM    867  CD1 ILE A 133      17.734 -91.518 -47.274  1.00  0.88           C  
ATOM    868  N   THR A 134      20.752 -90.311 -43.053  1.00  0.91           N  
ATOM    869  CA  THR A 134      21.092 -91.241 -41.971  1.00  0.91           C  
ATOM    870  C   THR A 134      22.111 -90.594 -41.053  1.00  0.91           C  
ATOM    871  O   THR A 134      22.642 -89.526 -41.339  1.00  0.91           O  
ATOM    872  CB  THR A 134      21.617 -92.620 -42.401  1.00  0.91           C  
ATOM    873  OG1 THR A 134      22.864 -92.563 -43.077  1.00  0.91           O  
ATOM    874  CG2 THR A 134      20.610 -93.293 -43.339  1.00  0.91           C  
ATOM    875  N   LYS A 135      22.408 -91.210 -39.888  1.00  0.87           N  
ATOM    876  CA  LYS A 135      23.502 -90.772 -39.032  1.00  0.87           C  
ATOM    877  C   LYS A 135      24.841 -91.349 -39.464  1.00  0.87           C  
ATOM    878  O   LYS A 135      25.901 -90.946 -38.996  1.00  0.87           O  
ATOM    879  CB  LYS A 135      23.322 -91.292 -37.581  1.00  0.87           C  
ATOM    880  CG  LYS A 135      22.062 -90.805 -36.862  1.00  0.87           C  
ATOM    881  CD  LYS A 135      21.998 -91.290 -35.403  1.00  0.87           C  
ATOM    882  CE  LYS A 135      23.108 -90.724 -34.507  1.00  0.87           C  
ATOM    883  NZ  LYS A 135      22.927 -91.213 -33.136  1.00  0.87           N  
ATOM    884  N   TYR A 136      24.803 -92.363 -40.336  1.00  0.89           N  
ATOM    885  CA  TYR A 136      25.926 -93.227 -40.590  1.00  0.89           C  
ATOM    886  C   TYR A 136      25.578 -93.980 -41.853  1.00  0.89           C  
ATOM    887  O   TYR A 136      24.599 -94.720 -41.912  1.00  0.89           O  
ATOM    888  CB  TYR A 136      26.144 -94.185 -39.385  1.00  0.89           C  
ATOM    889  CG  TYR A 136      27.239 -95.204 -39.562  1.00  0.89           C  
ATOM    890  CD1 TYR A 136      28.565 -94.940 -39.176  1.00  0.89           C  
ATOM    891  CD2 TYR A 136      26.912 -96.481 -40.037  1.00  0.89           C  
ATOM    892  CE1 TYR A 136      29.532 -95.959 -39.217  1.00  0.89           C  
ATOM    893  CE2 TYR A 136      27.875 -97.496 -40.075  1.00  0.89           C  
ATOM    894  CZ  TYR A 136      29.178 -97.247 -39.636  1.00  0.89           C  
ATOM    895  OH  TYR A 136      30.123 -98.295 -39.590  1.00  0.89           O  
ATOM    896  N   SER A 137      26.356 -93.767 -42.920  1.00  0.91           N  
ATOM    897  CA  SER A 137      26.140 -94.432 -44.188  1.00  0.91           C  
ATOM    898  C   SER A 137      27.484 -94.909 -44.674  1.00  0.91           C  
ATOM    899  O   SER A 137      28.411 -94.115 -44.784  1.00  0.91           O  
ATOM    900  CB  SER A 137      25.550 -93.475 -45.246  1.00  0.91           C  
ATOM    901  OG  SER A 137      25.174 -94.196 -46.416  1.00  0.91           O  
ATOM    902  N   ALA A 138      27.642 -96.218 -44.953  1.00  0.92           N  
ATOM    903  CA  ALA A 138      28.940 -96.733 -45.326  1.00  0.92           C  
ATOM    904  C   ALA A 138      28.842 -97.981 -46.185  1.00  0.92           C  
ATOM    905  O   ALA A 138      27.841 -98.693 -46.196  1.00  0.92           O  
ATOM    906  CB  ALA A 138      29.766 -97.039 -44.064  1.00  0.92           C  
ATOM    907  N   GLU A 139      29.916 -98.262 -46.947  1.00  0.90           N  
ATOM    908  CA  GLU A 139      30.022 -99.412 -47.820  1.00  0.90           C  
ATOM    909  C   GLU A 139      31.284-100.175 -47.456  1.00  0.90           C  
ATOM    910  O   GLU A 139      32.365 -99.592 -47.317  1.00  0.90           O  
ATOM    911  CB  GLU A 139      29.990 -98.970 -49.302  1.00  0.90           C  
ATOM    912  CG  GLU A 139      29.836-100.124 -50.322  1.00  0.90           C  
ATOM    913  CD  GLU A 139      29.185 -99.634 -51.617  1.00  0.90           C  
ATOM    914  OE1 GLU A 139      27.947 -99.847 -51.747  1.00  0.90           O  
ATOM    915  OE2 GLU A 139      29.875 -99.015 -52.463  1.00  0.90           O  
ATOM    916  N   VAL A 140      31.145-101.496 -47.210  1.00  0.91           N  
ATOM    917  CA  VAL A 140      32.207-102.341 -46.687  1.00  0.91           C  
ATOM    918  C   VAL A 140      32.959-103.012 -47.815  1.00  0.91           C  
ATOM    919  O   VAL A 140      32.458-103.914 -48.477  1.00  0.91           O  
ATOM    920  CB  VAL A 140      31.686-103.428 -45.748  1.00  0.91           C  
ATOM    921  CG1 VAL A 140      32.858-104.269 -45.218  1.00  0.91           C  
ATOM    922  CG2 VAL A 140      30.950-102.787 -44.562  1.00  0.91           C  
ATOM    923  N   GLU A 141      34.219-102.601 -48.041  1.00  0.85           N  
ATOM    924  CA  GLU A 141      34.950-102.996 -49.230  1.00  0.85           C  
ATOM    925  C   GLU A 141      35.993-104.068 -48.960  1.00  0.85           C  
ATOM    926  O   GLU A 141      36.755-104.469 -49.838  1.00  0.85           O  
ATOM    927  CB  GLU A 141      35.599-101.745 -49.853  1.00  0.85           C  
ATOM    928  CG  GLU A 141      34.558-100.648 -50.224  1.00  0.85           C  
ATOM    929  CD  GLU A 141      33.722-100.971 -51.463  1.00  0.85           C  
ATOM    930  OE1 GLU A 141      33.859-102.100 -51.993  1.00  0.85           O  
ATOM    931  OE2 GLU A 141      32.964-100.082 -51.930  1.00  0.85           O  
ATOM    932  N   ASP A 142      36.011-104.608 -47.730  1.00  0.86           N  
ATOM    933  CA  ASP A 142      36.831-105.738 -47.355  1.00  0.86           C  
ATOM    934  C   ASP A 142      36.030-106.571 -46.353  1.00  0.86           C  
ATOM    935  O   ASP A 142      35.377-106.046 -45.462  1.00  0.86           O  
ATOM    936  CB  ASP A 142      38.197-105.275 -46.791  1.00  0.86           C  
ATOM    937  CG  ASP A 142      39.131-106.461 -46.658  1.00  0.86           C  
ATOM    938  OD1 ASP A 142      38.870-107.306 -45.762  1.00  0.86           O  
ATOM    939  OD2 ASP A 142      40.067-106.579 -47.479  1.00  0.86           O  
ATOM    940  N   ALA A 143      36.072-107.914 -46.479  1.00  0.87           N  
ATOM    941  CA  ALA A 143      35.348-108.845 -45.633  1.00  0.87           C  
ATOM    942  C   ALA A 143      35.780-108.812 -44.170  1.00  0.87           C  
ATOM    943  O   ALA A 143      34.987-109.061 -43.263  1.00  0.87           O  
ATOM    944  CB  ALA A 143      35.499-110.264 -46.209  1.00  0.87           C  
ATOM    945  N   ASN A 144      37.046-108.432 -43.905  1.00  0.85           N  
ATOM    946  CA  ASN A 144      37.573-108.232 -42.566  1.00  0.85           C  
ATOM    947  C   ASN A 144      36.841-107.143 -41.789  1.00  0.85           C  
ATOM    948  O   ASN A 144      36.686-107.232 -40.575  1.00  0.85           O  
ATOM    949  CB  ASN A 144      39.083-107.895 -42.597  1.00  0.85           C  
ATOM    950  CG  ASN A 144      39.856-109.115 -43.086  1.00  0.85           C  
ATOM    951  OD1 ASN A 144      40.006-110.094 -42.356  1.00  0.85           O  
ATOM    952  ND2 ASN A 144      40.358-109.072 -44.339  1.00  0.85           N  
ATOM    953  N   ASN A 145      36.335-106.100 -42.471  1.00  0.87           N  
ATOM    954  CA  ASN A 145      35.764-104.932 -41.819  1.00  0.87           C  
ATOM    955  C   ASN A 145      34.266-105.086 -41.552  1.00  0.87           C  
ATOM    956  O   ASN A 145      33.642-104.232 -40.925  1.00  0.87           O  
ATOM    957  CB  ASN A 145      36.077-103.700 -42.714  1.00  0.87           C  
ATOM    958  CG  ASN A 145      35.579-102.350 -42.190  1.00  0.87           C  
ATOM    959  OD1 ASN A 145      34.858-101.647 -42.903  1.00  0.87           O  
ATOM    960  ND2 ASN A 145      35.951-101.965 -40.950  1.00  0.87           N  
ATOM    961  N   ILE A 146      33.644-106.221 -41.943  1.00  0.90           N  
ATOM    962  CA  ILE A 146      32.234-106.478 -41.648  1.00  0.90           C  
ATOM    963  C   ILE A 146      31.878-106.442 -40.154  1.00  0.90           C  
ATOM    964  O   ILE A 146      30.914-105.742 -39.829  1.00  0.90           O  
ATOM    965  CB  ILE A 146      31.723-107.776 -42.298  1.00  0.90           C  
ATOM    966  CG1 ILE A 146      31.690-107.630 -43.838  1.00  0.90           C  
ATOM    967  CG2 ILE A 146      30.337-108.184 -41.735  1.00  0.90           C  
ATOM    968  CD1 ILE A 146      31.224-108.902 -44.554  1.00  0.90           C  
ATOM    969  N   PRO A 147      32.558-107.067 -39.181  1.00  0.92           N  
ATOM    970  CA  PRO A 147      32.118-107.022 -37.787  1.00  0.92           C  
ATOM    971  C   PRO A 147      32.247-105.639 -37.185  1.00  0.92           C  
ATOM    972  O   PRO A 147      31.371-105.210 -36.436  1.00  0.92           O  
ATOM    973  CB  PRO A 147      33.021-108.044 -37.074  1.00  0.92           C  
ATOM    974  CG  PRO A 147      33.528-108.965 -38.187  1.00  0.92           C  
ATOM    975  CD  PRO A 147      33.664-108.014 -39.367  1.00  0.92           C  
ATOM    976  N   GLU A 148      33.332-104.915 -37.508  1.00  0.88           N  
ATOM    977  CA  GLU A 148      33.569-103.563 -37.046  1.00  0.88           C  
ATOM    978  C   GLU A 148      32.522-102.584 -37.561  1.00  0.88           C  
ATOM    979  O   GLU A 148      31.903-101.831 -36.808  1.00  0.88           O  
ATOM    980  CB  GLU A 148      34.950-103.098 -37.565  1.00  0.88           C  
ATOM    981  CG  GLU A 148      36.140-103.998 -37.154  1.00  0.88           C  
ATOM    982  CD  GLU A 148      37.420-103.557 -37.851  1.00  0.88           C  
ATOM    983  OE1 GLU A 148      38.450-103.364 -37.157  1.00  0.88           O  
ATOM    984  OE2 GLU A 148      37.397-103.384 -39.096  1.00  0.88           O  
ATOM    985  N   ALA A 149      32.246-102.630 -38.881  1.00  0.92           N  
ATOM    986  CA  ALA A 149      31.290-101.766 -39.536  1.00  0.92           C  
ATOM    987  C   ALA A 149      29.865-101.947 -39.027  1.00  0.92           C  
ATOM    988  O   ALA A 149      29.171-100.965 -38.749  1.00  0.92           O  
ATOM    989  CB  ALA A 149      31.349-101.997 -41.055  1.00  0.92           C  
ATOM    990  N   VAL A 150      29.421-103.214 -38.852  1.00  0.93           N  
ATOM    991  CA  VAL A 150      28.122-103.549 -38.275  1.00  0.93           C  
ATOM    992  C   VAL A 150      27.984-103.149 -36.816  1.00  0.93           C  
ATOM    993  O   VAL A 150      27.011-102.502 -36.435  1.00  0.93           O  
ATOM    994  CB  VAL A 150      27.741-105.012 -38.490  1.00  0.93           C  
ATOM    995  CG1 VAL A 150      26.347-105.305 -37.903  1.00  0.93           C  
ATOM    996  CG2 VAL A 150      27.688-105.307 -40.000  1.00  0.93           C  
ATOM    997  N   THR A 151      28.972-103.451 -35.954  1.00  0.90           N  
ATOM    998  CA  THR A 151      28.914-103.090 -34.533  1.00  0.90           C  
ATOM    999  C   THR A 151      28.876-101.590 -34.299  1.00  0.90           C  
ATOM   1000  O   THR A 151      28.103-101.096 -33.476  1.00  0.90           O  
ATOM   1001  CB  THR A 151      30.021-103.749 -33.722  1.00  0.90           C  
ATOM   1002  OG1 THR A 151      29.806-105.153 -33.753  1.00  0.90           O  
ATOM   1003  CG2 THR A 151      29.986-103.346 -32.241  1.00  0.90           C  
ATOM   1004  N   ASN A 152      29.662-100.805 -35.065  1.00  0.91           N  
ATOM   1005  CA  ASN A 152      29.573 -99.351 -35.047  1.00  0.91           C  
ATOM   1006  C   ASN A 152      28.219 -98.808 -35.502  1.00  0.91           C  
ATOM   1007  O   ASN A 152      27.693 -97.878 -34.894  1.00  0.91           O  
ATOM   1008  CB  ASN A 152      30.720 -98.701 -35.860  1.00  0.91           C  
ATOM   1009  CG  ASN A 152      32.028 -98.928 -35.108  1.00  0.91           C  
ATOM   1010  OD1 ASN A 152      32.085 -98.778 -33.887  1.00  0.91           O  
ATOM   1011  ND2 ASN A 152      33.108 -99.294 -35.833  1.00  0.91           N  
ATOM   1012  N   ALA A 153      27.585 -99.398 -36.537  1.00  0.93           N  
ATOM   1013  CA  ALA A 153      26.257 -98.999 -36.980  1.00  0.93           C  
ATOM   1014  C   ALA A 153      25.164 -99.147 -35.926  1.00  0.93           C  
ATOM   1015  O   ALA A 153      24.374 -98.233 -35.703  1.00  0.93           O  
ATOM   1016  CB  ALA A 153      25.842 -99.825 -38.209  1.00  0.93           C  
ATOM   1017  N   PHE A 154      25.129-100.290 -35.209  1.00  0.93           N  
ATOM   1018  CA  PHE A 154      24.197-100.516 -34.111  1.00  0.93           C  
ATOM   1019  C   PHE A 154      24.389 -99.533 -32.959  1.00  0.93           C  
ATOM   1020  O   PHE A 154      23.431 -98.969 -32.431  1.00  0.93           O  
ATOM   1021  CB  PHE A 154      24.330-101.959 -33.552  1.00  0.93           C  
ATOM   1022  CG  PHE A 154      23.476-102.937 -34.316  1.00  0.93           C  
ATOM   1023  CD1 PHE A 154      23.922-103.527 -35.507  1.00  0.93           C  
ATOM   1024  CD2 PHE A 154      22.214-103.304 -33.818  1.00  0.93           C  
ATOM   1025  CE1 PHE A 154      23.132-104.457 -36.192  1.00  0.93           C  
ATOM   1026  CE2 PHE A 154      21.410-104.224 -34.502  1.00  0.93           C  
ATOM   1027  CZ  PHE A 154      21.873-104.802 -35.690  1.00  0.93           C  
ATOM   1028  N   ARG A 155      25.650 -99.271 -32.562  1.00  0.88           N  
ATOM   1029  CA  ARG A 155      25.969 -98.275 -31.550  1.00  0.88           C  
ATOM   1030  C   ARG A 155      25.604 -96.853 -31.953  1.00  0.88           C  
ATOM   1031  O   ARG A 155      24.989 -96.119 -31.185  1.00  0.88           O  
ATOM   1032  CB  ARG A 155      27.475 -98.309 -31.215  1.00  0.88           C  
ATOM   1033  CG  ARG A 155      27.902 -99.566 -30.439  1.00  0.88           C  
ATOM   1034  CD  ARG A 155      29.415 -99.804 -30.431  1.00  0.88           C  
ATOM   1035  NE  ARG A 155      30.124 -98.585 -29.928  1.00  0.88           N  
ATOM   1036  CZ  ARG A 155      30.396 -98.331 -28.643  1.00  0.88           C  
ATOM   1037  NH1 ARG A 155      29.914 -99.041 -27.632  1.00  0.88           N  
ATOM   1038  NH2 ARG A 155      31.222 -97.325 -28.361  1.00  0.88           N  
ATOM   1039  N   ALA A 156      25.938 -96.440 -33.191  1.00  0.92           N  
ATOM   1040  CA  ALA A 156      25.611 -95.132 -33.723  1.00  0.92           C  
ATOM   1041  C   ALA A 156      24.113 -94.893 -33.860  1.00  0.92           C  
ATOM   1042  O   ALA A 156      23.610 -93.819 -33.522  1.00  0.92           O  
ATOM   1043  CB  ALA A 156      26.313 -94.935 -35.079  1.00  0.92           C  
ATOM   1044  N   ALA A 157      23.358 -95.908 -34.323  1.00  0.93           N  
ATOM   1045  CA  ALA A 157      21.910 -95.882 -34.385  1.00  0.93           C  
ATOM   1046  C   ALA A 157      21.237 -95.728 -33.025  1.00  0.93           C  
ATOM   1047  O   ALA A 157      20.327 -94.921 -32.868  1.00  0.93           O  
ATOM   1048  CB  ALA A 157      21.402 -97.172 -35.057  1.00  0.93           C  
ATOM   1049  N   ALA A 158      21.698 -96.484 -32.007  1.00  0.91           N  
ATOM   1050  CA  ALA A 158      21.216 -96.411 -30.637  1.00  0.91           C  
ATOM   1051  C   ALA A 158      21.567 -95.132 -29.880  1.00  0.91           C  
ATOM   1052  O   ALA A 158      20.771 -94.607 -29.105  1.00  0.91           O  
ATOM   1053  CB  ALA A 158      21.754 -97.626 -29.859  1.00  0.91           C  
ATOM   1054  N   SER A 159      22.800 -94.627 -30.073  1.00  0.89           N  
ATOM   1055  CA  SER A 159      23.358 -93.466 -29.385  1.00  0.89           C  
ATOM   1056  C   SER A 159      22.551 -92.189 -29.537  1.00  0.89           C  
ATOM   1057  O   SER A 159      22.086 -91.875 -30.629  1.00  0.89           O  
ATOM   1058  CB  SER A 159      24.788 -93.171 -29.902  1.00  0.89           C  
ATOM   1059  OG  SER A 159      25.464 -92.183 -29.125  1.00  0.89           O  
ATOM   1060  N   GLY A 160      22.382 -91.412 -28.444  1.00  0.90           N  
ATOM   1061  CA  GLY A 160      21.649 -90.148 -28.428  1.00  0.90           C  
ATOM   1062  C   GLY A 160      22.166 -89.092 -29.394  1.00  0.90           C  
ATOM   1063  O   GLY A 160      23.352 -88.790 -29.430  1.00  0.90           O  
ATOM   1064  N   GLN A 161      21.322 -88.426 -30.204  1.00  0.89           N  
ATOM   1065  CA  GLN A 161      19.966 -88.787 -30.576  1.00  0.89           C  
ATOM   1066  C   GLN A 161      19.895 -89.981 -31.506  1.00  0.89           C  
ATOM   1067  O   GLN A 161      20.556 -90.021 -32.542  1.00  0.89           O  
ATOM   1068  CB  GLN A 161      19.279 -87.578 -31.231  1.00  0.89           C  
ATOM   1069  CG  GLN A 161      17.800 -87.805 -31.612  1.00  0.89           C  
ATOM   1070  CD  GLN A 161      17.179 -86.454 -31.944  1.00  0.89           C  
ATOM   1071  OE1 GLN A 161      17.280 -85.523 -31.140  1.00  0.89           O  
ATOM   1072  NE2 GLN A 161      16.549 -86.313 -33.130  1.00  0.89           N  
ATOM   1073  N   ALA A 162      19.091 -91.000 -31.141  1.00  0.93           N  
ATOM   1074  CA  ALA A 162      18.925 -92.213 -31.917  1.00  0.93           C  
ATOM   1075  C   ALA A 162      18.403 -91.983 -33.336  1.00  0.93           C  
ATOM   1076  O   ALA A 162      17.697 -91.014 -33.607  1.00  0.93           O  
ATOM   1077  CB  ALA A 162      18.034 -93.216 -31.166  1.00  0.93           C  
ATOM   1078  N   GLY A 163      18.786 -92.848 -34.292  1.00  0.93           N  
ATOM   1079  CA  GLY A 163      18.383 -92.661 -35.677  1.00  0.93           C  
ATOM   1080  C   GLY A 163      18.817 -93.801 -36.551  1.00  0.93           C  
ATOM   1081  O   GLY A 163      19.069 -94.913 -36.093  1.00  0.93           O  
ATOM   1082  N   ALA A 164      18.932 -93.556 -37.864  1.00  0.93           N  
ATOM   1083  CA  ALA A 164      19.180 -94.608 -38.822  1.00  0.93           C  
ATOM   1084  C   ALA A 164      20.660 -94.778 -39.135  1.00  0.93           C  
ATOM   1085  O   ALA A 164      21.415 -93.813 -39.258  1.00  0.93           O  
ATOM   1086  CB  ALA A 164      18.393 -94.334 -40.118  1.00  0.93           C  
ATOM   1087  N   ALA A 165      21.105 -96.035 -39.289  1.00  0.94           N  
ATOM   1088  CA  ALA A 165      22.419 -96.384 -39.773  1.00  0.94           C  
ATOM   1089  C   ALA A 165      22.284 -97.303 -40.983  1.00  0.94           C  
ATOM   1090  O   ALA A 165      21.465 -98.220 -41.008  1.00  0.94           O  
ATOM   1091  CB  ALA A 165      23.228 -97.061 -38.657  1.00  0.94           C  
ATOM   1092  N   PHE A 166      23.071 -97.057 -42.043  1.00  0.93           N  
ATOM   1093  CA  PHE A 166      23.004 -97.798 -43.287  1.00  0.93           C  
ATOM   1094  C   PHE A 166      24.355 -98.424 -43.612  1.00  0.93           C  
ATOM   1095  O   PHE A 166      25.392 -97.759 -43.614  1.00  0.93           O  
ATOM   1096  CB  PHE A 166      22.544 -96.843 -44.421  1.00  0.93           C  
ATOM   1097  CG  PHE A 166      22.518 -97.504 -45.770  1.00  0.93           C  
ATOM   1098  CD1 PHE A 166      21.441 -98.307 -46.175  1.00  0.93           C  
ATOM   1099  CD2 PHE A 166      23.614 -97.345 -46.629  1.00  0.93           C  
ATOM   1100  CE1 PHE A 166      21.466 -98.950 -47.419  1.00  0.93           C  
ATOM   1101  CE2 PHE A 166      23.644 -97.983 -47.869  1.00  0.93           C  
ATOM   1102  CZ  PHE A 166      22.571 -98.791 -48.267  1.00  0.93           C  
ATOM   1103  N   LEU A 167      24.352 -99.733 -43.924  1.00  0.94           N  
ATOM   1104  CA  LEU A 167      25.519-100.448 -44.390  1.00  0.94           C  
ATOM   1105  C   LEU A 167      25.257-101.157 -45.694  1.00  0.94           C  
ATOM   1106  O   LEU A 167      24.307-101.921 -45.853  1.00  0.94           O  
ATOM   1107  CB  LEU A 167      25.981-101.494 -43.366  1.00  0.94           C  
ATOM   1108  CG  LEU A 167      26.658-100.855 -42.154  1.00  0.94           C  
ATOM   1109  CD1 LEU A 167      26.751-101.880 -41.039  1.00  0.94           C  
ATOM   1110  CD2 LEU A 167      28.063-100.348 -42.494  1.00  0.94           C  
ATOM   1111  N   SER A 168      26.151-100.921 -46.661  1.00  0.94           N  
ATOM   1112  CA  SER A 168      26.112-101.550 -47.959  1.00  0.94           C  
ATOM   1113  C   SER A 168      27.217-102.582 -48.079  1.00  0.94           C  
ATOM   1114  O   SER A 168      28.362-102.357 -47.679  1.00  0.94           O  
ATOM   1115  CB  SER A 168      26.292-100.522 -49.071  1.00  0.94           C  
ATOM   1116  OG  SER A 168      26.178-101.126 -50.377  1.00  0.94           O  
ATOM   1117  N   PHE A 169      26.885-103.755 -48.634  1.00  0.93           N  
ATOM   1118  CA  PHE A 169      27.807-104.845 -48.826  1.00  0.93           C  
ATOM   1119  C   PHE A 169      27.848-105.218 -50.301  1.00  0.93           C  
ATOM   1120  O   PHE A 169      26.854-105.749 -50.805  1.00  0.93           O  
ATOM   1121  CB  PHE A 169      27.343-106.112 -48.066  1.00  0.93           C  
ATOM   1122  CG  PHE A 169      27.209-105.871 -46.596  1.00  0.93           C  
ATOM   1123  CD1 PHE A 169      28.319-106.001 -45.746  1.00  0.93           C  
ATOM   1124  CD2 PHE A 169      25.966-105.512 -46.053  1.00  0.93           C  
ATOM   1125  CE1 PHE A 169      28.188-105.763 -44.372  1.00  0.93           C  
ATOM   1126  CE2 PHE A 169      25.836-105.261 -44.684  1.00  0.93           C  
ATOM   1127  CZ  PHE A 169      26.946-105.393 -43.841  1.00  0.93           C  
ATOM   1128  N   PRO A 170      28.927-105.004 -51.048  1.00  0.91           N  
ATOM   1129  CA  PRO A 170      29.187-105.676 -52.320  1.00  0.91           C  
ATOM   1130  C   PRO A 170      28.987-107.184 -52.283  1.00  0.91           C  
ATOM   1131  O   PRO A 170      29.308-107.826 -51.283  1.00  0.91           O  
ATOM   1132  CB  PRO A 170      30.622-105.268 -52.674  1.00  0.91           C  
ATOM   1133  CG  PRO A 170      30.813-103.933 -51.956  1.00  0.91           C  
ATOM   1134  CD  PRO A 170      30.044-104.143 -50.659  1.00  0.91           C  
ATOM   1135  N   GLN A 171      28.458-107.781 -53.362  1.00  0.86           N  
ATOM   1136  CA  GLN A 171      28.123-109.196 -53.423  1.00  0.86           C  
ATOM   1137  C   GLN A 171      29.295-110.157 -53.185  1.00  0.86           C  
ATOM   1138  O   GLN A 171      29.159-111.210 -52.563  1.00  0.86           O  
ATOM   1139  CB  GLN A 171      27.457-109.497 -54.787  1.00  0.86           C  
ATOM   1140  CG  GLN A 171      26.934-110.943 -54.902  1.00  0.86           C  
ATOM   1141  CD  GLN A 171      26.277-111.195 -56.253  1.00  0.86           C  
ATOM   1142  OE1 GLN A 171      26.480-110.510 -57.256  1.00  0.86           O  
ATOM   1143  NE2 GLN A 171      25.441-112.258 -56.293  1.00  0.86           N  
ATOM   1144  N   ASP A 172      30.504-109.825 -53.680  1.00  0.84           N  
ATOM   1145  CA  ASP A 172      31.708-110.596 -53.433  1.00  0.84           C  
ATOM   1146  C   ASP A 172      32.172-110.558 -51.972  1.00  0.84           C  
ATOM   1147  O   ASP A 172      32.672-111.545 -51.437  1.00  0.84           O  
ATOM   1148  CB  ASP A 172      32.818-110.217 -54.450  1.00  0.84           C  
ATOM   1149  CG  ASP A 172      33.237-108.763 -54.367  1.00  0.84           C  
ATOM   1150  OD1 ASP A 172      32.372-107.867 -54.526  1.00  0.84           O  
ATOM   1151  OD2 ASP A 172      34.448-108.522 -54.140  1.00  0.84           O  
ATOM   1152  N   VAL A 173      31.976-109.418 -51.282  1.00  0.87           N  
ATOM   1153  CA  VAL A 173      32.296-109.228 -49.872  1.00  0.87           C  
ATOM   1154  C   VAL A 173      31.495-110.139 -48.942  1.00  0.87           C  
ATOM   1155  O   VAL A 173      32.041-110.750 -48.024  1.00  0.87           O  
ATOM   1156  CB  VAL A 173      32.146-107.751 -49.489  1.00  0.87           C  
ATOM   1157  CG1 VAL A 173      32.263-107.507 -47.974  1.00  0.87           C  
ATOM   1158  CG2 VAL A 173      33.225-106.943 -50.228  1.00  0.87           C  
ATOM   1159  N   THR A 174      30.171-110.297 -49.162  1.00  0.88           N  
ATOM   1160  CA  THR A 174      29.361-111.255 -48.400  1.00  0.88           C  
ATOM   1161  C   THR A 174      29.624-112.701 -48.753  1.00  0.88           C  
ATOM   1162  O   THR A 174      29.660-113.570 -47.881  1.00  0.88           O  
ATOM   1163  CB  THR A 174      27.856-111.009 -48.426  1.00  0.88           C  
ATOM   1164  OG1 THR A 174      27.339-110.954 -49.747  1.00  0.88           O  
ATOM   1165  CG2 THR A 174      27.587-109.659 -47.766  1.00  0.88           C  
ATOM   1166  N   ALA A 175      29.813-113.011 -50.043  1.00  0.85           N  
ATOM   1167  CA  ALA A 175      30.099-114.355 -50.504  1.00  0.85           C  
ATOM   1168  C   ALA A 175      31.473-114.905 -50.121  1.00  0.85           C  
ATOM   1169  O   ALA A 175      31.622-116.103 -49.881  1.00  0.85           O  
ATOM   1170  CB  ALA A 175      29.894-114.432 -52.026  1.00  0.85           C  
ATOM   1171  N   GLY A 176      32.505-114.036 -50.077  1.00  0.83           N  
ATOM   1172  CA  GLY A 176      33.905-114.362 -49.787  1.00  0.83           C  
ATOM   1173  C   GLY A 176      34.170-115.232 -48.572  1.00  0.83           C  
ATOM   1174  O   GLY A 176      33.734-114.854 -47.485  1.00  0.83           O  
ATOM   1175  N   PRO A 177      34.882-116.369 -48.646  1.00  0.82           N  
ATOM   1176  CA  PRO A 177      35.302-117.116 -47.470  1.00  0.82           C  
ATOM   1177  C   PRO A 177      36.449-116.408 -46.762  1.00  0.82           C  
ATOM   1178  O   PRO A 177      37.304-115.808 -47.406  1.00  0.82           O  
ATOM   1179  CB  PRO A 177      35.703-118.489 -48.033  1.00  0.82           C  
ATOM   1180  CG  PRO A 177      36.194-118.209 -49.456  1.00  0.82           C  
ATOM   1181  CD  PRO A 177      35.406-116.964 -49.882  1.00  0.82           C  
ATOM   1182  N   ALA A 178      36.464-116.436 -45.420  1.00  0.84           N  
ATOM   1183  CA  ALA A 178      37.425-115.704 -44.636  1.00  0.84           C  
ATOM   1184  C   ALA A 178      37.486-116.364 -43.276  1.00  0.84           C  
ATOM   1185  O   ALA A 178      36.553-117.057 -42.877  1.00  0.84           O  
ATOM   1186  CB  ALA A 178      36.989-114.227 -44.487  1.00  0.84           C  
ATOM   1187  N   THR A 179      38.594-116.157 -42.542  1.00  0.81           N  
ATOM   1188  CA  THR A 179      38.804-116.647 -41.182  1.00  0.81           C  
ATOM   1189  C   THR A 179      38.804-115.488 -40.206  1.00  0.81           C  
ATOM   1190  O   THR A 179      39.258-115.600 -39.067  1.00  0.81           O  
ATOM   1191  CB  THR A 179      40.108-117.419 -41.026  1.00  0.81           C  
ATOM   1192  OG1 THR A 179      41.197-116.707 -41.601  1.00  0.81           O  
ATOM   1193  CG2 THR A 179      39.989-118.758 -41.769  1.00  0.81           C  
ATOM   1194  N   ALA A 180      38.254-114.333 -40.640  1.00  0.85           N  
ATOM   1195  CA  ALA A 180      38.044-113.161 -39.817  1.00  0.85           C  
ATOM   1196  C   ALA A 180      37.158-113.459 -38.610  1.00  0.85           C  
ATOM   1197  O   ALA A 180      36.174-114.190 -38.687  1.00  0.85           O  
ATOM   1198  CB  ALA A 180      37.424-112.020 -40.649  1.00  0.85           C  
ATOM   1199  N   LYS A 181      37.512-112.909 -37.439  1.00  0.84           N  
ATOM   1200  CA  LYS A 181      36.844-113.227 -36.199  1.00  0.84           C  
ATOM   1201  C   LYS A 181      35.798-112.161 -35.935  1.00  0.84           C  
ATOM   1202  O   LYS A 181      36.008-111.017 -36.345  1.00  0.84           O  
ATOM   1203  CB  LYS A 181      37.891-113.359 -35.060  1.00  0.84           C  
ATOM   1204  CG  LYS A 181      39.067-114.253 -35.496  1.00  0.84           C  
ATOM   1205  CD  LYS A 181      39.930-114.787 -34.345  1.00  0.84           C  
ATOM   1206  CE  LYS A 181      41.079-115.646 -34.880  1.00  0.84           C  
ATOM   1207  NZ  LYS A 181      41.801-116.300 -33.766  1.00  0.84           N  
ATOM   1208  N   PRO A 182      34.646-112.448 -35.330  1.00  0.87           N  
ATOM   1209  CA  PRO A 182      33.712-111.411 -34.947  1.00  0.87           C  
ATOM   1210  C   PRO A 182      34.199-110.632 -33.734  1.00  0.87           C  
ATOM   1211  O   PRO A 182      35.170-111.001 -33.075  1.00  0.87           O  
ATOM   1212  CB  PRO A 182      32.425-112.199 -34.668  1.00  0.87           C  
ATOM   1213  CG  PRO A 182      32.906-113.533 -34.093  1.00  0.87           C  
ATOM   1214  CD  PRO A 182      34.262-113.753 -34.778  1.00  0.87           C  
ATOM   1215  N   VAL A 183      33.515-109.525 -33.443  1.00  0.87           N  
ATOM   1216  CA  VAL A 183      33.912-108.517 -32.488  1.00  0.87           C  
ATOM   1217  C   VAL A 183      32.848-108.530 -31.411  1.00  0.87           C  
ATOM   1218  O   VAL A 183      31.681-108.768 -31.706  1.00  0.87           O  
ATOM   1219  CB  VAL A 183      33.982-107.179 -33.219  1.00  0.87           C  
ATOM   1220  CG1 VAL A 183      33.982-105.978 -32.272  1.00  0.87           C  
ATOM   1221  CG2 VAL A 183      35.265-107.158 -34.066  1.00  0.87           C  
ATOM   1222  N   LYS A 184      33.185-108.312 -30.118  1.00  0.87           N  
ATOM   1223  CA  LYS A 184      32.167-108.205 -29.085  1.00  0.87           C  
ATOM   1224  C   LYS A 184      31.187-107.061 -29.348  1.00  0.87           C  
ATOM   1225  O   LYS A 184      31.567-105.941 -29.691  1.00  0.87           O  
ATOM   1226  CB  LYS A 184      32.769-107.971 -27.674  1.00  0.87           C  
ATOM   1227  CG  LYS A 184      33.687-109.088 -27.141  1.00  0.87           C  
ATOM   1228  CD  LYS A 184      34.173-108.764 -25.711  1.00  0.87           C  
ATOM   1229  CE  LYS A 184      35.147-109.783 -25.108  1.00  0.87           C  
ATOM   1230  NZ  LYS A 184      35.437-109.445 -23.699  1.00  0.87           N  
ATOM   1231  N   THR A 185      29.879-107.314 -29.167  1.00  0.88           N  
ATOM   1232  CA  THR A 185      28.820-106.329 -29.331  1.00  0.88           C  
ATOM   1233  C   THR A 185      28.740-105.363 -28.183  1.00  0.88           C  
ATOM   1234  O   THR A 185      27.781-105.326 -27.419  1.00  0.88           O  
ATOM   1235  CB  THR A 185      27.463-106.968 -29.543  1.00  0.88           C  
ATOM   1236  OG1 THR A 185      27.305-108.111 -28.700  1.00  0.88           O  
ATOM   1237  CG2 THR A 185      27.458-107.419 -31.007  1.00  0.88           C  
ATOM   1238  N   MET A 186      29.777-104.518 -28.052  1.00  0.87           N  
ATOM   1239  CA  MET A 186      29.916-103.553 -26.988  1.00  0.87           C  
ATOM   1240  C   MET A 186      28.755-102.557 -26.931  1.00  0.87           C  
ATOM   1241  O   MET A 186      28.642-101.722 -27.839  1.00  0.87           O  
ATOM   1242  CB  MET A 186      31.259-102.800 -27.140  1.00  0.87           C  
ATOM   1243  CG  MET A 186      31.572-101.834 -25.981  1.00  0.87           C  
ATOM   1244  SD  MET A 186      31.457-102.593 -24.334  1.00  0.87           S  
ATOM   1245  CE  MET A 186      31.689-101.048 -23.420  1.00  0.87           C  
ATOM   1246  N   PRO A 187      27.855-102.593 -25.940  1.00  0.88           N  
ATOM   1247  CA  PRO A 187      26.615-101.839 -25.995  1.00  0.88           C  
ATOM   1248  C   PRO A 187      26.888-100.357 -25.856  1.00  0.88           C  
ATOM   1249  O   PRO A 187      27.827 -99.965 -25.171  1.00  0.88           O  
ATOM   1250  CB  PRO A 187      25.778-102.396 -24.827  1.00  0.88           C  
ATOM   1251  CG  PRO A 187      26.814-102.931 -23.838  1.00  0.88           C  
ATOM   1252  CD  PRO A 187      27.905-103.468 -24.761  1.00  0.88           C  
ATOM   1253  N   ALA A 188      26.098 -99.507 -26.538  1.00  0.88           N  
ATOM   1254  CA  ALA A 188      26.230 -98.068 -26.454  1.00  0.88           C  
ATOM   1255  C   ALA A 188      26.065 -97.542 -25.016  1.00  0.88           C  
ATOM   1256  O   ALA A 188      24.982 -97.695 -24.438  1.00  0.88           O  
ATOM   1257  CB  ALA A 188      25.198 -97.408 -27.386  1.00  0.88           C  
ATOM   1258  N   PRO A 189      27.089 -96.957 -24.386  1.00  0.88           N  
ATOM   1259  CA  PRO A 189      27.064 -96.673 -22.959  1.00  0.88           C  
ATOM   1260  C   PRO A 189      26.176 -95.486 -22.661  1.00  0.88           C  
ATOM   1261  O   PRO A 189      26.053 -94.571 -23.474  1.00  0.88           O  
ATOM   1262  CB  PRO A 189      28.535 -96.376 -22.619  1.00  0.88           C  
ATOM   1263  CG  PRO A 189      29.085 -95.799 -23.920  1.00  0.88           C  
ATOM   1264  CD  PRO A 189      28.410 -96.681 -24.963  1.00  0.88           C  
ATOM   1265  N   LYS A 190      25.508 -95.493 -21.496  1.00  0.85           N  
ATOM   1266  CA  LYS A 190      24.839 -94.314 -20.995  1.00  0.85           C  
ATOM   1267  C   LYS A 190      25.811 -93.214 -20.590  1.00  0.85           C  
ATOM   1268  O   LYS A 190      26.928 -93.464 -20.141  1.00  0.85           O  
ATOM   1269  CB  LYS A 190      23.892 -94.663 -19.821  1.00  0.85           C  
ATOM   1270  CG  LYS A 190      22.710 -95.567 -20.216  1.00  0.85           C  
ATOM   1271  CD  LYS A 190      21.729 -94.841 -21.152  1.00  0.85           C  
ATOM   1272  CE  LYS A 190      20.411 -95.570 -21.403  1.00  0.85           C  
ATOM   1273  NZ  LYS A 190      20.686 -96.843 -22.103  1.00  0.85           N  
ATOM   1274  N   LEU A 191      25.376 -91.952 -20.753  1.00  0.85           N  
ATOM   1275  CA  LEU A 191      26.034 -90.806 -20.169  1.00  0.85           C  
ATOM   1276  C   LEU A 191      25.628 -90.721 -18.711  1.00  0.85           C  
ATOM   1277  O   LEU A 191      24.642 -91.327 -18.305  1.00  0.85           O  
ATOM   1278  CB  LEU A 191      25.595 -89.497 -20.878  1.00  0.85           C  
ATOM   1279  CG  LEU A 191      26.012 -89.379 -22.357  1.00  0.85           C  
ATOM   1280  CD1 LEU A 191      25.458 -88.081 -22.959  1.00  0.85           C  
ATOM   1281  CD2 LEU A 191      27.535 -89.428 -22.519  1.00  0.85           C  
ATOM   1282  N   GLY A 192      26.366 -89.961 -17.880  1.00  0.87           N  
ATOM   1283  CA  GLY A 192      25.801 -89.529 -16.604  1.00  0.87           C  
ATOM   1284  C   GLY A 192      24.823 -88.394 -16.776  1.00  0.87           C  
ATOM   1285  O   GLY A 192      24.676 -87.823 -17.856  1.00  0.87           O  
ATOM   1286  N   ALA A 193      24.135 -88.016 -15.691  1.00  0.88           N  
ATOM   1287  CA  ALA A 193      23.445 -86.748 -15.527  1.00  0.88           C  
ATOM   1288  C   ALA A 193      24.208 -85.475 -15.938  1.00  0.88           C  
ATOM   1289  O   ALA A 193      25.431 -85.435 -16.059  1.00  0.88           O  
ATOM   1290  CB  ALA A 193      22.974 -86.600 -14.067  1.00  0.88           C  
ATOM   1291  N   ALA A 194      23.475 -84.363 -16.147  1.00  0.89           N  
ATOM   1292  CA  ALA A 194      24.055 -83.033 -16.227  1.00  0.89           C  
ATOM   1293  C   ALA A 194      24.763 -82.603 -14.935  1.00  0.89           C  
ATOM   1294  O   ALA A 194      24.435 -83.089 -13.856  1.00  0.89           O  
ATOM   1295  CB  ALA A 194      22.968 -82.012 -16.586  1.00  0.89           C  
ATOM   1296  N   SER A 195      25.771 -81.698 -15.004  1.00  0.89           N  
ATOM   1297  CA  SER A 195      26.574 -81.333 -13.832  1.00  0.89           C  
ATOM   1298  C   SER A 195      25.771 -80.731 -12.676  1.00  0.89           C  
ATOM   1299  O   SER A 195      24.802 -79.998 -12.876  1.00  0.89           O  
ATOM   1300  CB  SER A 195      27.813 -80.438 -14.155  1.00  0.89           C  
ATOM   1301  OG  SER A 195      27.477 -79.078 -14.455  1.00  0.89           O  
ATOM   1302  N   ASP A 196      26.147 -81.029 -11.411  1.00  0.87           N  
ATOM   1303  CA  ASP A 196      25.356 -80.705 -10.227  1.00  0.87           C  
ATOM   1304  C   ASP A 196      25.035 -79.221 -10.063  1.00  0.87           C  
ATOM   1305  O   ASP A 196      23.927 -78.822  -9.709  1.00  0.87           O  
ATOM   1306  CB  ASP A 196      26.085 -81.198  -8.957  1.00  0.87           C  
ATOM   1307  CG  ASP A 196      26.266 -82.702  -9.037  1.00  0.87           C  
ATOM   1308  OD1 ASP A 196      25.237 -83.401  -9.222  1.00  0.87           O  
ATOM   1309  OD2 ASP A 196      27.435 -83.154  -8.944  1.00  0.87           O  
ATOM   1310  N   GLU A 197      25.999 -78.340 -10.380  1.00  0.87           N  
ATOM   1311  CA  GLU A 197      25.801 -76.905 -10.408  1.00  0.87           C  
ATOM   1312  C   GLU A 197      24.750 -76.444 -11.417  1.00  0.87           C  
ATOM   1313  O   GLU A 197      23.915 -75.587 -11.126  1.00  0.87           O  
ATOM   1314  CB  GLU A 197      27.145 -76.208 -10.673  1.00  0.87           C  
ATOM   1315  CG  GLU A 197      28.163 -76.442  -9.531  1.00  0.87           C  
ATOM   1316  CD  GLU A 197      29.466 -75.678  -9.748  1.00  0.87           C  
ATOM   1317  OE1 GLU A 197      29.618 -75.044 -10.822  1.00  0.87           O  
ATOM   1318  OE2 GLU A 197      30.312 -75.727  -8.819  1.00  0.87           O  
ATOM   1319  N   GLN A 198      24.718 -77.046 -12.624  1.00  0.88           N  
ATOM   1320  CA  GLN A 198      23.656 -76.832 -13.592  1.00  0.88           C  
ATOM   1321  C   GLN A 198      22.287 -77.319 -13.108  1.00  0.88           C  
ATOM   1322  O   GLN A 198      21.277 -76.643 -13.303  1.00  0.88           O  
ATOM   1323  CB  GLN A 198      23.986 -77.488 -14.951  1.00  0.88           C  
ATOM   1324  CG  GLN A 198      25.181 -76.874 -15.710  1.00  0.88           C  
ATOM   1325  CD  GLN A 198      25.347 -77.623 -17.038  1.00  0.88           C  
ATOM   1326  OE1 GLN A 198      25.205 -78.837 -17.132  1.00  0.88           O  
ATOM   1327  NE2 GLN A 198      25.620 -76.859 -18.123  1.00  0.88           N  
ATOM   1328  N   ILE A 199      22.217 -78.484 -12.421  1.00  0.90           N  
ATOM   1329  CA  ILE A 199      20.988 -78.992 -11.799  1.00  0.90           C  
ATOM   1330  C   ILE A 199      20.437 -78.006 -10.767  1.00  0.90           C  
ATOM   1331  O   ILE A 199      19.266 -77.624 -10.802  1.00  0.90           O  
ATOM   1332  CB  ILE A 199      21.198 -80.338 -11.091  1.00  0.90           C  
ATOM   1333  CG1 ILE A 199      21.798 -81.430 -12.010  1.00  0.90           C  
ATOM   1334  CG2 ILE A 199      19.882 -80.821 -10.436  1.00  0.90           C  
ATOM   1335  CD1 ILE A 199      20.808 -82.096 -12.966  1.00  0.90           C  
ATOM   1336  N   SER A 200      21.308 -77.503  -9.867  1.00  0.91           N  
ATOM   1337  CA  SER A 200      20.981 -76.492  -8.864  1.00  0.91           C  
ATOM   1338  C   SER A 200      20.510 -75.185  -9.466  1.00  0.91           C  
ATOM   1339  O   SER A 200      19.540 -74.578  -9.013  1.00  0.91           O  
ATOM   1340  CB  SER A 200      22.198 -76.155  -7.969  1.00  0.91           C  
ATOM   1341  OG  SER A 200      22.535 -77.279  -7.163  1.00  0.91           O  
ATOM   1342  N   ALA A 201      21.171 -74.727 -10.546  1.00  0.91           N  
ATOM   1343  CA  ALA A 201      20.766 -73.564 -11.307  1.00  0.91           C  
ATOM   1344  C   ALA A 201      19.378 -73.698 -11.935  1.00  0.91           C  
ATOM   1345  O   ALA A 201      18.578 -72.764 -11.909  1.00  0.91           O  
ATOM   1346  CB  ALA A 201      21.818 -73.281 -12.394  1.00  0.91           C  
ATOM   1347  N   ALA A 202      19.045 -74.880 -12.491  1.00  0.93           N  
ATOM   1348  CA  ALA A 202      17.719 -75.186 -12.998  1.00  0.93           C  
ATOM   1349  C   ALA A 202      16.629 -75.186 -11.931  1.00  0.93           C  
ATOM   1350  O   ALA A 202      15.571 -74.589 -12.121  1.00  0.93           O  
ATOM   1351  CB  ALA A 202      17.732 -76.540 -13.726  1.00  0.93           C  
ATOM   1352  N   ILE A 203      16.886 -75.803 -10.755  1.00  0.91           N  
ATOM   1353  CA  ILE A 203      15.979 -75.786  -9.605  1.00  0.91           C  
ATOM   1354  C   ILE A 203      15.733 -74.366  -9.116  1.00  0.91           C  
ATOM   1355  O   ILE A 203      14.595 -73.953  -8.902  1.00  0.91           O  
ATOM   1356  CB  ILE A 203      16.499 -76.652  -8.452  1.00  0.91           C  
ATOM   1357  CG1 ILE A 203      16.546 -78.140  -8.867  1.00  0.91           C  
ATOM   1358  CG2 ILE A 203      15.629 -76.478  -7.183  1.00  0.91           C  
ATOM   1359  CD1 ILE A 203      17.387 -78.996  -7.918  1.00  0.91           C  
ATOM   1360  N   ALA A 204      16.799 -73.550  -9.004  1.00  0.91           N  
ATOM   1361  CA  ALA A 204      16.710 -72.151  -8.640  1.00  0.91           C  
ATOM   1362  C   ALA A 204      15.889 -71.308  -9.617  1.00  0.91           C  
ATOM   1363  O   ALA A 204      15.081 -70.480  -9.205  1.00  0.91           O  
ATOM   1364  CB  ALA A 204      18.127 -71.571  -8.495  1.00  0.91           C  
ATOM   1365  N   LYS A 205      16.039 -71.523 -10.944  1.00  0.89           N  
ATOM   1366  CA  LYS A 205      15.172 -70.897 -11.934  1.00  0.89           C  
ATOM   1367  C   LYS A 205      13.704 -71.323 -11.828  1.00  0.89           C  
ATOM   1368  O   LYS A 205      12.812 -70.488 -11.921  1.00  0.89           O  
ATOM   1369  CB  LYS A 205      15.655 -71.124 -13.394  1.00  0.89           C  
ATOM   1370  CG  LYS A 205      16.991 -70.442 -13.760  1.00  0.89           C  
ATOM   1371  CD  LYS A 205      17.195 -70.367 -15.287  1.00  0.89           C  
ATOM   1372  CE  LYS A 205      18.623 -70.078 -15.777  1.00  0.89           C  
ATOM   1373  NZ  LYS A 205      19.130 -68.780 -15.277  1.00  0.89           N  
ATOM   1374  N   ILE A 206      13.411 -72.623 -11.614  1.00  0.89           N  
ATOM   1375  CA  ILE A 206      12.050 -73.129 -11.410  1.00  0.89           C  
ATOM   1376  C   ILE A 206      11.399 -72.609 -10.130  1.00  0.89           C  
ATOM   1377  O   ILE A 206      10.238 -72.211 -10.119  1.00  0.89           O  
ATOM   1378  CB  ILE A 206      12.022 -74.662 -11.438  1.00  0.89           C  
ATOM   1379  CG1 ILE A 206      12.428 -75.180 -12.838  1.00  0.89           C  
ATOM   1380  CG2 ILE A 206      10.629 -75.210 -11.048  1.00  0.89           C  
ATOM   1381  CD1 ILE A 206      12.780 -76.672 -12.855  1.00  0.89           C  
ATOM   1382  N   HIS A 207      12.132 -72.581  -9.001  1.00  0.87           N  
ATOM   1383  CA  HIS A 207      11.596 -72.134  -7.721  1.00  0.87           C  
ATOM   1384  C   HIS A 207      11.278 -70.655  -7.619  1.00  0.87           C  
ATOM   1385  O   HIS A 207      10.431 -70.257  -6.828  1.00  0.87           O  
ATOM   1386  CB  HIS A 207      12.547 -72.489  -6.558  1.00  0.87           C  
ATOM   1387  CG  HIS A 207      12.342 -73.875  -6.053  1.00  0.87           C  
ATOM   1388  ND1 HIS A 207      13.190 -74.363  -5.080  1.00  0.87           N  
ATOM   1389  CD2 HIS A 207      11.269 -74.694  -6.196  1.00  0.87           C  
ATOM   1390  CE1 HIS A 207      12.618 -75.467  -4.647  1.00  0.87           C  
ATOM   1391  NE2 HIS A 207      11.447 -75.709  -5.289  1.00  0.87           N  
ATOM   1392  N   ASN A 208      11.938 -69.806  -8.420  1.00  0.89           N  
ATOM   1393  CA  ASN A 208      11.688 -68.374  -8.409  1.00  0.89           C  
ATOM   1394  C   ASN A 208      10.833 -67.962  -9.597  1.00  0.89           C  
ATOM   1395  O   ASN A 208      10.802 -66.794  -9.970  1.00  0.89           O  
ATOM   1396  CB  ASN A 208      13.014 -67.581  -8.430  1.00  0.89           C  
ATOM   1397  CG  ASN A 208      13.751 -67.761  -7.110  1.00  0.89           C  
ATOM   1398  OD1 ASN A 208      13.548 -67.013  -6.156  1.00  0.89           O  
ATOM   1399  ND2 ASN A 208      14.652 -68.765  -7.028  1.00  0.89           N  
ATOM   1400  N   ALA A 209      10.131 -68.926 -10.216  1.00  0.86           N  
ATOM   1401  CA  ALA A 209       9.245 -68.678 -11.328  1.00  0.86           C  
ATOM   1402  C   ALA A 209       7.797 -68.535 -10.891  1.00  0.86           C  
ATOM   1403  O   ALA A 209       7.289 -69.317 -10.085  1.00  0.86           O  
ATOM   1404  CB  ALA A 209       9.320 -69.851 -12.315  1.00  0.86           C  
ATOM   1405  N   ASP A 210       7.094 -67.547 -11.464  1.00  0.82           N  
ATOM   1406  CA  ASP A 210       5.680 -67.297 -11.256  1.00  0.82           C  
ATOM   1407  C   ASP A 210       4.799 -68.428 -11.810  1.00  0.82           C  
ATOM   1408  O   ASP A 210       3.813 -68.863 -11.210  1.00  0.82           O  
ATOM   1409  CB  ASP A 210       5.288 -65.984 -11.984  1.00  0.82           C  
ATOM   1410  CG  ASP A 210       5.656 -64.699 -11.252  1.00  0.82           C  
ATOM   1411  OD1 ASP A 210       6.282 -64.751 -10.167  1.00  0.82           O  
ATOM   1412  OD2 ASP A 210       5.270 -63.625 -11.792  1.00  0.82           O  
ATOM   1413  N   LEU A 211       5.152 -68.943 -13.000  1.00  0.82           N  
ATOM   1414  CA  LEU A 211       4.418 -69.986 -13.682  1.00  0.82           C  
ATOM   1415  C   LEU A 211       5.384 -70.877 -14.464  1.00  0.82           C  
ATOM   1416  O   LEU A 211       5.498 -70.782 -15.690  1.00  0.82           O  
ATOM   1417  CB  LEU A 211       3.331 -69.363 -14.603  1.00  0.82           C  
ATOM   1418  CG  LEU A 211       2.464 -70.345 -15.421  1.00  0.82           C  
ATOM   1419  CD1 LEU A 211       1.905 -71.499 -14.584  1.00  0.82           C  
ATOM   1420  CD2 LEU A 211       1.328 -69.597 -16.129  1.00  0.82           C  
ATOM   1421  N   PRO A 212       6.114 -71.782 -13.809  1.00  0.87           N  
ATOM   1422  CA  PRO A 212       6.984 -72.707 -14.514  1.00  0.87           C  
ATOM   1423  C   PRO A 212       6.181 -73.811 -15.188  1.00  0.87           C  
ATOM   1424  O   PRO A 212       5.279 -74.390 -14.583  1.00  0.87           O  
ATOM   1425  CB  PRO A 212       7.903 -73.246 -13.406  1.00  0.87           C  
ATOM   1426  CG  PRO A 212       7.058 -73.171 -12.131  1.00  0.87           C  
ATOM   1427  CD  PRO A 212       6.176 -71.943 -12.352  1.00  0.87           C  
ATOM   1428  N   VAL A 213       6.509 -74.126 -16.451  1.00  0.92           N  
ATOM   1429  CA  VAL A 213       5.794 -75.098 -17.265  1.00  0.92           C  
ATOM   1430  C   VAL A 213       6.781 -76.117 -17.800  1.00  0.92           C  
ATOM   1431  O   VAL A 213       7.898 -75.786 -18.198  1.00  0.92           O  
ATOM   1432  CB  VAL A 213       5.040 -74.422 -18.414  1.00  0.92           C  
ATOM   1433  CG1 VAL A 213       4.450 -75.431 -19.420  1.00  0.92           C  
ATOM   1434  CG2 VAL A 213       3.894 -73.586 -17.821  1.00  0.92           C  
ATOM   1435  N   VAL A 214       6.401 -77.410 -17.821  1.00  0.94           N  
ATOM   1436  CA  VAL A 214       7.210 -78.445 -18.447  1.00  0.94           C  
ATOM   1437  C   VAL A 214       6.711 -78.729 -19.857  1.00  0.94           C  
ATOM   1438  O   VAL A 214       5.545 -79.043 -20.091  1.00  0.94           O  
ATOM   1439  CB  VAL A 214       7.255 -79.734 -17.635  1.00  0.94           C  
ATOM   1440  CG1 VAL A 214       8.170 -80.776 -18.305  1.00  0.94           C  
ATOM   1441  CG2 VAL A 214       7.804 -79.411 -16.238  1.00  0.94           C  
ATOM   1442  N   LEU A 215       7.609 -78.642 -20.853  1.00  0.94           N  
ATOM   1443  CA  LEU A 215       7.331 -79.041 -22.216  1.00  0.94           C  
ATOM   1444  C   LEU A 215       7.998 -80.383 -22.427  1.00  0.94           C  
ATOM   1445  O   LEU A 215       9.222 -80.499 -22.514  1.00  0.94           O  
ATOM   1446  CB  LEU A 215       7.869 -77.983 -23.210  1.00  0.94           C  
ATOM   1447  CG  LEU A 215       7.376 -78.063 -24.674  1.00  0.94           C  
ATOM   1448  CD1 LEU A 215       7.801 -76.800 -25.432  1.00  0.94           C  
ATOM   1449  CD2 LEU A 215       7.871 -79.291 -25.449  1.00  0.94           C  
ATOM   1450  N   VAL A 216       7.203 -81.462 -22.506  1.00  0.94           N  
ATOM   1451  CA  VAL A 216       7.752 -82.791 -22.691  1.00  0.94           C  
ATOM   1452  C   VAL A 216       7.856 -83.065 -24.177  1.00  0.94           C  
ATOM   1453  O   VAL A 216       6.868 -82.989 -24.904  1.00  0.94           O  
ATOM   1454  CB  VAL A 216       6.936 -83.874 -22.002  1.00  0.94           C  
ATOM   1455  CG1 VAL A 216       7.716 -85.202 -22.041  1.00  0.94           C  
ATOM   1456  CG2 VAL A 216       6.663 -83.454 -20.545  1.00  0.94           C  
ATOM   1457  N   GLY A 217       9.080 -83.337 -24.672  1.00  0.94           N  
ATOM   1458  CA  GLY A 217       9.343 -83.588 -26.080  1.00  0.94           C  
ATOM   1459  C   GLY A 217       9.592 -85.039 -26.382  1.00  0.94           C  
ATOM   1460  O   GLY A 217       9.484 -85.914 -25.528  1.00  0.94           O  
ATOM   1461  N   MET A 218      10.018 -85.314 -27.626  1.00  0.92           N  
ATOM   1462  CA  MET A 218      10.279 -86.624 -28.197  1.00  0.92           C  
ATOM   1463  C   MET A 218      11.114 -87.600 -27.373  1.00  0.92           C  
ATOM   1464  O   MET A 218      10.790 -88.782 -27.244  1.00  0.92           O  
ATOM   1465  CB  MET A 218      11.017 -86.371 -29.528  1.00  0.92           C  
ATOM   1466  CG  MET A 218      11.210 -87.611 -30.409  1.00  0.92           C  
ATOM   1467  SD  MET A 218      11.756 -87.170 -32.081  1.00  0.92           S  
ATOM   1468  CE  MET A 218      13.478 -86.830 -31.640  1.00  0.92           C  
ATOM   1469  N   LYS A 219      12.220 -87.142 -26.752  1.00  0.92           N  
ATOM   1470  CA  LYS A 219      13.043 -88.033 -25.950  1.00  0.92           C  
ATOM   1471  C   LYS A 219      12.622 -88.035 -24.493  1.00  0.92           C  
ATOM   1472  O   LYS A 219      13.085 -88.851 -23.699  1.00  0.92           O  
ATOM   1473  CB  LYS A 219      14.560 -87.763 -26.041  1.00  0.92           C  
ATOM   1474  CG  LYS A 219      15.161 -88.010 -27.436  1.00  0.92           C  
ATOM   1475  CD  LYS A 219      15.051 -86.852 -28.449  1.00  0.92           C  
ATOM   1476  CE  LYS A 219      15.699 -85.513 -28.050  1.00  0.92           C  
ATOM   1477  NZ  LYS A 219      17.136 -85.448 -28.372  1.00  0.92           N  
ATOM   1478  N   GLY A 220      11.636 -87.193 -24.129  1.00  0.94           N  
ATOM   1479  CA  GLY A 220      10.943 -87.308 -22.853  1.00  0.94           C  
ATOM   1480  C   GLY A 220       9.944 -88.435 -22.861  1.00  0.94           C  
ATOM   1481  O   GLY A 220       9.532 -88.904 -21.810  1.00  0.94           O  
ATOM   1482  N   GLY A 221       9.594 -88.933 -24.068  1.00  0.93           N  
ATOM   1483  CA  GLY A 221       8.658 -90.030 -24.312  1.00  0.93           C  
ATOM   1484  C   GLY A 221       9.192 -91.441 -24.147  1.00  0.93           C  
ATOM   1485  O   GLY A 221       8.473 -92.414 -24.357  1.00  0.93           O  
ATOM   1486  N   ARG A 222      10.486 -91.628 -23.809  1.00  0.90           N  
ATOM   1487  CA  ARG A 222      11.035 -92.953 -23.513  1.00  0.90           C  
ATOM   1488  C   ARG A 222      10.625 -93.427 -22.104  1.00  0.90           C  
ATOM   1489  O   ARG A 222      10.500 -92.574 -21.228  1.00  0.90           O  
ATOM   1490  CB  ARG A 222      12.587 -93.015 -23.647  1.00  0.90           C  
ATOM   1491  CG  ARG A 222      13.173 -93.009 -25.084  1.00  0.90           C  
ATOM   1492  CD  ARG A 222      13.096 -91.660 -25.808  1.00  0.90           C  
ATOM   1493  NE  ARG A 222      14.161 -91.609 -26.875  1.00  0.90           N  
ATOM   1494  CZ  ARG A 222      13.994 -91.830 -28.188  1.00  0.90           C  
ATOM   1495  NH1 ARG A 222      12.828 -92.154 -28.733  1.00  0.90           N  
ATOM   1496  NH2 ARG A 222      15.047 -91.718 -28.997  1.00  0.90           N  
ATOM   1497  N   PRO A 223      10.414 -94.721 -21.800  1.00  0.91           N  
ATOM   1498  CA  PRO A 223       9.851 -95.182 -20.521  1.00  0.91           C  
ATOM   1499  C   PRO A 223      10.468 -94.647 -19.241  1.00  0.91           C  
ATOM   1500  O   PRO A 223       9.741 -94.102 -18.414  1.00  0.91           O  
ATOM   1501  CB  PRO A 223       9.922 -96.711 -20.609  1.00  0.91           C  
ATOM   1502  CG  PRO A 223       9.773 -96.993 -22.104  1.00  0.91           C  
ATOM   1503  CD  PRO A 223      10.498 -95.823 -22.769  1.00  0.91           C  
ATOM   1504  N   GLU A 224      11.803 -94.748 -19.096  1.00  0.87           N  
ATOM   1505  CA  GLU A 224      12.577 -94.227 -17.977  1.00  0.87           C  
ATOM   1506  C   GLU A 224      12.449 -92.714 -17.821  1.00  0.87           C  
ATOM   1507  O   GLU A 224      12.299 -92.168 -16.728  1.00  0.87           O  
ATOM   1508  CB  GLU A 224      14.078 -94.545 -18.201  1.00  0.87           C  
ATOM   1509  CG  GLU A 224      14.437 -96.049 -18.218  1.00  0.87           C  
ATOM   1510  CD  GLU A 224      14.277 -96.686 -16.838  1.00  0.87           C  
ATOM   1511  OE1 GLU A 224      14.742 -96.062 -15.851  1.00  0.87           O  
ATOM   1512  OE2 GLU A 224      13.719 -97.809 -16.790  1.00  0.87           O  
ATOM   1513  N   ALA A 225      12.470 -91.981 -18.957  1.00  0.93           N  
ATOM   1514  CA  ALA A 225      12.255 -90.550 -18.985  1.00  0.93           C  
ATOM   1515  C   ALA A 225      10.854 -90.172 -18.524  1.00  0.93           C  
ATOM   1516  O   ALA A 225      10.695 -89.314 -17.663  1.00  0.93           O  
ATOM   1517  CB  ALA A 225      12.529 -89.997 -20.397  1.00  0.93           C  
ATOM   1518  N   ILE A 226       9.810 -90.876 -19.014  1.00  0.91           N  
ATOM   1519  CA  ILE A 226       8.431 -90.702 -18.567  1.00  0.91           C  
ATOM   1520  C   ILE A 226       8.272 -90.995 -17.086  1.00  0.91           C  
ATOM   1521  O   ILE A 226       7.629 -90.242 -16.356  1.00  0.91           O  
ATOM   1522  CB  ILE A 226       7.431 -91.531 -19.384  1.00  0.91           C  
ATOM   1523  CG1 ILE A 226       7.323 -90.931 -20.801  1.00  0.91           C  
ATOM   1524  CG2 ILE A 226       6.049 -91.568 -18.692  1.00  0.91           C  
ATOM   1525  CD1 ILE A 226       6.410 -91.692 -21.765  1.00  0.91           C  
ATOM   1526  N   GLU A 227       8.889 -92.073 -16.572  1.00  0.89           N  
ATOM   1527  CA  GLU A 227       8.844 -92.388 -15.156  1.00  0.89           C  
ATOM   1528  C   GLU A 227       9.436 -91.297 -14.258  1.00  0.89           C  
ATOM   1529  O   GLU A 227       8.839 -90.888 -13.258  1.00  0.89           O  
ATOM   1530  CB  GLU A 227       9.569 -93.715 -14.873  1.00  0.89           C  
ATOM   1531  CG  GLU A 227       9.298 -94.212 -13.441  1.00  0.89           C  
ATOM   1532  CD  GLU A 227      10.154 -95.410 -13.062  1.00  0.89           C  
ATOM   1533  OE1 GLU A 227      11.181 -95.145 -12.353  1.00  0.89           O  
ATOM   1534  OE2 GLU A 227       9.690 -96.556 -13.357  1.00  0.89           O  
ATOM   1535  N   ALA A 228      10.608 -90.760 -14.652  1.00  0.93           N  
ATOM   1536  CA  ALA A 228      11.244 -89.620 -14.022  1.00  0.93           C  
ATOM   1537  C   ALA A 228      10.453 -88.312 -14.143  1.00  0.93           C  
ATOM   1538  O   ALA A 228      10.284 -87.591 -13.157  1.00  0.93           O  
ATOM   1539  CB  ALA A 228      12.665 -89.459 -14.588  1.00  0.93           C  
ATOM   1540  N   VAL A 229       9.888 -87.998 -15.338  1.00  0.94           N  
ATOM   1541  CA  VAL A 229       9.010 -86.843 -15.563  1.00  0.94           C  
ATOM   1542  C   VAL A 229       7.786 -86.910 -14.667  1.00  0.94           C  
ATOM   1543  O   VAL A 229       7.437 -85.946 -13.990  1.00  0.94           O  
ATOM   1544  CB  VAL A 229       8.537 -86.703 -17.023  1.00  0.94           C  
ATOM   1545  CG1 VAL A 229       7.420 -85.653 -17.186  1.00  0.94           C  
ATOM   1546  CG2 VAL A 229       9.696 -86.266 -17.931  1.00  0.94           C  
ATOM   1547  N   ARG A 230       7.130 -88.081 -14.575  1.00  0.90           N  
ATOM   1548  CA  ARG A 230       5.968 -88.281 -13.731  1.00  0.90           C  
ATOM   1549  C   ARG A 230       6.224 -88.059 -12.238  1.00  0.90           C  
ATOM   1550  O   ARG A 230       5.383 -87.494 -11.545  1.00  0.90           O  
ATOM   1551  CB  ARG A 230       5.372 -89.693 -13.931  1.00  0.90           C  
ATOM   1552  CG  ARG A 230       4.620 -89.911 -15.261  1.00  0.90           C  
ATOM   1553  CD  ARG A 230       4.121 -91.353 -15.369  1.00  0.90           C  
ATOM   1554  NE  ARG A 230       3.413 -91.526 -16.668  1.00  0.90           N  
ATOM   1555  CZ  ARG A 230       2.804 -92.658 -17.036  1.00  0.90           C  
ATOM   1556  NH1 ARG A 230       2.762 -93.720 -16.234  1.00  0.90           N  
ATOM   1557  NH2 ARG A 230       2.203 -92.747 -18.213  1.00  0.90           N  
ATOM   1558  N   ARG A 231       7.389 -88.483 -11.692  1.00  0.88           N  
ATOM   1559  CA  ARG A 231       7.774 -88.127 -10.327  1.00  0.88           C  
ATOM   1560  C   ARG A 231       7.945 -86.623 -10.125  1.00  0.88           C  
ATOM   1561  O   ARG A 231       7.386 -86.043  -9.194  1.00  0.88           O  
ATOM   1562  CB  ARG A 231       9.096 -88.817  -9.899  1.00  0.88           C  
ATOM   1563  CG  ARG A 231       8.982 -90.325  -9.612  1.00  0.88           C  
ATOM   1564  CD  ARG A 231      10.256 -90.900  -8.968  1.00  0.88           C  
ATOM   1565  NE  ARG A 231      11.248 -91.210 -10.049  1.00  0.88           N  
ATOM   1566  CZ  ARG A 231      11.376 -92.417 -10.613  1.00  0.88           C  
ATOM   1567  NH1 ARG A 231      12.246 -92.606 -11.598  1.00  0.88           N  
ATOM   1568  NH2 ARG A 231      10.655 -93.479 -10.259  1.00  0.88           N  
ATOM   1569  N   LEU A 232       8.660 -85.951 -11.048  1.00  0.92           N  
ATOM   1570  CA  LEU A 232       8.892 -84.516 -11.015  1.00  0.92           C  
ATOM   1571  C   LEU A 232       7.607 -83.700 -11.092  1.00  0.92           C  
ATOM   1572  O   LEU A 232       7.390 -82.763 -10.324  1.00  0.92           O  
ATOM   1573  CB  LEU A 232       9.837 -84.143 -12.185  1.00  0.92           C  
ATOM   1574  CG  LEU A 232      10.164 -82.644 -12.351  1.00  0.92           C  
ATOM   1575  CD1 LEU A 232      10.936 -82.080 -11.154  1.00  0.92           C  
ATOM   1576  CD2 LEU A 232      10.960 -82.412 -13.642  1.00  0.92           C  
ATOM   1577  N   LEU A 233       6.685 -84.074 -11.999  1.00  0.92           N  
ATOM   1578  CA  LEU A 233       5.383 -83.447 -12.108  1.00  0.92           C  
ATOM   1579  C   LEU A 233       4.516 -83.608 -10.867  1.00  0.92           C  
ATOM   1580  O   LEU A 233       3.933 -82.633 -10.401  1.00  0.92           O  
ATOM   1581  CB  LEU A 233       4.591 -83.984 -13.323  1.00  0.92           C  
ATOM   1582  CG  LEU A 233       5.199 -83.667 -14.702  1.00  0.92           C  
ATOM   1583  CD1 LEU A 233       4.382 -84.372 -15.790  1.00  0.92           C  
ATOM   1584  CD2 LEU A 233       5.281 -82.164 -14.984  1.00  0.92           C  
ATOM   1585  N   ARG A 234       4.426 -84.816 -10.271  1.00  0.86           N  
ATOM   1586  CA  ARG A 234       3.671 -85.009  -9.038  1.00  0.86           C  
ATOM   1587  C   ARG A 234       4.250 -84.285  -7.828  1.00  0.86           C  
ATOM   1588  O   ARG A 234       3.523 -83.665  -7.054  1.00  0.86           O  
ATOM   1589  CB  ARG A 234       3.543 -86.506  -8.664  1.00  0.86           C  
ATOM   1590  CG  ARG A 234       2.553 -87.292  -9.543  1.00  0.86           C  
ATOM   1591  CD  ARG A 234       2.195 -88.672  -8.980  1.00  0.86           C  
ATOM   1592  NE  ARG A 234       3.476 -89.463  -8.899  1.00  0.86           N  
ATOM   1593  CZ  ARG A 234       3.928 -90.225  -9.903  1.00  0.86           C  
ATOM   1594  NH1 ARG A 234       5.130 -90.800  -9.799  1.00  0.86           N  
ATOM   1595  NH2 ARG A 234       3.198 -90.428 -10.998  1.00  0.86           N  
ATOM   1596  N   LYS A 235       5.582 -84.348  -7.621  1.00  0.86           N  
ATOM   1597  CA  LYS A 235       6.204 -83.688  -6.485  1.00  0.86           C  
ATOM   1598  C   LYS A 235       6.173 -82.172  -6.566  1.00  0.86           C  
ATOM   1599  O   LYS A 235       5.826 -81.491  -5.605  1.00  0.86           O  
ATOM   1600  CB  LYS A 235       7.672 -84.140  -6.297  1.00  0.86           C  
ATOM   1601  CG  LYS A 235       8.314 -83.635  -4.991  1.00  0.86           C  
ATOM   1602  CD  LYS A 235       9.801 -84.001  -4.912  1.00  0.86           C  
ATOM   1603  CE  LYS A 235      10.473 -83.582  -3.605  1.00  0.86           C  
ATOM   1604  NZ  LYS A 235      11.925 -83.686  -3.784  1.00  0.86           N  
ATOM   1605  N   VAL A 236       6.523 -81.591  -7.728  1.00  0.88           N  
ATOM   1606  CA  VAL A 236       6.673 -80.148  -7.832  1.00  0.88           C  
ATOM   1607  C   VAL A 236       5.353 -79.475  -8.169  1.00  0.88           C  
ATOM   1608  O   VAL A 236       5.159 -78.286  -7.918  1.00  0.88           O  
ATOM   1609  CB  VAL A 236       7.762 -79.787  -8.833  1.00  0.88           C  
ATOM   1610  CG1 VAL A 236       8.069 -78.281  -8.820  1.00  0.88           C  
ATOM   1611  CG2 VAL A 236       9.038 -80.534  -8.434  1.00  0.88           C  
ATOM   1612  N   LYS A 237       4.389 -80.257  -8.697  1.00  0.84           N  
ATOM   1613  CA  LYS A 237       3.069 -79.824  -9.127  1.00  0.84           C  
ATOM   1614  C   LYS A 237       3.101 -78.883 -10.320  1.00  0.84           C  
ATOM   1615  O   LYS A 237       2.326 -77.939 -10.450  1.00  0.84           O  
ATOM   1616  CB  LYS A 237       2.189 -79.313  -7.967  1.00  0.84           C  
ATOM   1617  CG  LYS A 237       1.984 -80.396  -6.900  1.00  0.84           C  
ATOM   1618  CD  LYS A 237       1.056 -79.922  -5.778  1.00  0.84           C  
ATOM   1619  CE  LYS A 237       0.827 -81.006  -4.727  1.00  0.84           C  
ATOM   1620  NZ  LYS A 237      -0.072 -80.493  -3.673  1.00  0.84           N  
ATOM   1621  N   LEU A 238       4.012 -79.174 -11.265  1.00  0.86           N  
ATOM   1622  CA  LEU A 238       4.199 -78.406 -12.474  1.00  0.86           C  
ATOM   1623  C   LEU A 238       3.092 -78.662 -13.499  1.00  0.86           C  
ATOM   1624  O   LEU A 238       2.753 -79.824 -13.743  1.00  0.86           O  
ATOM   1625  CB  LEU A 238       5.563 -78.749 -13.120  1.00  0.86           C  
ATOM   1626  CG  LEU A 238       6.780 -78.368 -12.256  1.00  0.86           C  
ATOM   1627  CD1 LEU A 238       7.998 -79.247 -12.573  1.00  0.86           C  
ATOM   1628  CD2 LEU A 238       7.129 -76.885 -12.409  1.00  0.86           C  
ATOM   1629  N   PRO A 239       2.503 -77.661 -14.145  1.00  0.84           N  
ATOM   1630  CA  PRO A 239       1.683 -77.869 -15.333  1.00  0.84           C  
ATOM   1631  C   PRO A 239       2.535 -78.280 -16.527  1.00  0.84           C  
ATOM   1632  O   PRO A 239       3.688 -77.857 -16.647  1.00  0.84           O  
ATOM   1633  CB  PRO A 239       1.001 -76.509 -15.547  1.00  0.84           C  
ATOM   1634  CG  PRO A 239       1.964 -75.500 -14.925  1.00  0.84           C  
ATOM   1635  CD  PRO A 239       2.554 -76.253 -13.740  1.00  0.84           C  
ATOM   1636  N   PHE A 240       2.003 -79.142 -17.412  1.00  0.91           N  
ATOM   1637  CA  PHE A 240       2.778 -79.659 -18.522  1.00  0.91           C  
ATOM   1638  C   PHE A 240       1.986 -79.792 -19.810  1.00  0.91           C  
ATOM   1639  O   PHE A 240       0.754 -79.837 -19.836  1.00  0.91           O  
ATOM   1640  CB  PHE A 240       3.508 -80.996 -18.177  1.00  0.91           C  
ATOM   1641  CG  PHE A 240       2.606 -82.205 -18.095  1.00  0.91           C  
ATOM   1642  CD1 PHE A 240       1.701 -82.359 -17.033  1.00  0.91           C  
ATOM   1643  CD2 PHE A 240       2.671 -83.204 -19.083  1.00  0.91           C  
ATOM   1644  CE1 PHE A 240       0.865 -83.480 -16.964  1.00  0.91           C  
ATOM   1645  CE2 PHE A 240       1.854 -84.340 -19.006  1.00  0.91           C  
ATOM   1646  CZ  PHE A 240       0.950 -84.475 -17.945  1.00  0.91           C  
ATOM   1647  N   VAL A 241       2.735 -79.868 -20.923  1.00  0.94           N  
ATOM   1648  CA  VAL A 241       2.215 -80.145 -22.246  1.00  0.94           C  
ATOM   1649  C   VAL A 241       3.058 -81.243 -22.857  1.00  0.94           C  
ATOM   1650  O   VAL A 241       4.224 -81.438 -22.500  1.00  0.94           O  
ATOM   1651  CB  VAL A 241       2.209 -78.938 -23.183  1.00  0.94           C  
ATOM   1652  CG1 VAL A 241       1.258 -77.873 -22.619  1.00  0.94           C  
ATOM   1653  CG2 VAL A 241       3.617 -78.345 -23.367  1.00  0.94           C  
ATOM   1654  N   GLU A 242       2.475 -81.984 -23.811  1.00  0.92           N  
ATOM   1655  CA  GLU A 242       3.149 -83.047 -24.530  1.00  0.92           C  
ATOM   1656  C   GLU A 242       3.357 -82.580 -25.967  1.00  0.92           C  
ATOM   1657  O   GLU A 242       2.512 -81.913 -26.560  1.00  0.92           O  
ATOM   1658  CB  GLU A 242       2.303 -84.364 -24.553  1.00  0.92           C  
ATOM   1659  CG  GLU A 242       2.213 -85.151 -23.210  1.00  0.92           C  
ATOM   1660  CD  GLU A 242       1.347 -86.422 -23.256  1.00  0.92           C  
ATOM   1661  OE1 GLU A 242       0.497 -86.577 -24.174  1.00  0.92           O  
ATOM   1662  OE2 GLU A 242       1.520 -87.296 -22.361  1.00  0.92           O  
ATOM   1663  N   THR A 243       4.490 -82.923 -26.601  1.00  0.91           N  
ATOM   1664  CA  THR A 243       4.555 -83.031 -28.058  1.00  0.91           C  
ATOM   1665  C   THR A 243       3.851 -84.312 -28.504  1.00  0.91           C  
ATOM   1666  O   THR A 243       3.419 -85.129 -27.695  1.00  0.91           O  
ATOM   1667  CB  THR A 243       5.961 -83.031 -28.629  1.00  0.91           C  
ATOM   1668  OG1 THR A 243       6.725 -84.110 -28.092  1.00  0.91           O  
ATOM   1669  CG2 THR A 243       6.676 -81.715 -28.287  1.00  0.91           C  
ATOM   1670  N   TYR A 244       3.671 -84.556 -29.814  1.00  0.91           N  
ATOM   1671  CA  TYR A 244       2.975 -85.752 -30.275  1.00  0.91           C  
ATOM   1672  C   TYR A 244       3.706 -87.059 -29.967  1.00  0.91           C  
ATOM   1673  O   TYR A 244       3.082 -88.064 -29.635  1.00  0.91           O  
ATOM   1674  CB  TYR A 244       2.618 -85.672 -31.777  1.00  0.91           C  
ATOM   1675  CG  TYR A 244       1.708 -84.521 -32.154  1.00  0.91           C  
ATOM   1676  CD1 TYR A 244       0.961 -83.755 -31.234  1.00  0.91           C  
ATOM   1677  CD2 TYR A 244       1.559 -84.242 -33.521  1.00  0.91           C  
ATOM   1678  CE1 TYR A 244       0.094 -82.744 -31.675  1.00  0.91           C  
ATOM   1679  CE2 TYR A 244       0.697 -83.232 -33.967  1.00  0.91           C  
ATOM   1680  CZ  TYR A 244      -0.046 -82.490 -33.041  1.00  0.91           C  
ATOM   1681  OH  TYR A 244      -0.958 -81.506 -33.473  1.00  0.91           O  
ATOM   1682  N   GLN A 245       5.051 -87.079 -30.014  1.00  0.89           N  
ATOM   1683  CA  GLN A 245       5.829 -88.253 -29.643  1.00  0.89           C  
ATOM   1684  C   GLN A 245       6.232 -88.270 -28.172  1.00  0.89           C  
ATOM   1685  O   GLN A 245       6.949 -89.163 -27.723  1.00  0.89           O  
ATOM   1686  CB  GLN A 245       7.073 -88.396 -30.550  1.00  0.89           C  
ATOM   1687  CG  GLN A 245       6.664 -88.695 -32.013  1.00  0.89           C  
ATOM   1688  CD  GLN A 245       7.830 -88.870 -32.991  1.00  0.89           C  
ATOM   1689  OE1 GLN A 245       7.729 -88.464 -34.149  1.00  0.89           O  
ATOM   1690  NE2 GLN A 245       8.920 -89.529 -32.541  1.00  0.89           N  
ATOM   1691  N   ALA A 246       5.694 -87.336 -27.365  1.00  0.92           N  
ATOM   1692  CA  ALA A 246       5.736 -87.406 -25.916  1.00  0.92           C  
ATOM   1693  C   ALA A 246       4.456 -88.021 -25.356  1.00  0.92           C  
ATOM   1694  O   ALA A 246       4.292 -88.192 -24.143  1.00  0.92           O  
ATOM   1695  CB  ALA A 246       5.893 -85.993 -25.343  1.00  0.92           C  
ATOM   1696  N   ALA A 247       3.522 -88.420 -26.237  1.00  0.91           N  
ATOM   1697  CA  ALA A 247       2.266 -89.045 -25.879  1.00  0.91           C  
ATOM   1698  C   ALA A 247       2.397 -90.306 -25.036  1.00  0.91           C  
ATOM   1699  O   ALA A 247       3.028 -91.292 -25.415  1.00  0.91           O  
ATOM   1700  CB  ALA A 247       1.449 -89.375 -27.140  1.00  0.91           C  
ATOM   1701  N   GLY A 248       1.755 -90.298 -23.850  1.00  0.92           N  
ATOM   1702  CA  GLY A 248       1.916 -91.365 -22.872  1.00  0.92           C  
ATOM   1703  C   GLY A 248       2.729 -90.944 -21.690  1.00  0.92           C  
ATOM   1704  O   GLY A 248       2.879 -91.698 -20.729  1.00  0.92           O  
ATOM   1705  N   THR A 249       3.236 -89.697 -21.694  1.00  0.93           N  
ATOM   1706  CA  THR A 249       3.817 -89.056 -20.515  1.00  0.93           C  
ATOM   1707  C   THR A 249       2.783 -88.925 -19.422  1.00  0.93           C  
ATOM   1708  O   THR A 249       3.002 -89.309 -18.271  1.00  0.93           O  
ATOM   1709  CB  THR A 249       4.374 -87.674 -20.780  1.00  0.93           C  
ATOM   1710  OG1 THR A 249       5.397 -87.822 -21.797  1.00  0.93           O  
ATOM   1711  CG2 THR A 249       4.992 -87.088 -19.504  1.00  0.93           C  
ATOM   1712  N   LEU A 250       1.579 -88.471 -19.808  1.00  0.91           N  
ATOM   1713  CA  LEU A 250       0.386 -88.434 -18.995  1.00  0.91           C  
ATOM   1714  C   LEU A 250       0.046 -89.759 -18.316  1.00  0.91           C  
ATOM   1715  O   LEU A 250       0.219 -90.851 -18.852  1.00  0.91           O  
ATOM   1716  CB  LEU A 250      -0.804 -88.002 -19.890  1.00  0.91           C  
ATOM   1717  CG  LEU A 250      -2.176 -87.850 -19.204  1.00  0.91           C  
ATOM   1718  CD1 LEU A 250      -2.172 -86.759 -18.134  1.00  0.91           C  
ATOM   1719  CD2 LEU A 250      -3.265 -87.551 -20.240  1.00  0.91           C  
ATOM   1720  N   SER A 251      -0.467 -89.686 -17.083  1.00  0.87           N  
ATOM   1721  CA  SER A 251      -1.117 -90.783 -16.402  1.00  0.87           C  
ATOM   1722  C   SER A 251      -2.427 -90.209 -15.915  1.00  0.87           C  
ATOM   1723  O   SER A 251      -2.569 -88.999 -15.818  1.00  0.87           O  
ATOM   1724  CB  SER A 251      -0.310 -91.370 -15.210  1.00  0.87           C  
ATOM   1725  OG  SER A 251       0.161 -90.370 -14.304  1.00  0.87           O  
ATOM   1726  N   HIS A 252      -3.428 -91.051 -15.589  1.00  0.84           N  
ATOM   1727  CA  HIS A 252      -4.757 -90.609 -15.147  1.00  0.84           C  
ATOM   1728  C   HIS A 252      -4.730 -89.727 -13.888  1.00  0.84           C  
ATOM   1729  O   HIS A 252      -5.516 -88.805 -13.710  1.00  0.84           O  
ATOM   1730  CB  HIS A 252      -5.633 -91.861 -14.929  1.00  0.84           C  
ATOM   1731  CG  HIS A 252      -7.070 -91.569 -14.656  1.00  0.84           C  
ATOM   1732  ND1 HIS A 252      -7.842 -91.030 -15.661  1.00  0.84           N  
ATOM   1733  CD2 HIS A 252      -7.802 -91.721 -13.523  1.00  0.84           C  
ATOM   1734  CE1 HIS A 252      -9.032 -90.859 -15.125  1.00  0.84           C  
ATOM   1735  NE2 HIS A 252      -9.065 -91.263 -13.831  1.00  0.84           N  
ATOM   1736  N   ASP A 253      -3.719 -89.982 -13.038  1.00  0.85           N  
ATOM   1737  CA  ASP A 253      -3.252 -89.227 -11.885  1.00  0.85           C  
ATOM   1738  C   ASP A 253      -2.965 -87.749 -12.203  1.00  0.85           C  
ATOM   1739  O   ASP A 253      -3.329 -86.835 -11.471  1.00  0.85           O  
ATOM   1740  CB  ASP A 253      -1.939 -90.011 -11.557  1.00  0.85           C  
ATOM   1741  CG  ASP A 253      -1.130 -89.732 -10.291  1.00  0.85           C  
ATOM   1742  OD1 ASP A 253      -0.815 -88.565  -9.984  1.00  0.85           O  
ATOM   1743  OD2 ASP A 253      -0.632 -90.758  -9.750  1.00  0.85           O  
ATOM   1744  N   LEU A 254      -2.344 -87.483 -13.368  1.00  0.86           N  
ATOM   1745  CA  LEU A 254      -1.792 -86.190 -13.723  1.00  0.86           C  
ATOM   1746  C   LEU A 254      -2.678 -85.366 -14.651  1.00  0.86           C  
ATOM   1747  O   LEU A 254      -2.239 -84.344 -15.181  1.00  0.86           O  
ATOM   1748  CB  LEU A 254      -0.404 -86.393 -14.391  1.00  0.86           C  
ATOM   1749  CG  LEU A 254       0.726 -86.735 -13.400  1.00  0.86           C  
ATOM   1750  CD1 LEU A 254       1.946 -87.301 -14.138  1.00  0.86           C  
ATOM   1751  CD2 LEU A 254       1.139 -85.500 -12.592  1.00  0.86           C  
ATOM   1752  N   GLU A 255      -3.958 -85.746 -14.858  1.00  0.85           N  
ATOM   1753  CA  GLU A 255      -4.873 -85.043 -15.761  1.00  0.85           C  
ATOM   1754  C   GLU A 255      -5.100 -83.577 -15.404  1.00  0.85           C  
ATOM   1755  O   GLU A 255      -5.114 -82.705 -16.274  1.00  0.85           O  
ATOM   1756  CB  GLU A 255      -6.231 -85.774 -15.885  1.00  0.85           C  
ATOM   1757  CG  GLU A 255      -7.281 -85.103 -16.817  1.00  0.85           C  
ATOM   1758  CD  GLU A 255      -6.825 -84.890 -18.251  1.00  0.85           C  
ATOM   1759  OE1 GLU A 255      -7.113 -83.794 -18.820  1.00  0.85           O  
ATOM   1760  OE2 GLU A 255      -6.249 -85.821 -18.874  1.00  0.85           O  
ATOM   1761  N   ASP A 256      -5.198 -83.250 -14.104  1.00  0.79           N  
ATOM   1762  CA  ASP A 256      -5.329 -81.902 -13.571  1.00  0.79           C  
ATOM   1763  C   ASP A 256      -4.206 -80.960 -14.011  1.00  0.79           C  
ATOM   1764  O   ASP A 256      -4.409 -79.775 -14.268  1.00  0.79           O  
ATOM   1765  CB  ASP A 256      -5.354 -81.977 -12.023  1.00  0.79           C  
ATOM   1766  CG  ASP A 256      -6.622 -82.645 -11.511  1.00  0.79           C  
ATOM   1767  OD1 ASP A 256      -7.521 -82.948 -12.334  1.00  0.79           O  
ATOM   1768  OD2 ASP A 256      -6.687 -82.849 -10.274  1.00  0.79           O  
ATOM   1769  N   GLN A 257      -2.980 -81.491 -14.162  1.00  0.82           N  
ATOM   1770  CA  GLN A 257      -1.804 -80.723 -14.519  1.00  0.82           C  
ATOM   1771  C   GLN A 257      -1.544 -80.736 -16.025  1.00  0.82           C  
ATOM   1772  O   GLN A 257      -0.577 -80.152 -16.512  1.00  0.82           O  
ATOM   1773  CB  GLN A 257      -0.575 -81.316 -13.776  1.00  0.82           C  
ATOM   1774  CG  GLN A 257      -0.735 -81.295 -12.233  1.00  0.82           C  
ATOM   1775  CD  GLN A 257       0.421 -81.947 -11.466  1.00  0.82           C  
ATOM   1776  OE1 GLN A 257       0.207 -82.653 -10.481  1.00  0.82           O  
ATOM   1777  NE2 GLN A 257       1.677 -81.691 -11.885  1.00  0.82           N  
ATOM   1778  N   TYR A 258      -2.420 -81.391 -16.807  1.00  0.85           N  
ATOM   1779  CA  TYR A 258      -2.224 -81.641 -18.221  1.00  0.85           C  
ATOM   1780  C   TYR A 258      -2.944 -80.634 -19.112  1.00  0.85           C  
ATOM   1781  O   TYR A 258      -4.168 -80.494 -19.080  1.00  0.85           O  
ATOM   1782  CB  TYR A 258      -2.728 -83.074 -18.525  1.00  0.85           C  
ATOM   1783  CG  TYR A 258      -2.592 -83.486 -19.962  1.00  0.85           C  
ATOM   1784  CD1 TYR A 258      -1.351 -83.462 -20.619  1.00  0.85           C  
ATOM   1785  CD2 TYR A 258      -3.736 -83.887 -20.667  1.00  0.85           C  
ATOM   1786  CE1 TYR A 258      -1.261 -83.830 -21.969  1.00  0.85           C  
ATOM   1787  CE2 TYR A 258      -3.644 -84.257 -22.013  1.00  0.85           C  
ATOM   1788  CZ  TYR A 258      -2.406 -84.239 -22.657  1.00  0.85           C  
ATOM   1789  OH  TYR A 258      -2.328 -84.593 -24.014  1.00  0.85           O  
ATOM   1790  N   PHE A 259      -2.183 -79.932 -19.976  1.00  0.85           N  
ATOM   1791  CA  PHE A 259      -2.715 -78.876 -20.823  1.00  0.85           C  
ATOM   1792  C   PHE A 259      -2.724 -79.238 -22.301  1.00  0.85           C  
ATOM   1793  O   PHE A 259      -2.889 -78.385 -23.172  1.00  0.85           O  
ATOM   1794  CB  PHE A 259      -1.983 -77.543 -20.565  1.00  0.85           C  
ATOM   1795  CG  PHE A 259      -2.489 -76.997 -19.258  1.00  0.85           C  
ATOM   1796  CD1 PHE A 259      -1.931 -77.406 -18.035  1.00  0.85           C  
ATOM   1797  CD2 PHE A 259      -3.594 -76.131 -19.247  1.00  0.85           C  
ATOM   1798  CE1 PHE A 259      -2.494 -76.996 -16.821  1.00  0.85           C  
ATOM   1799  CE2 PHE A 259      -4.147 -75.706 -18.034  1.00  0.85           C  
ATOM   1800  CZ  PHE A 259      -3.607 -76.146 -16.822  1.00  0.85           C  
ATOM   1801  N   GLY A 260      -2.632 -80.543 -22.617  1.00  0.85           N  
ATOM   1802  CA  GLY A 260      -2.833 -81.039 -23.975  1.00  0.85           C  
ATOM   1803  C   GLY A 260      -1.577 -81.176 -24.785  1.00  0.85           C  
ATOM   1804  O   GLY A 260      -0.461 -80.967 -24.310  1.00  0.85           O  
ATOM   1805  N   ARG A 261      -1.749 -81.566 -26.063  1.00  0.88           N  
ATOM   1806  CA  ARG A 261      -0.637 -81.748 -26.971  1.00  0.88           C  
ATOM   1807  C   ARG A 261      -0.488 -80.582 -27.922  1.00  0.88           C  
ATOM   1808  O   ARG A 261      -1.430 -80.166 -28.596  1.00  0.88           O  
ATOM   1809  CB  ARG A 261      -0.700 -83.049 -27.800  1.00  0.88           C  
ATOM   1810  CG  ARG A 261      -0.940 -84.291 -26.936  1.00  0.88           C  
ATOM   1811  CD  ARG A 261      -0.219 -85.541 -27.429  1.00  0.88           C  
ATOM   1812  NE  ARG A 261      -0.647 -86.627 -26.515  1.00  0.88           N  
ATOM   1813  CZ  ARG A 261      -1.664 -87.465 -26.734  1.00  0.88           C  
ATOM   1814  NH1 ARG A 261      -2.417 -87.429 -27.824  1.00  0.88           N  
ATOM   1815  NH2 ARG A 261      -1.930 -88.387 -25.816  1.00  0.88           N  
ATOM   1816  N   ILE A 262       0.734 -80.033 -27.990  1.00  0.90           N  
ATOM   1817  CA  ILE A 262       1.080 -78.916 -28.851  1.00  0.90           C  
ATOM   1818  C   ILE A 262       1.558 -79.426 -30.199  1.00  0.90           C  
ATOM   1819  O   ILE A 262       2.121 -80.514 -30.309  1.00  0.90           O  
ATOM   1820  CB  ILE A 262       2.117 -77.989 -28.218  1.00  0.90           C  
ATOM   1821  CG1 ILE A 262       3.460 -78.705 -27.928  1.00  0.90           C  
ATOM   1822  CG2 ILE A 262       1.481 -77.382 -26.951  1.00  0.90           C  
ATOM   1823  CD1 ILE A 262       4.514 -77.805 -27.276  1.00  0.90           C  
ATOM   1824  N   GLY A 263       1.329 -78.659 -31.287  1.00  0.89           N  
ATOM   1825  CA  GLY A 263       1.696 -79.134 -32.614  1.00  0.89           C  
ATOM   1826  C   GLY A 263       0.826 -78.598 -33.715  1.00  0.89           C  
ATOM   1827  O   GLY A 263      -0.377 -78.374 -33.551  1.00  0.89           O  
ATOM   1828  N   LEU A 264       1.456 -78.397 -34.893  1.00  0.86           N  
ATOM   1829  CA  LEU A 264       0.839 -78.087 -36.178  1.00  0.86           C  
ATOM   1830  C   LEU A 264       0.386 -76.644 -36.328  1.00  0.86           C  
ATOM   1831  O   LEU A 264       0.933 -75.887 -37.123  1.00  0.86           O  
ATOM   1832  CB  LEU A 264      -0.284 -79.079 -36.590  1.00  0.86           C  
ATOM   1833  CG  LEU A 264       0.188 -80.538 -36.743  1.00  0.86           C  
ATOM   1834  CD1 LEU A 264      -1.014 -81.465 -36.935  1.00  0.86           C  
ATOM   1835  CD2 LEU A 264       1.160 -80.715 -37.914  1.00  0.86           C  
ATOM   1836  N   PHE A 265      -0.629 -76.230 -35.553  1.00  0.83           N  
ATOM   1837  CA  PHE A 265      -1.192 -74.898 -35.606  1.00  0.83           C  
ATOM   1838  C   PHE A 265      -1.152 -74.336 -34.206  1.00  0.83           C  
ATOM   1839  O   PHE A 265      -1.556 -75.005 -33.258  1.00  0.83           O  
ATOM   1840  CB  PHE A 265      -2.667 -74.874 -36.097  1.00  0.83           C  
ATOM   1841  CG  PHE A 265      -2.804 -75.568 -37.419  1.00  0.83           C  
ATOM   1842  CD1 PHE A 265      -2.391 -74.933 -38.600  1.00  0.83           C  
ATOM   1843  CD2 PHE A 265      -3.342 -76.864 -37.492  1.00  0.83           C  
ATOM   1844  CE1 PHE A 265      -2.509 -75.583 -39.836  1.00  0.83           C  
ATOM   1845  CE2 PHE A 265      -3.461 -77.518 -38.725  1.00  0.83           C  
ATOM   1846  CZ  PHE A 265      -3.047 -76.874 -39.898  1.00  0.83           C  
ATOM   1847  N   ARG A 266      -0.672 -73.085 -34.055  1.00  0.81           N  
ATOM   1848  CA  ARG A 266      -0.673 -72.378 -32.787  1.00  0.81           C  
ATOM   1849  C   ARG A 266      -2.058 -71.891 -32.404  1.00  0.81           C  
ATOM   1850  O   ARG A 266      -2.432 -70.736 -32.604  1.00  0.81           O  
ATOM   1851  CB  ARG A 266       0.308 -71.184 -32.802  1.00  0.81           C  
ATOM   1852  CG  ARG A 266       0.534 -70.588 -31.399  1.00  0.81           C  
ATOM   1853  CD  ARG A 266       0.693 -69.070 -31.386  1.00  0.81           C  
ATOM   1854  NE  ARG A 266       0.926 -68.715 -29.953  1.00  0.81           N  
ATOM   1855  CZ  ARG A 266       0.191 -67.884 -29.196  1.00  0.81           C  
ATOM   1856  NH1 ARG A 266      -0.836 -67.176 -29.656  1.00  0.81           N  
ATOM   1857  NH2 ARG A 266       0.533 -67.764 -27.918  1.00  0.81           N  
ATOM   1858  N   ASN A 267      -2.867 -72.798 -31.851  1.00  0.81           N  
ATOM   1859  CA  ASN A 267      -4.238 -72.514 -31.510  1.00  0.81           C  
ATOM   1860  C   ASN A 267      -4.751 -73.409 -30.404  1.00  0.81           C  
ATOM   1861  O   ASN A 267      -5.956 -73.621 -30.277  1.00  0.81           O  
ATOM   1862  CB  ASN A 267      -5.172 -72.551 -32.750  1.00  0.81           C  
ATOM   1863  CG  ASN A 267      -5.311 -73.918 -33.421  1.00  0.81           C  
ATOM   1864  OD1 ASN A 267      -4.707 -74.944 -33.101  1.00  0.81           O  
ATOM   1865  ND2 ASN A 267      -6.205 -73.939 -34.433  1.00  0.81           N  
ATOM   1866  N   GLN A 268      -3.847 -73.980 -29.591  1.00  0.79           N  
ATOM   1867  CA  GLN A 268      -4.193 -74.942 -28.572  1.00  0.79           C  
ATOM   1868  C   GLN A 268      -3.963 -74.380 -27.175  1.00  0.79           C  
ATOM   1869  O   GLN A 268      -3.194 -73.433 -27.003  1.00  0.79           O  
ATOM   1870  CB  GLN A 268      -3.371 -76.238 -28.764  1.00  0.79           C  
ATOM   1871  CG  GLN A 268      -3.690 -76.961 -30.089  1.00  0.79           C  
ATOM   1872  CD  GLN A 268      -5.156 -77.389 -30.135  1.00  0.79           C  
ATOM   1873  OE1 GLN A 268      -5.582 -78.304 -29.432  1.00  0.79           O  
ATOM   1874  NE2 GLN A 268      -5.971 -76.714 -30.977  1.00  0.79           N  
ATOM   1875  N   PRO A 269      -4.599 -74.920 -26.128  1.00  0.78           N  
ATOM   1876  CA  PRO A 269      -4.423 -74.459 -24.747  1.00  0.78           C  
ATOM   1877  C   PRO A 269      -2.989 -74.490 -24.269  1.00  0.78           C  
ATOM   1878  O   PRO A 269      -2.590 -73.639 -23.477  1.00  0.78           O  
ATOM   1879  CB  PRO A 269      -5.329 -75.390 -23.938  1.00  0.78           C  
ATOM   1880  CG  PRO A 269      -6.469 -75.688 -24.908  1.00  0.78           C  
ATOM   1881  CD  PRO A 269      -5.769 -75.797 -26.254  1.00  0.78           C  
ATOM   1882  N   GLY A 270      -2.189 -75.456 -24.759  1.00  0.85           N  
ATOM   1883  CA  GLY A 270      -0.765 -75.524 -24.475  1.00  0.85           C  
ATOM   1884  C   GLY A 270       0.056 -74.377 -25.016  1.00  0.85           C  
ATOM   1885  O   GLY A 270       1.002 -73.943 -24.367  1.00  0.85           O  
ATOM   1886  N   ASP A 271      -0.305 -73.808 -26.184  1.00  0.84           N  
ATOM   1887  CA  ASP A 271       0.353 -72.634 -26.745  1.00  0.84           C  
ATOM   1888  C   ASP A 271       0.184 -71.396 -25.872  1.00  0.84           C  
ATOM   1889  O   ASP A 271       1.116 -70.637 -25.611  1.00  0.84           O  
ATOM   1890  CB  ASP A 271      -0.240 -72.276 -28.127  1.00  0.84           C  
ATOM   1891  CG  ASP A 271      -0.045 -73.408 -29.106  1.00  0.84           C  
ATOM   1892  OD1 ASP A 271       1.131 -73.760 -29.369  1.00  0.84           O  
ATOM   1893  OD2 ASP A 271      -1.069 -73.901 -29.643  1.00  0.84           O  
ATOM   1894  N   MET A 272      -1.049 -71.189 -25.384  1.00  0.81           N  
ATOM   1895  CA  MET A 272      -1.402 -70.123 -24.469  1.00  0.81           C  
ATOM   1896  C   MET A 272      -0.807 -70.321 -23.076  1.00  0.81           C  
ATOM   1897  O   MET A 272      -0.382 -69.369 -22.426  1.00  0.81           O  
ATOM   1898  CB  MET A 272      -2.934 -69.941 -24.422  1.00  0.81           C  
ATOM   1899  CG  MET A 272      -3.575 -69.729 -25.816  1.00  0.81           C  
ATOM   1900  SD  MET A 272      -2.815 -68.474 -26.894  1.00  0.81           S  
ATOM   1901  CE  MET A 272      -3.334 -67.011 -25.963  1.00  0.81           C  
ATOM   1902  N   LEU A 273      -0.712 -71.576 -22.581  1.00  0.85           N  
ATOM   1903  CA  LEU A 273       0.029 -71.885 -21.362  1.00  0.85           C  
ATOM   1904  C   LEU A 273       1.511 -71.556 -21.468  1.00  0.85           C  
ATOM   1905  O   LEU A 273       2.080 -70.894 -20.603  1.00  0.85           O  
ATOM   1906  CB  LEU A 273      -0.101 -73.385 -20.994  1.00  0.85           C  
ATOM   1907  CG  LEU A 273       0.680 -73.803 -19.726  1.00  0.85           C  
ATOM   1908  CD1 LEU A 273       0.092 -73.190 -18.452  1.00  0.85           C  
ATOM   1909  CD2 LEU A 273       0.770 -75.323 -19.591  1.00  0.85           C  
ATOM   1910  N   LEU A 274       2.166 -71.967 -22.574  1.00  0.86           N  
ATOM   1911  CA  LEU A 274       3.556 -71.651 -22.846  1.00  0.86           C  
ATOM   1912  C   LEU A 274       3.793 -70.157 -22.965  1.00  0.86           C  
ATOM   1913  O   LEU A 274       4.768 -69.642 -22.437  1.00  0.86           O  
ATOM   1914  CB  LEU A 274       4.064 -72.359 -24.124  1.00  0.86           C  
ATOM   1915  CG  LEU A 274       4.226 -73.886 -23.984  1.00  0.86           C  
ATOM   1916  CD1 LEU A 274       4.440 -74.525 -25.360  1.00  0.86           C  
ATOM   1917  CD2 LEU A 274       5.377 -74.270 -23.046  1.00  0.86           C  
ATOM   1918  N   GLU A 275       2.870 -69.414 -23.607  1.00  0.86           N  
ATOM   1919  CA  GLU A 275       2.914 -67.964 -23.678  1.00  0.86           C  
ATOM   1920  C   GLU A 275       2.898 -67.263 -22.323  1.00  0.86           C  
ATOM   1921  O   GLU A 275       3.691 -66.353 -22.076  1.00  0.86           O  
ATOM   1922  CB  GLU A 275       1.697 -67.457 -24.483  1.00  0.86           C  
ATOM   1923  CG  GLU A 275       1.649 -65.918 -24.648  1.00  0.86           C  
ATOM   1924  CD  GLU A 275       0.445 -65.413 -25.438  1.00  0.86           C  
ATOM   1925  OE1 GLU A 275       0.313 -64.174 -25.560  1.00  0.86           O  
ATOM   1926  OE2 GLU A 275      -0.338 -66.258 -25.945  1.00  0.86           O  
ATOM   1927  N   LYS A 276       2.006 -67.696 -21.408  1.00  0.84           N  
ATOM   1928  CA  LYS A 276       1.878 -67.119 -20.080  1.00  0.84           C  
ATOM   1929  C   LYS A 276       2.962 -67.547 -19.103  1.00  0.84           C  
ATOM   1930  O   LYS A 276       3.206 -66.863 -18.113  1.00  0.84           O  
ATOM   1931  CB  LYS A 276       0.494 -67.467 -19.466  1.00  0.84           C  
ATOM   1932  CG  LYS A 276      -0.716 -66.879 -20.218  1.00  0.84           C  
ATOM   1933  CD  LYS A 276      -0.758 -65.338 -20.216  1.00  0.84           C  
ATOM   1934  CE  LYS A 276      -1.967 -64.767 -20.965  1.00  0.84           C  
ATOM   1935  NZ  LYS A 276      -1.862 -63.299 -21.117  1.00  0.84           N  
ATOM   1936  N   ALA A 277       3.632 -68.683 -19.355  1.00  0.85           N  
ATOM   1937  CA  ALA A 277       4.777 -69.136 -18.593  1.00  0.85           C  
ATOM   1938  C   ALA A 277       6.001 -68.228 -18.663  1.00  0.85           C  
ATOM   1939  O   ALA A 277       6.384 -67.746 -19.730  1.00  0.85           O  
ATOM   1940  CB  ALA A 277       5.188 -70.537 -19.070  1.00  0.85           C  
ATOM   1941  N   ASP A 278       6.674 -68.017 -17.518  1.00  0.90           N  
ATOM   1942  CA  ASP A 278       7.889 -67.236 -17.416  1.00  0.90           C  
ATOM   1943  C   ASP A 278       9.120 -68.139 -17.447  1.00  0.90           C  
ATOM   1944  O   ASP A 278      10.205 -67.731 -17.863  1.00  0.90           O  
ATOM   1945  CB  ASP A 278       7.837 -66.372 -16.122  1.00  0.90           C  
ATOM   1946  CG  ASP A 278       7.788 -67.207 -14.851  1.00  0.90           C  
ATOM   1947  OD1 ASP A 278       7.028 -68.210 -14.827  1.00  0.90           O  
ATOM   1948  OD2 ASP A 278       8.525 -66.883 -13.893  1.00  0.90           O  
ATOM   1949  N   VAL A 279       8.951 -69.421 -17.073  1.00  0.93           N  
ATOM   1950  CA  VAL A 279       9.975 -70.448 -17.173  1.00  0.93           C  
ATOM   1951  C   VAL A 279       9.410 -71.658 -17.897  1.00  0.93           C  
ATOM   1952  O   VAL A 279       8.386 -72.225 -17.522  1.00  0.93           O  
ATOM   1953  CB  VAL A 279      10.547 -70.867 -15.817  1.00  0.93           C  
ATOM   1954  CG1 VAL A 279      11.553 -72.029 -15.951  1.00  0.93           C  
ATOM   1955  CG2 VAL A 279      11.239 -69.660 -15.158  1.00  0.93           C  
ATOM   1956  N   VAL A 280      10.090 -72.111 -18.967  1.00  0.94           N  
ATOM   1957  CA  VAL A 280       9.755 -73.346 -19.654  1.00  0.94           C  
ATOM   1958  C   VAL A 280      10.921 -74.305 -19.511  1.00  0.94           C  
ATOM   1959  O   VAL A 280      12.036 -74.044 -19.962  1.00  0.94           O  
ATOM   1960  CB  VAL A 280       9.419 -73.157 -21.132  1.00  0.94           C  
ATOM   1961  CG1 VAL A 280       9.074 -74.509 -21.790  1.00  0.94           C  
ATOM   1962  CG2 VAL A 280       8.205 -72.218 -21.240  1.00  0.94           C  
ATOM   1963  N   LEU A 281      10.679 -75.470 -18.881  1.00  0.95           N  
ATOM   1964  CA  LEU A 281      11.622 -76.571 -18.858  1.00  0.95           C  
ATOM   1965  C   LEU A 281      11.280 -77.496 -20.004  1.00  0.95           C  
ATOM   1966  O   LEU A 281      10.210 -78.103 -20.037  1.00  0.95           O  
ATOM   1967  CB  LEU A 281      11.551 -77.344 -17.515  1.00  0.95           C  
ATOM   1968  CG  LEU A 281      12.429 -78.614 -17.410  1.00  0.95           C  
ATOM   1969  CD1 LEU A 281      13.927 -78.305 -17.479  1.00  0.95           C  
ATOM   1970  CD2 LEU A 281      12.123 -79.391 -16.121  1.00  0.95           C  
ATOM   1971  N   THR A 282      12.172 -77.623 -20.998  1.00  0.95           N  
ATOM   1972  CA  THR A 282      11.957 -78.506 -22.132  1.00  0.95           C  
ATOM   1973  C   THR A 282      12.693 -79.805 -21.880  1.00  0.95           C  
ATOM   1974  O   THR A 282      13.851 -79.819 -21.471  1.00  0.95           O  
ATOM   1975  CB  THR A 282      12.345 -77.917 -23.487  1.00  0.95           C  
ATOM   1976  OG1 THR A 282      13.737 -77.687 -23.582  1.00  0.95           O  
ATOM   1977  CG2 THR A 282      11.669 -76.557 -23.705  1.00  0.95           C  
ATOM   1978  N   VAL A 283      12.017 -80.952 -22.067  1.00  0.94           N  
ATOM   1979  CA  VAL A 283      12.594 -82.250 -21.747  1.00  0.94           C  
ATOM   1980  C   VAL A 283      12.655 -83.090 -22.998  1.00  0.94           C  
ATOM   1981  O   VAL A 283      11.631 -83.521 -23.528  1.00  0.94           O  
ATOM   1982  CB  VAL A 283      11.783 -82.992 -20.690  1.00  0.94           C  
ATOM   1983  CG1 VAL A 283      12.406 -84.370 -20.390  1.00  0.94           C  
ATOM   1984  CG2 VAL A 283      11.746 -82.139 -19.408  1.00  0.94           C  
ATOM   1985  N   GLY A 284      13.871 -83.360 -23.518  1.00  0.94           N  
ATOM   1986  CA  GLY A 284      14.071 -84.186 -24.706  1.00  0.94           C  
ATOM   1987  C   GLY A 284      13.476 -83.622 -25.966  1.00  0.94           C  
ATOM   1988  O   GLY A 284      12.993 -84.349 -26.834  1.00  0.94           O  
ATOM   1989  N   TYR A 285      13.459 -82.289 -26.069  1.00  0.91           N  
ATOM   1990  CA  TYR A 285      12.785 -81.557 -27.114  1.00  0.91           C  
ATOM   1991  C   TYR A 285      13.631 -81.449 -28.373  1.00  0.91           C  
ATOM   1992  O   TYR A 285      14.618 -80.720 -28.432  1.00  0.91           O  
ATOM   1993  CB  TYR A 285      12.413 -80.165 -26.538  1.00  0.91           C  
ATOM   1994  CG  TYR A 285      11.807 -79.194 -27.517  1.00  0.91           C  
ATOM   1995  CD1 TYR A 285      10.613 -79.468 -28.207  1.00  0.91           C  
ATOM   1996  CD2 TYR A 285      12.455 -77.969 -27.739  1.00  0.91           C  
ATOM   1997  CE1 TYR A 285      10.073 -78.518 -29.090  1.00  0.91           C  
ATOM   1998  CE2 TYR A 285      11.926 -77.025 -28.624  1.00  0.91           C  
ATOM   1999  CZ  TYR A 285      10.733 -77.300 -29.290  1.00  0.91           C  
ATOM   2000  OH  TYR A 285      10.216 -76.342 -30.175  1.00  0.91           O  
ATOM   2001  N   ASP A 286      13.200 -82.157 -29.436  1.00  0.90           N  
ATOM   2002  CA  ASP A 286      13.659 -81.910 -30.780  1.00  0.90           C  
ATOM   2003  C   ASP A 286      12.646 -80.919 -31.376  1.00  0.90           C  
ATOM   2004  O   ASP A 286      11.442 -81.165 -31.251  1.00  0.90           O  
ATOM   2005  CB  ASP A 286      13.749 -83.245 -31.574  1.00  0.90           C  
ATOM   2006  CG  ASP A 286      14.581 -83.068 -32.832  1.00  0.90           C  
ATOM   2007  OD1 ASP A 286      14.118 -82.279 -33.695  1.00  0.90           O  
ATOM   2008  OD2 ASP A 286      15.690 -83.666 -32.947  1.00  0.90           O  
ATOM   2009  N   PRO A 287      13.024 -79.792 -31.976  1.00  0.88           N  
ATOM   2010  CA  PRO A 287      12.074 -78.818 -32.506  1.00  0.88           C  
ATOM   2011  C   PRO A 287      11.356 -79.305 -33.751  1.00  0.88           C  
ATOM   2012  O   PRO A 287      10.422 -78.631 -34.177  1.00  0.88           O  
ATOM   2013  CB  PRO A 287      12.945 -77.583 -32.786  1.00  0.88           C  
ATOM   2014  CG  PRO A 287      14.331 -78.160 -33.073  1.00  0.88           C  
ATOM   2015  CD  PRO A 287      14.414 -79.359 -32.135  1.00  0.88           C  
ATOM   2016  N   ILE A 288      11.716 -80.473 -34.331  1.00  0.85           N  
ATOM   2017  CA  ILE A 288      11.049 -81.017 -35.511  1.00  0.85           C  
ATOM   2018  C   ILE A 288       9.561 -81.249 -35.327  1.00  0.85           C  
ATOM   2019  O   ILE A 288       8.764 -81.091 -36.245  1.00  0.85           O  
ATOM   2020  CB  ILE A 288      11.723 -82.281 -36.031  1.00  0.85           C  
ATOM   2021  CG1 ILE A 288      11.342 -82.514 -37.507  1.00  0.85           C  
ATOM   2022  CG2 ILE A 288      11.434 -83.511 -35.141  1.00  0.85           C  
ATOM   2023  CD1 ILE A 288      12.195 -83.576 -38.189  1.00  0.85           C  
ATOM   2024  N   GLU A 289       9.153 -81.590 -34.093  1.00  0.86           N  
ATOM   2025  CA  GLU A 289       7.783 -81.871 -33.740  1.00  0.86           C  
ATOM   2026  C   GLU A 289       6.851 -80.669 -33.766  1.00  0.86           C  
ATOM   2027  O   GLU A 289       5.633 -80.833 -33.865  1.00  0.86           O  
ATOM   2028  CB  GLU A 289       7.736 -82.473 -32.317  1.00  0.86           C  
ATOM   2029  CG  GLU A 289       8.281 -83.918 -32.255  1.00  0.86           C  
ATOM   2030  CD  GLU A 289       7.581 -84.696 -31.159  1.00  0.86           C  
ATOM   2031  OE1 GLU A 289       8.187 -84.932 -30.085  1.00  0.86           O  
ATOM   2032  OE2 GLU A 289       6.371 -85.011 -31.339  1.00  0.86           O  
ATOM   2033  N   TYR A 290       7.412 -79.448 -33.667  1.00  0.85           N  
ATOM   2034  CA  TYR A 290       6.673 -78.212 -33.533  1.00  0.85           C  
ATOM   2035  C   TYR A 290       7.677 -77.093 -33.333  1.00  0.85           C  
ATOM   2036  O   TYR A 290       8.225 -76.931 -32.245  1.00  0.85           O  
ATOM   2037  CB  TYR A 290       5.723 -78.229 -32.297  1.00  0.85           C  
ATOM   2038  CG  TYR A 290       4.773 -77.066 -32.222  1.00  0.85           C  
ATOM   2039  CD1 TYR A 290       4.135 -76.528 -33.358  1.00  0.85           C  
ATOM   2040  CD2 TYR A 290       4.454 -76.552 -30.957  1.00  0.85           C  
ATOM   2041  CE1 TYR A 290       3.183 -75.511 -33.217  1.00  0.85           C  
ATOM   2042  CE2 TYR A 290       3.507 -75.531 -30.816  1.00  0.85           C  
ATOM   2043  CZ  TYR A 290       2.867 -75.026 -31.948  1.00  0.85           C  
ATOM   2044  OH  TYR A 290       1.903 -74.020 -31.825  1.00  0.85           O  
ATOM   2045  N   ASP A 291       7.961 -76.305 -34.384  1.00  0.85           N  
ATOM   2046  CA  ASP A 291       9.000 -75.296 -34.373  1.00  0.85           C  
ATOM   2047  C   ASP A 291       8.843 -74.219 -33.280  1.00  0.85           C  
ATOM   2048  O   ASP A 291       7.725 -73.786 -32.975  1.00  0.85           O  
ATOM   2049  CB  ASP A 291       9.095 -74.617 -35.755  1.00  0.85           C  
ATOM   2050  CG  ASP A 291       9.054 -75.625 -36.879  1.00  0.85           C  
ATOM   2051  OD1 ASP A 291       7.970 -76.209 -37.186  1.00  0.85           O  
ATOM   2052  OD2 ASP A 291      10.130 -75.759 -37.485  1.00  0.85           O  
ATOM   2053  N   PRO A 292       9.922 -73.741 -32.650  1.00  0.86           N  
ATOM   2054  CA  PRO A 292       9.830 -72.878 -31.474  1.00  0.86           C  
ATOM   2055  C   PRO A 292       9.260 -71.512 -31.794  1.00  0.86           C  
ATOM   2056  O   PRO A 292       8.709 -70.876 -30.897  1.00  0.86           O  
ATOM   2057  CB  PRO A 292      11.264 -72.812 -30.930  1.00  0.86           C  
ATOM   2058  CG  PRO A 292      12.153 -73.213 -32.112  1.00  0.86           C  
ATOM   2059  CD  PRO A 292      11.294 -74.188 -32.901  1.00  0.86           C  
ATOM   2060  N   VAL A 293       9.348 -71.080 -33.066  1.00  0.84           N  
ATOM   2061  CA  VAL A 293       8.783 -69.851 -33.609  1.00  0.84           C  
ATOM   2062  C   VAL A 293       7.271 -69.749 -33.390  1.00  0.84           C  
ATOM   2063  O   VAL A 293       6.698 -68.681 -33.187  1.00  0.84           O  
ATOM   2064  CB  VAL A 293       9.162 -69.662 -35.085  1.00  0.84           C  
ATOM   2065  CG1 VAL A 293      10.676 -69.883 -35.285  1.00  0.84           C  
ATOM   2066  CG2 VAL A 293       8.381 -70.587 -36.038  1.00  0.84           C  
ATOM   2067  N   PHE A 294       6.560 -70.895 -33.403  1.00  0.81           N  
ATOM   2068  CA  PHE A 294       5.143 -70.949 -33.110  1.00  0.81           C  
ATOM   2069  C   PHE A 294       4.773 -70.677 -31.652  1.00  0.81           C  
ATOM   2070  O   PHE A 294       3.813 -69.958 -31.375  1.00  0.81           O  
ATOM   2071  CB  PHE A 294       4.559 -72.312 -33.558  1.00  0.81           C  
ATOM   2072  CG  PHE A 294       4.703 -72.480 -35.048  1.00  0.81           C  
ATOM   2073  CD1 PHE A 294       4.125 -71.552 -35.933  1.00  0.81           C  
ATOM   2074  CD2 PHE A 294       5.427 -73.560 -35.578  1.00  0.81           C  
ATOM   2075  CE1 PHE A 294       4.294 -71.683 -37.318  1.00  0.81           C  
ATOM   2076  CE2 PHE A 294       5.593 -73.698 -36.962  1.00  0.81           C  
ATOM   2077  CZ  PHE A 294       5.031 -72.756 -37.832  1.00  0.81           C  
ATOM   2078  N   TRP A 295       5.513 -71.232 -30.668  1.00  0.86           N  
ATOM   2079  CA  TRP A 295       5.094 -71.144 -29.271  1.00  0.86           C  
ATOM   2080  C   TRP A 295       5.863 -70.149 -28.417  1.00  0.86           C  
ATOM   2081  O   TRP A 295       5.299 -69.564 -27.494  1.00  0.86           O  
ATOM   2082  CB  TRP A 295       5.094 -72.538 -28.577  1.00  0.86           C  
ATOM   2083  CG  TRP A 295       6.403 -73.320 -28.548  1.00  0.86           C  
ATOM   2084  CD1 TRP A 295       6.837 -74.273 -29.430  1.00  0.86           C  
ATOM   2085  CD2 TRP A 295       7.405 -73.230 -27.517  1.00  0.86           C  
ATOM   2086  NE1 TRP A 295       8.040 -74.791 -29.009  1.00  0.86           N  
ATOM   2087  CE2 TRP A 295       8.421 -74.158 -27.853  1.00  0.86           C  
ATOM   2088  CE3 TRP A 295       7.507 -72.447 -26.366  1.00  0.86           C  
ATOM   2089  CZ2 TRP A 295       9.548 -74.297 -27.061  1.00  0.86           C  
ATOM   2090  CZ3 TRP A 295       8.648 -72.595 -25.563  1.00  0.86           C  
ATOM   2091  CH2 TRP A 295       9.658 -73.508 -25.907  1.00  0.86           C  
ATOM   2092  N   ASN A 296       7.148 -69.869 -28.700  1.00  0.87           N  
ATOM   2093  CA  ASN A 296       7.981 -69.070 -27.808  1.00  0.87           C  
ATOM   2094  C   ASN A 296       7.953 -67.572 -28.139  1.00  0.87           C  
ATOM   2095  O   ASN A 296       8.937 -66.859 -27.951  1.00  0.87           O  
ATOM   2096  CB  ASN A 296       9.433 -69.627 -27.804  1.00  0.87           C  
ATOM   2097  CG  ASN A 296      10.222 -69.113 -26.599  1.00  0.87           C  
ATOM   2098  OD1 ASN A 296       9.659 -68.806 -25.547  1.00  0.87           O  
ATOM   2099  ND2 ASN A 296      11.562 -69.022 -26.746  1.00  0.87           N  
ATOM   2100  N   GLY A 297       6.809 -67.047 -28.632  1.00  0.85           N  
ATOM   2101  CA  GLY A 297       6.815 -65.782 -29.366  1.00  0.85           C  
ATOM   2102  C   GLY A 297       6.409 -64.519 -28.645  1.00  0.85           C  
ATOM   2103  O   GLY A 297       7.016 -63.471 -28.814  1.00  0.85           O  
ATOM   2104  N   LYS A 298       5.333 -64.532 -27.833  1.00  0.81           N  
ATOM   2105  CA  LYS A 298       4.721 -63.286 -27.370  1.00  0.81           C  
ATOM   2106  C   LYS A 298       5.305 -62.765 -26.060  1.00  0.81           C  
ATOM   2107  O   LYS A 298       4.613 -62.569 -25.067  1.00  0.81           O  
ATOM   2108  CB  LYS A 298       3.183 -63.398 -27.262  1.00  0.81           C  
ATOM   2109  CG  LYS A 298       2.449 -63.855 -28.537  1.00  0.81           C  
ATOM   2110  CD  LYS A 298       2.484 -62.818 -29.671  1.00  0.81           C  
ATOM   2111  CE  LYS A 298       1.600 -63.217 -30.854  1.00  0.81           C  
ATOM   2112  NZ  LYS A 298       1.615 -62.147 -31.875  1.00  0.81           N  
ATOM   2113  N   GLY A 299       6.628 -62.526 -26.038  1.00  0.85           N  
ATOM   2114  CA  GLY A 299       7.340 -61.996 -24.879  1.00  0.85           C  
ATOM   2115  C   GLY A 299       8.444 -62.919 -24.478  1.00  0.85           C  
ATOM   2116  O   GLY A 299       8.419 -64.102 -24.805  1.00  0.85           O  
ATOM   2117  N   GLU A 300       9.457 -62.401 -23.761  1.00  0.84           N  
ATOM   2118  CA  GLU A 300      10.529 -63.202 -23.195  1.00  0.84           C  
ATOM   2119  C   GLU A 300      10.047 -64.198 -22.143  1.00  0.84           C  
ATOM   2120  O   GLU A 300       9.174 -63.907 -21.329  1.00  0.84           O  
ATOM   2121  CB  GLU A 300      11.628 -62.291 -22.598  1.00  0.84           C  
ATOM   2122  CG  GLU A 300      12.887 -63.030 -22.065  1.00  0.84           C  
ATOM   2123  CD  GLU A 300      14.049 -62.084 -21.745  1.00  0.84           C  
ATOM   2124  OE1 GLU A 300      15.152 -62.603 -21.423  1.00  0.84           O  
ATOM   2125  OE2 GLU A 300      13.857 -60.847 -21.853  1.00  0.84           O  
ATOM   2126  N   ARG A 301      10.625 -65.409 -22.142  1.00  0.86           N  
ATOM   2127  CA  ARG A 301      10.444 -66.373 -21.084  1.00  0.86           C  
ATOM   2128  C   ARG A 301      11.719 -67.178 -21.041  1.00  0.86           C  
ATOM   2129  O   ARG A 301      12.404 -67.354 -22.046  1.00  0.86           O  
ATOM   2130  CB  ARG A 301       9.194 -67.266 -21.248  1.00  0.86           C  
ATOM   2131  CG  ARG A 301       9.266 -68.251 -22.426  1.00  0.86           C  
ATOM   2132  CD  ARG A 301       7.934 -68.903 -22.827  1.00  0.86           C  
ATOM   2133  NE  ARG A 301       6.878 -67.861 -22.985  1.00  0.86           N  
ATOM   2134  CZ  ARG A 301       6.905 -66.842 -23.849  1.00  0.86           C  
ATOM   2135  NH1 ARG A 301       6.003 -65.868 -23.718  1.00  0.86           N  
ATOM   2136  NH2 ARG A 301       7.801 -66.744 -24.830  1.00  0.86           N  
ATOM   2137  N   SER A 302      12.097 -67.657 -19.851  1.00  0.93           N  
ATOM   2138  CA  SER A 302      13.332 -68.385 -19.630  1.00  0.93           C  
ATOM   2139  C   SER A 302      13.202 -69.813 -20.112  1.00  0.93           C  
ATOM   2140  O   SER A 302      12.285 -70.537 -19.729  1.00  0.93           O  
ATOM   2141  CB  SER A 302      13.675 -68.389 -18.119  1.00  0.93           C  
ATOM   2142  OG  SER A 302      14.886 -69.076 -17.787  1.00  0.93           O  
ATOM   2143  N   VAL A 303      14.123 -70.261 -20.979  1.00  0.93           N  
ATOM   2144  CA  VAL A 303      14.102 -71.612 -21.506  1.00  0.93           C  
ATOM   2145  C   VAL A 303      15.203 -72.414 -20.839  1.00  0.93           C  
ATOM   2146  O   VAL A 303      16.379 -72.045 -20.868  1.00  0.93           O  
ATOM   2147  CB  VAL A 303      14.261 -71.636 -23.024  1.00  0.93           C  
ATOM   2148  CG1 VAL A 303      14.356 -73.082 -23.548  1.00  0.93           C  
ATOM   2149  CG2 VAL A 303      13.051 -70.925 -23.664  1.00  0.93           C  
ATOM   2150  N   ILE A 304      14.830 -73.551 -20.218  1.00  0.94           N  
ATOM   2151  CA  ILE A 304      15.753 -74.508 -19.641  1.00  0.94           C  
ATOM   2152  C   ILE A 304      15.713 -75.731 -20.532  1.00  0.94           C  
ATOM   2153  O   ILE A 304      14.697 -76.416 -20.614  1.00  0.94           O  
ATOM   2154  CB  ILE A 304      15.381 -74.903 -18.204  1.00  0.94           C  
ATOM   2155  CG1 ILE A 304      15.127 -73.659 -17.314  1.00  0.94           C  
ATOM   2156  CG2 ILE A 304      16.431 -75.880 -17.619  1.00  0.94           C  
ATOM   2157  CD1 ILE A 304      14.723 -74.000 -15.875  1.00  0.94           C  
ATOM   2158  N   HIS A 305      16.816 -76.030 -21.246  1.00  0.94           N  
ATOM   2159  CA  HIS A 305      16.847 -77.120 -22.209  1.00  0.94           C  
ATOM   2160  C   HIS A 305      17.487 -78.349 -21.602  1.00  0.94           C  
ATOM   2161  O   HIS A 305      18.668 -78.346 -21.274  1.00  0.94           O  
ATOM   2162  CB  HIS A 305      17.631 -76.706 -23.478  1.00  0.94           C  
ATOM   2163  CG  HIS A 305      17.725 -77.759 -24.548  1.00  0.94           C  
ATOM   2164  ND1 HIS A 305      16.699 -77.895 -25.466  1.00  0.94           N  
ATOM   2165  CD2 HIS A 305      18.687 -78.691 -24.776  1.00  0.94           C  
ATOM   2166  CE1 HIS A 305      17.056 -78.914 -26.232  1.00  0.94           C  
ATOM   2167  NE2 HIS A 305      18.252 -79.428 -25.858  1.00  0.94           N  
ATOM   2168  N   LEU A 306      16.720 -79.437 -21.430  1.00  0.93           N  
ATOM   2169  CA  LEU A 306      17.199 -80.670 -20.835  1.00  0.93           C  
ATOM   2170  C   LEU A 306      17.150 -81.772 -21.878  1.00  0.93           C  
ATOM   2171  O   LEU A 306      16.078 -82.169 -22.333  1.00  0.93           O  
ATOM   2172  CB  LEU A 306      16.300 -81.000 -19.618  1.00  0.93           C  
ATOM   2173  CG  LEU A 306      16.737 -82.134 -18.672  1.00  0.93           C  
ATOM   2174  CD1 LEU A 306      15.930 -82.021 -17.376  1.00  0.93           C  
ATOM   2175  CD2 LEU A 306      16.554 -83.545 -19.238  1.00  0.93           C  
ATOM   2176  N   ASP A 307      18.315 -82.307 -22.296  1.00  0.92           N  
ATOM   2177  CA  ASP A 307      18.350 -83.275 -23.377  1.00  0.92           C  
ATOM   2178  C   ASP A 307      19.640 -84.100 -23.314  1.00  0.92           C  
ATOM   2179  O   ASP A 307      20.552 -83.843 -22.532  1.00  0.92           O  
ATOM   2180  CB  ASP A 307      18.167 -82.574 -24.765  1.00  0.92           C  
ATOM   2181  CG  ASP A 307      17.800 -83.527 -25.887  1.00  0.92           C  
ATOM   2182  OD1 ASP A 307      17.430 -84.688 -25.585  1.00  0.92           O  
ATOM   2183  OD2 ASP A 307      17.890 -83.167 -27.085  1.00  0.92           O  
ATOM   2184  N   GLU A 308      19.720 -85.140 -24.156  1.00  0.88           N  
ATOM   2185  CA  GLU A 308      20.870 -85.995 -24.372  1.00  0.88           C  
ATOM   2186  C   GLU A 308      21.932 -85.337 -25.260  1.00  0.88           C  
ATOM   2187  O   GLU A 308      23.101 -85.719 -25.256  1.00  0.88           O  
ATOM   2188  CB  GLU A 308      20.361 -87.317 -25.013  1.00  0.88           C  
ATOM   2189  CG  GLU A 308      19.841 -87.124 -26.461  1.00  0.88           C  
ATOM   2190  CD  GLU A 308      18.886 -88.172 -27.015  1.00  0.88           C  
ATOM   2191  OE1 GLU A 308      18.274 -87.807 -28.059  1.00  0.88           O  
ATOM   2192  OE2 GLU A 308      18.739 -89.301 -26.491  1.00  0.88           O  
ATOM   2193  N   ILE A 309      21.549 -84.290 -26.021  1.00  0.86           N  
ATOM   2194  CA  ILE A 309      22.417 -83.557 -26.928  1.00  0.86           C  
ATOM   2195  C   ILE A 309      22.183 -82.071 -26.719  1.00  0.86           C  
ATOM   2196  O   ILE A 309      21.155 -81.653 -26.195  1.00  0.86           O  
ATOM   2197  CB  ILE A 309      22.182 -83.889 -28.407  1.00  0.86           C  
ATOM   2198  CG1 ILE A 309      20.686 -83.804 -28.791  1.00  0.86           C  
ATOM   2199  CG2 ILE A 309      22.780 -85.281 -28.698  1.00  0.86           C  
ATOM   2200  CD1 ILE A 309      20.430 -83.874 -30.301  1.00  0.86           C  
ATOM   2201  N   GLN A 310      23.150 -81.214 -27.115  1.00  0.84           N  
ATOM   2202  CA  GLN A 310      23.001 -79.766 -27.077  1.00  0.84           C  
ATOM   2203  C   GLN A 310      21.875 -79.236 -27.963  1.00  0.84           C  
ATOM   2204  O   GLN A 310      21.556 -79.809 -29.003  1.00  0.84           O  
ATOM   2205  CB  GLN A 310      24.332 -79.042 -27.413  1.00  0.84           C  
ATOM   2206  CG  GLN A 310      24.710 -79.047 -28.916  1.00  0.84           C  
ATOM   2207  CD  GLN A 310      26.055 -78.369 -29.174  1.00  0.84           C  
ATOM   2208  OE1 GLN A 310      26.876 -78.154 -28.286  1.00  0.84           O  
ATOM   2209  NE2 GLN A 310      26.314 -78.034 -30.461  1.00  0.84           N  
ATOM   2210  N   ALA A 311      21.233 -78.124 -27.564  1.00  0.89           N  
ATOM   2211  CA  ALA A 311      20.187 -77.495 -28.342  1.00  0.89           C  
ATOM   2212  C   ALA A 311      20.636 -76.896 -29.672  1.00  0.89           C  
ATOM   2213  O   ALA A 311      21.698 -76.272 -29.775  1.00  0.89           O  
ATOM   2214  CB  ALA A 311      19.527 -76.376 -27.515  1.00  0.89           C  
ATOM   2215  N   ASP A 312      19.791 -77.020 -30.712  1.00  0.87           N  
ATOM   2216  CA  ASP A 312      19.864 -76.200 -31.901  1.00  0.87           C  
ATOM   2217  C   ASP A 312      19.459 -74.752 -31.562  1.00  0.87           C  
ATOM   2218  O   ASP A 312      18.416 -74.513 -30.953  1.00  0.87           O  
ATOM   2219  CB  ASP A 312      18.951 -76.790 -33.012  1.00  0.87           C  
ATOM   2220  CG  ASP A 312      19.258 -78.265 -33.258  1.00  0.87           C  
ATOM   2221  OD1 ASP A 312      20.400 -78.566 -33.691  1.00  0.87           O  
ATOM   2222  OD2 ASP A 312      18.354 -79.115 -33.024  1.00  0.87           O  
ATOM   2223  N   ILE A 313      20.277 -73.737 -31.915  1.00  0.87           N  
ATOM   2224  CA  ILE A 313      19.935 -72.341 -31.652  1.00  0.87           C  
ATOM   2225  C   ILE A 313      19.121 -71.792 -32.809  1.00  0.87           C  
ATOM   2226  O   ILE A 313      19.463 -71.958 -33.979  1.00  0.87           O  
ATOM   2227  CB  ILE A 313      21.150 -71.447 -31.384  1.00  0.87           C  
ATOM   2228  CG1 ILE A 313      22.034 -72.025 -30.256  1.00  0.87           C  
ATOM   2229  CG2 ILE A 313      20.730 -69.998 -31.047  1.00  0.87           C  
ATOM   2230  CD1 ILE A 313      21.331 -72.231 -28.909  1.00  0.87           C  
ATOM   2231  N   ASP A 314      18.008 -71.125 -32.475  1.00  0.88           N  
ATOM   2232  CA  ASP A 314      17.027 -70.587 -33.389  1.00  0.88           C  
ATOM   2233  C   ASP A 314      16.796 -69.157 -32.908  1.00  0.88           C  
ATOM   2234  O   ASP A 314      17.156 -68.815 -31.781  1.00  0.88           O  
ATOM   2235  CB  ASP A 314      15.762 -71.491 -33.279  1.00  0.88           C  
ATOM   2236  CG  ASP A 314      14.605 -71.144 -34.197  1.00  0.88           C  
ATOM   2237  OD1 ASP A 314      13.923 -70.129 -33.923  1.00  0.88           O  
ATOM   2238  OD2 ASP A 314      14.349 -71.922 -35.151  1.00  0.88           O  
ATOM   2239  N   HIS A 315      16.178 -68.276 -33.719  1.00  0.85           N  
ATOM   2240  CA  HIS A 315      15.740 -66.955 -33.273  1.00  0.85           C  
ATOM   2241  C   HIS A 315      14.806 -67.010 -32.073  1.00  0.85           C  
ATOM   2242  O   HIS A 315      14.978 -66.275 -31.101  1.00  0.85           O  
ATOM   2243  CB  HIS A 315      15.008 -66.202 -34.405  1.00  0.85           C  
ATOM   2244  CG  HIS A 315      15.964 -65.596 -35.382  1.00  0.85           C  
ATOM   2245  ND1 HIS A 315      16.745 -64.528 -34.977  1.00  0.85           N  
ATOM   2246  CD2 HIS A 315      16.239 -65.916 -36.672  1.00  0.85           C  
ATOM   2247  CE1 HIS A 315      17.479 -64.220 -36.026  1.00  0.85           C  
ATOM   2248  NE2 HIS A 315      17.213 -65.030 -37.078  1.00  0.85           N  
ATOM   2249  N   ASP A 316      13.856 -67.955 -32.082  1.00  0.84           N  
ATOM   2250  CA  ASP A 316      12.896 -68.125 -31.015  1.00  0.84           C  
ATOM   2251  C   ASP A 316      13.300 -69.260 -30.075  1.00  0.84           C  
ATOM   2252  O   ASP A 316      12.531 -69.716 -29.233  1.00  0.84           O  
ATOM   2253  CB  ASP A 316      11.507 -68.369 -31.630  1.00  0.84           C  
ATOM   2254  CG  ASP A 316      11.046 -67.067 -32.266  1.00  0.84           C  
ATOM   2255  OD1 ASP A 316      10.903 -67.028 -33.513  1.00  0.84           O  
ATOM   2256  OD2 ASP A 316      10.834 -66.095 -31.499  1.00  0.84           O  
ATOM   2257  N   TYR A 317      14.555 -69.748 -30.147  1.00  0.86           N  
ATOM   2258  CA  TYR A 317      15.035 -70.748 -29.208  1.00  0.86           C  
ATOM   2259  C   TYR A 317      16.475 -70.495 -28.834  1.00  0.86           C  
ATOM   2260  O   TYR A 317      17.422 -70.975 -29.455  1.00  0.86           O  
ATOM   2261  CB  TYR A 317      14.873 -72.180 -29.763  1.00  0.86           C  
ATOM   2262  CG  TYR A 317      14.814 -73.198 -28.668  1.00  0.86           C  
ATOM   2263  CD1 TYR A 317      13.642 -73.333 -27.906  1.00  0.86           C  
ATOM   2264  CD2 TYR A 317      15.916 -74.024 -28.394  1.00  0.86           C  
ATOM   2265  CE1 TYR A 317      13.569 -74.293 -26.890  1.00  0.86           C  
ATOM   2266  CE2 TYR A 317      15.841 -74.987 -27.380  1.00  0.86           C  
ATOM   2267  CZ  TYR A 317      14.666 -75.123 -26.640  1.00  0.86           C  
ATOM   2268  OH  TYR A 317      14.584 -76.099 -25.638  1.00  0.86           O  
ATOM   2269  N   GLN A 318      16.658 -69.720 -27.759  1.00  0.85           N  
ATOM   2270  CA  GLN A 318      17.946 -69.412 -27.200  1.00  0.85           C  
ATOM   2271  C   GLN A 318      17.823 -69.851 -25.748  1.00  0.85           C  
ATOM   2272  O   GLN A 318      17.059 -69.224 -25.019  1.00  0.85           O  
ATOM   2273  CB  GLN A 318      18.214 -67.890 -27.351  1.00  0.85           C  
ATOM   2274  CG  GLN A 318      18.015 -67.402 -28.814  1.00  0.85           C  
ATOM   2275  CD  GLN A 318      18.142 -65.887 -28.954  1.00  0.85           C  
ATOM   2276  OE1 GLN A 318      19.001 -65.250 -28.345  1.00  0.85           O  
ATOM   2277  NE2 GLN A 318      17.286 -65.268 -29.797  1.00  0.85           N  
ATOM   2278  N   PRO A 319      18.454 -70.934 -25.285  1.00  0.93           N  
ATOM   2279  CA  PRO A 319      18.277 -71.351 -23.897  1.00  0.93           C  
ATOM   2280  C   PRO A 319      19.079 -70.493 -22.947  1.00  0.93           C  
ATOM   2281  O   PRO A 319      20.168 -70.070 -23.311  1.00  0.93           O  
ATOM   2282  CB  PRO A 319      18.758 -72.810 -23.868  1.00  0.93           C  
ATOM   2283  CG  PRO A 319      18.571 -73.299 -25.304  1.00  0.93           C  
ATOM   2284  CD  PRO A 319      18.888 -72.054 -26.130  1.00  0.93           C  
ATOM   2285  N   GLU A 320      18.592 -70.243 -21.717  1.00  0.86           N  
ATOM   2286  CA  GLU A 320      19.387 -69.528 -20.726  1.00  0.86           C  
ATOM   2287  C   GLU A 320      20.201 -70.498 -19.894  1.00  0.86           C  
ATOM   2288  O   GLU A 320      21.057 -70.128 -19.089  1.00  0.86           O  
ATOM   2289  CB  GLU A 320      18.483 -68.739 -19.751  1.00  0.86           C  
ATOM   2290  CG  GLU A 320      17.723 -67.572 -20.416  1.00  0.86           C  
ATOM   2291  CD  GLU A 320      18.640 -66.502 -21.000  1.00  0.86           C  
ATOM   2292  OE1 GLU A 320      19.291 -65.755 -20.219  1.00  0.86           O  
ATOM   2293  OE2 GLU A 320      18.664 -66.341 -22.244  1.00  0.86           O  
ATOM   2294  N   ILE A 321      19.908 -71.796 -20.053  1.00  0.91           N  
ATOM   2295  CA  ILE A 321      20.609 -72.864 -19.398  1.00  0.91           C  
ATOM   2296  C   ILE A 321      20.340 -74.131 -20.195  1.00  0.91           C  
ATOM   2297  O   ILE A 321      19.238 -74.365 -20.693  1.00  0.91           O  
ATOM   2298  CB  ILE A 321      20.190 -72.966 -17.926  1.00  0.91           C  
ATOM   2299  CG1 ILE A 321      20.764 -74.198 -17.194  1.00  0.91           C  
ATOM   2300  CG2 ILE A 321      18.657 -72.914 -17.824  1.00  0.91           C  
ATOM   2301  CD1 ILE A 321      20.467 -74.204 -15.691  1.00  0.91           C  
ATOM   2302  N   GLU A 322      21.368 -74.983 -20.337  1.00  0.91           N  
ATOM   2303  CA  GLU A 322      21.288 -76.265 -21.001  1.00  0.91           C  
ATOM   2304  C   GLU A 322      21.777 -77.321 -20.027  1.00  0.91           C  
ATOM   2305  O   GLU A 322      22.842 -77.178 -19.432  1.00  0.91           O  
ATOM   2306  CB  GLU A 322      22.166 -76.302 -22.279  1.00  0.91           C  
ATOM   2307  CG  GLU A 322      21.539 -75.594 -23.503  1.00  0.91           C  
ATOM   2308  CD  GLU A 322      22.432 -75.635 -24.733  1.00  0.91           C  
ATOM   2309  OE1 GLU A 322      22.326 -76.598 -25.537  1.00  0.91           O  
ATOM   2310  OE2 GLU A 322      23.217 -74.681 -24.950  1.00  0.91           O  
ATOM   2311  N   LEU A 323      21.002 -78.403 -19.828  1.00  0.91           N  
ATOM   2312  CA  LEU A 323      21.379 -79.519 -18.986  1.00  0.91           C  
ATOM   2313  C   LEU A 323      21.577 -80.715 -19.895  1.00  0.91           C  
ATOM   2314  O   LEU A 323      20.608 -81.267 -20.413  1.00  0.91           O  
ATOM   2315  CB  LEU A 323      20.257 -79.895 -17.982  1.00  0.91           C  
ATOM   2316  CG  LEU A 323      19.672 -78.758 -17.126  1.00  0.91           C  
ATOM   2317  CD1 LEU A 323      18.737 -79.360 -16.077  1.00  0.91           C  
ATOM   2318  CD2 LEU A 323      20.736 -77.940 -16.407  1.00  0.91           C  
ATOM   2319  N   ILE A 324      22.836 -81.138 -20.134  1.00  0.86           N  
ATOM   2320  CA  ILE A 324      23.110 -82.156 -21.140  1.00  0.86           C  
ATOM   2321  C   ILE A 324      23.714 -83.386 -20.483  1.00  0.86           C  
ATOM   2322  O   ILE A 324      24.741 -83.323 -19.812  1.00  0.86           O  
ATOM   2323  CB  ILE A 324      24.004 -81.669 -22.279  1.00  0.86           C  
ATOM   2324  CG1 ILE A 324      23.601 -80.273 -22.816  1.00  0.86           C  
ATOM   2325  CG2 ILE A 324      23.983 -82.706 -23.423  1.00  0.86           C  
ATOM   2326  CD1 ILE A 324      22.165 -80.129 -23.330  1.00  0.86           C  
ATOM   2327  N   GLY A 325      23.057 -84.550 -20.652  1.00  0.88           N  
ATOM   2328  CA  GLY A 325      23.464 -85.802 -20.031  1.00  0.88           C  
ATOM   2329  C   GLY A 325      22.338 -86.770 -20.186  1.00  0.88           C  
ATOM   2330  O   GLY A 325      21.444 -86.542 -20.994  1.00  0.88           O  
ATOM   2331  N   ASP A 326      22.305 -87.883 -19.424  1.00  0.87           N  
ATOM   2332  CA  ASP A 326      21.132 -88.748 -19.442  1.00  0.87           C  
ATOM   2333  C   ASP A 326      19.876 -88.000 -18.960  1.00  0.87           C  
ATOM   2334  O   ASP A 326      19.887 -87.248 -17.980  1.00  0.87           O  
ATOM   2335  CB  ASP A 326      21.362 -90.096 -18.703  1.00  0.87           C  
ATOM   2336  CG  ASP A 326      20.193 -91.045 -18.931  1.00  0.87           C  
ATOM   2337  OD1 ASP A 326      20.292 -91.913 -19.836  1.00  0.87           O  
ATOM   2338  OD2 ASP A 326      19.144 -90.848 -18.258  1.00  0.87           O  
ATOM   2339  N   ILE A 327      18.763 -88.153 -19.700  1.00  0.91           N  
ATOM   2340  CA  ILE A 327      17.506 -87.487 -19.418  1.00  0.91           C  
ATOM   2341  C   ILE A 327      16.861 -87.982 -18.135  1.00  0.91           C  
ATOM   2342  O   ILE A 327      16.430 -87.187 -17.302  1.00  0.91           O  
ATOM   2343  CB  ILE A 327      16.569 -87.586 -20.622  1.00  0.91           C  
ATOM   2344  CG1 ILE A 327      17.146 -86.699 -21.747  1.00  0.91           C  
ATOM   2345  CG2 ILE A 327      15.125 -87.167 -20.265  1.00  0.91           C  
ATOM   2346  CD1 ILE A 327      16.406 -86.840 -23.077  1.00  0.91           C  
ATOM   2347  N   ALA A 328      16.819 -89.311 -17.910  1.00  0.91           N  
ATOM   2348  CA  ALA A 328      16.197 -89.889 -16.736  1.00  0.91           C  
ATOM   2349  C   ALA A 328      16.975 -89.574 -15.474  1.00  0.91           C  
ATOM   2350  O   ALA A 328      16.405 -89.141 -14.469  1.00  0.91           O  
ATOM   2351  CB  ALA A 328      16.026 -91.410 -16.914  1.00  0.91           C  
ATOM   2352  N   GLU A 329      18.317 -89.703 -15.523  1.00  0.86           N  
ATOM   2353  CA  GLU A 329      19.172 -89.302 -14.417  1.00  0.86           C  
ATOM   2354  C   GLU A 329      19.087 -87.807 -14.092  1.00  0.86           C  
ATOM   2355  O   GLU A 329      18.867 -87.426 -12.945  1.00  0.86           O  
ATOM   2356  CB  GLU A 329      20.659 -89.665 -14.648  1.00  0.86           C  
ATOM   2357  CG  GLU A 329      20.995 -91.179 -14.722  1.00  0.86           C  
ATOM   2358  CD  GLU A 329      22.513 -91.433 -14.688  1.00  0.86           C  
ATOM   2359  OE1 GLU A 329      23.285 -90.442 -14.578  1.00  0.86           O  
ATOM   2360  OE2 GLU A 329      22.925 -92.622 -14.737  1.00  0.86           O  
ATOM   2361  N   THR A 330      19.163 -86.916 -15.110  1.00  0.91           N  
ATOM   2362  CA  THR A 330      19.066 -85.458 -14.931  1.00  0.91           C  
ATOM   2363  C   THR A 330      17.741 -85.036 -14.307  1.00  0.91           C  
ATOM   2364  O   THR A 330      17.697 -84.230 -13.378  1.00  0.91           O  
ATOM   2365  CB  THR A 330      19.273 -84.675 -16.234  1.00  0.91           C  
ATOM   2366  OG1 THR A 330      20.584 -84.936 -16.769  1.00  0.91           O  
ATOM   2367  CG2 THR A 330      19.163 -83.156 -16.034  1.00  0.91           C  
ATOM   2368  N   LEU A 331      16.605 -85.610 -14.757  1.00  0.92           N  
ATOM   2369  CA  LEU A 331      15.303 -85.375 -14.149  1.00  0.92           C  
ATOM   2370  C   LEU A 331      15.183 -85.848 -12.704  1.00  0.92           C  
ATOM   2371  O   LEU A 331      14.627 -85.141 -11.867  1.00  0.92           O  
ATOM   2372  CB  LEU A 331      14.187 -86.071 -14.951  1.00  0.92           C  
ATOM   2373  CG  LEU A 331      13.922 -85.482 -16.344  1.00  0.92           C  
ATOM   2374  CD1 LEU A 331      13.071 -86.483 -17.128  1.00  0.92           C  
ATOM   2375  CD2 LEU A 331      13.226 -84.119 -16.278  1.00  0.92           C  
ATOM   2376  N   ASN A 332      15.722 -87.042 -12.364  1.00  0.90           N  
ATOM   2377  CA  ASN A 332      15.737 -87.550 -10.995  1.00  0.90           C  
ATOM   2378  C   ASN A 332      16.510 -86.641 -10.032  1.00  0.90           C  
ATOM   2379  O   ASN A 332      16.048 -86.350  -8.934  1.00  0.90           O  
ATOM   2380  CB  ASN A 332      16.345 -88.977 -10.914  1.00  0.90           C  
ATOM   2381  CG  ASN A 332      15.442 -90.053 -11.523  1.00  0.90           C  
ATOM   2382  OD1 ASN A 332      14.210 -90.056 -11.443  1.00  0.90           O  
ATOM   2383  ND2 ASN A 332      16.099 -91.086 -12.108  1.00  0.90           N  
ATOM   2384  N   HIS A 333      17.688 -86.121 -10.436  1.00  0.87           N  
ATOM   2385  CA  HIS A 333      18.421 -85.123  -9.660  1.00  0.87           C  
ATOM   2386  C   HIS A 333      17.651 -83.813  -9.464  1.00  0.87           C  
ATOM   2387  O   HIS A 333      17.645 -83.248  -8.376  1.00  0.87           O  
ATOM   2388  CB  HIS A 333      19.807 -84.804 -10.273  1.00  0.87           C  
ATOM   2389  CG  HIS A 333      20.870 -85.842 -10.048  1.00  0.87           C  
ATOM   2390  ND1 HIS A 333      20.643 -87.174 -10.344  1.00  0.87           N  
ATOM   2391  CD2 HIS A 333      22.161 -85.662  -9.664  1.00  0.87           C  
ATOM   2392  CE1 HIS A 333      21.800 -87.775 -10.137  1.00  0.87           C  
ATOM   2393  NE2 HIS A 333      22.752 -86.906  -9.724  1.00  0.87           N  
ATOM   2394  N   ILE A 334      16.937 -83.294 -10.494  1.00  0.90           N  
ATOM   2395  CA  ILE A 334      16.045 -82.141 -10.311  1.00  0.90           C  
ATOM   2396  C   ILE A 334      14.909 -82.441  -9.344  1.00  0.90           C  
ATOM   2397  O   ILE A 334      14.586 -81.637  -8.478  1.00  0.90           O  
ATOM   2398  CB  ILE A 334      15.426 -81.624 -11.617  1.00  0.90           C  
ATOM   2399  CG1 ILE A 334      16.524 -81.104 -12.565  1.00  0.90           C  
ATOM   2400  CG2 ILE A 334      14.386 -80.502 -11.355  1.00  0.90           C  
ATOM   2401  CD1 ILE A 334      15.989 -80.759 -13.957  1.00  0.90           C  
ATOM   2402  N   GLU A 335      14.271 -83.621  -9.470  1.00  0.87           N  
ATOM   2403  CA  GLU A 335      13.172 -84.042  -8.616  1.00  0.87           C  
ATOM   2404  C   GLU A 335      13.561 -84.136  -7.153  1.00  0.87           C  
ATOM   2405  O   GLU A 335      12.859 -83.635  -6.276  1.00  0.87           O  
ATOM   2406  CB  GLU A 335      12.614 -85.397  -9.113  1.00  0.87           C  
ATOM   2407  CG  GLU A 335      11.281 -85.850  -8.458  1.00  0.87           C  
ATOM   2408  CD  GLU A 335      11.371 -86.711  -7.194  1.00  0.87           C  
ATOM   2409  OE1 GLU A 335      12.490 -87.053  -6.743  1.00  0.87           O  
ATOM   2410  OE2 GLU A 335      10.273 -87.049  -6.674  1.00  0.87           O  
ATOM   2411  N   HIS A 336      14.736 -84.719  -6.865  1.00  0.85           N  
ATOM   2412  CA  HIS A 336      15.205 -84.976  -5.518  1.00  0.85           C  
ATOM   2413  C   HIS A 336      15.342 -83.731  -4.629  1.00  0.85           C  
ATOM   2414  O   HIS A 336      14.736 -83.675  -3.558  1.00  0.85           O  
ATOM   2415  CB  HIS A 336      16.537 -85.753  -5.604  1.00  0.85           C  
ATOM   2416  CG  HIS A 336      17.053 -86.251  -4.288  1.00  0.85           C  
ATOM   2417  ND1 HIS A 336      18.059 -85.537  -3.690  1.00  0.85           N  
ATOM   2418  CD2 HIS A 336      16.684 -87.290  -3.492  1.00  0.85           C  
ATOM   2419  CE1 HIS A 336      18.293 -86.130  -2.547  1.00  0.85           C  
ATOM   2420  NE2 HIS A 336      17.488 -87.206  -2.371  1.00  0.85           N  
ATOM   2421  N   ASP A 337      16.032 -82.668  -5.099  1.00  0.86           N  
ATOM   2422  CA  ASP A 337      16.218 -81.445  -4.324  1.00  0.86           C  
ATOM   2423  C   ASP A 337      15.137 -80.387  -4.551  1.00  0.86           C  
ATOM   2424  O   ASP A 337      14.975 -79.450  -3.770  1.00  0.86           O  
ATOM   2425  CB  ASP A 337      17.583 -80.813  -4.678  1.00  0.86           C  
ATOM   2426  CG  ASP A 337      18.720 -81.605  -4.058  1.00  0.86           C  
ATOM   2427  OD1 ASP A 337      18.760 -81.693  -2.804  1.00  0.86           O  
ATOM   2428  OD2 ASP A 337      19.584 -82.070  -4.841  1.00  0.86           O  
ATOM   2429  N   SER A 338      14.313 -80.502  -5.611  1.00  0.89           N  
ATOM   2430  CA  SER A 338      13.175 -79.610  -5.791  1.00  0.89           C  
ATOM   2431  C   SER A 338      12.061 -79.822  -4.776  1.00  0.89           C  
ATOM   2432  O   SER A 338      11.900 -80.887  -4.185  1.00  0.89           O  
ATOM   2433  CB  SER A 338      12.592 -79.593  -7.227  1.00  0.89           C  
ATOM   2434  OG  SER A 338      11.917 -80.803  -7.568  1.00  0.89           O  
ATOM   2435  N   LEU A 339      11.255 -78.776  -4.539  1.00  0.85           N  
ATOM   2436  CA  LEU A 339      10.126 -78.804  -3.629  1.00  0.85           C  
ATOM   2437  C   LEU A 339       8.918 -78.254  -4.376  1.00  0.85           C  
ATOM   2438  O   LEU A 339       9.141 -77.542  -5.356  1.00  0.85           O  
ATOM   2439  CB  LEU A 339      10.376 -77.909  -2.387  1.00  0.85           C  
ATOM   2440  CG  LEU A 339      11.499 -78.389  -1.447  1.00  0.85           C  
ATOM   2441  CD1 LEU A 339      11.650 -77.419  -0.266  1.00  0.85           C  
ATOM   2442  CD2 LEU A 339      11.248 -79.808  -0.918  1.00  0.85           C  
ATOM   2443  N   PRO A 340       7.669 -78.546  -3.982  1.00  0.87           N  
ATOM   2444  CA  PRO A 340       6.444 -77.996  -4.560  1.00  0.87           C  
ATOM   2445  C   PRO A 340       6.424 -76.518  -4.904  1.00  0.87           C  
ATOM   2446  O   PRO A 340       6.807 -75.688  -4.083  1.00  0.87           O  
ATOM   2447  CB  PRO A 340       5.352 -78.351  -3.541  1.00  0.87           C  
ATOM   2448  CG  PRO A 340       5.839 -79.646  -2.886  1.00  0.87           C  
ATOM   2449  CD  PRO A 340       7.364 -79.560  -2.972  1.00  0.87           C  
ATOM   2450  N   VAL A 341       5.918 -76.168  -6.099  1.00  0.82           N  
ATOM   2451  CA  VAL A 341       5.695 -74.791  -6.493  1.00  0.82           C  
ATOM   2452  C   VAL A 341       4.332 -74.354  -5.983  1.00  0.82           C  
ATOM   2453  O   VAL A 341       3.324 -75.044  -6.126  1.00  0.82           O  
ATOM   2454  CB  VAL A 341       5.847 -74.607  -8.005  1.00  0.82           C  
ATOM   2455  CG1 VAL A 341       5.308 -73.247  -8.485  1.00  0.82           C  
ATOM   2456  CG2 VAL A 341       7.342 -74.716  -8.360  1.00  0.82           C  
ATOM   2457  N   SER A 342       4.278 -73.176  -5.331  1.00  0.79           N  
ATOM   2458  CA  SER A 342       3.041 -72.584  -4.856  1.00  0.79           C  
ATOM   2459  C   SER A 342       2.648 -71.519  -5.845  1.00  0.79           C  
ATOM   2460  O   SER A 342       3.481 -70.736  -6.284  1.00  0.79           O  
ATOM   2461  CB  SER A 342       3.183 -71.964  -3.444  1.00  0.79           C  
ATOM   2462  OG  SER A 342       1.907 -71.660  -2.872  1.00  0.79           O  
ATOM   2463  N   ILE A 343       1.371 -71.507  -6.261  1.00  0.50           N  
ATOM   2464  CA  ILE A 343       0.915 -70.677  -7.359  1.00  0.50           C  
ATOM   2465  C   ILE A 343       0.003 -69.576  -6.830  1.00  0.50           C  
ATOM   2466  O   ILE A 343      -1.095 -69.841  -6.341  1.00  0.50           O  
ATOM   2467  CB  ILE A 343       0.157 -71.526  -8.395  1.00  0.50           C  
ATOM   2468  CG1 ILE A 343       1.050 -72.578  -9.104  1.00  0.50           C  
ATOM   2469  CG2 ILE A 343      -0.512 -70.636  -9.454  1.00  0.50           C  
ATOM   2470  CD1 ILE A 343       2.157 -71.975  -9.980  1.00  0.50           C  
ATOM   2471  N   ASP A 344       0.449 -68.307  -6.922  1.00  0.50           N  
ATOM   2472  CA  ASP A 344      -0.328 -67.099  -6.660  1.00  0.50           C  
ATOM   2473  C   ASP A 344      -1.669 -66.975  -7.406  1.00  0.50           C  
ATOM   2474  O   ASP A 344      -1.940 -67.619  -8.425  1.00  0.50           O  
ATOM   2475  CB  ASP A 344       0.510 -65.823  -6.926  1.00  0.50           C  
ATOM   2476  CG  ASP A 344       1.721 -65.688  -6.009  1.00  0.50           C  
ATOM   2477  OD1 ASP A 344       1.991 -66.604  -5.192  1.00  0.50           O  
ATOM   2478  OD2 ASP A 344       2.394 -64.636  -6.142  1.00  0.50           O  
ATOM   2479  N   GLU A 345      -2.556 -66.070  -6.934  1.00  0.50           N  
ATOM   2480  CA  GLU A 345      -3.949 -66.058  -7.280  1.00  0.50           C  
ATOM   2481  C   GLU A 345      -4.211 -65.421  -8.601  1.00  0.50           C  
ATOM   2482  O   GLU A 345      -5.287 -65.481  -9.029  1.00  0.50           O  
ATOM   2483  CB  GLU A 345      -4.850 -65.268  -6.286  1.00  0.50           C  
ATOM   2484  CG  GLU A 345      -4.543 -65.452  -4.780  1.00  0.50           C  
ATOM   2485  CD  GLU A 345      -3.469 -64.487  -4.275  1.00  0.50           C  
ATOM   2486  OE1 GLU A 345      -2.605 -64.085  -5.096  1.00  0.50           O  
ATOM   2487  OE2 GLU A 345      -3.525 -64.143  -3.070  1.00  0.50           O  
ATOM   2488  N   SER A 346      -3.198 -64.838  -9.278  1.00  0.54           N  
ATOM   2489  CA  SER A 346      -3.295 -64.541 -10.712  1.00  0.54           C  
ATOM   2490  C   SER A 346      -3.097 -65.753 -11.614  1.00  0.54           C  
ATOM   2491  O   SER A 346      -3.779 -65.919 -12.614  1.00  0.54           O  
ATOM   2492  CB  SER A 346      -2.228 -63.518 -11.148  1.00  0.54           C  
ATOM   2493  OG  SER A 346      -2.498 -62.254 -10.547  1.00  0.54           O  
ATOM   2494  N   PHE A 347      -2.128 -66.640 -11.311  1.00  0.58           N  
ATOM   2495  CA  PHE A 347      -1.732 -67.703 -12.231  1.00  0.58           C  
ATOM   2496  C   PHE A 347      -2.578 -68.954 -12.093  1.00  0.58           C  
ATOM   2497  O   PHE A 347      -2.754 -69.700 -13.052  1.00  0.58           O  
ATOM   2498  CB  PHE A 347      -0.251 -68.074 -12.005  1.00  0.58           C  
ATOM   2499  CG  PHE A 347       0.621 -66.876 -12.223  1.00  0.58           C  
ATOM   2500  CD1 PHE A 347       0.948 -66.453 -13.519  1.00  0.58           C  
ATOM   2501  CD2 PHE A 347       1.098 -66.144 -11.122  1.00  0.58           C  
ATOM   2502  CE1 PHE A 347       1.728 -65.305 -13.712  1.00  0.58           C  
ATOM   2503  CE2 PHE A 347       1.846 -64.978 -11.312  1.00  0.58           C  
ATOM   2504  CZ  PHE A 347       2.149 -64.552 -12.610  1.00  0.58           C  
ATOM   2505  N   ALA A 348      -3.185 -69.196 -10.916  1.00  0.70           N  
ATOM   2506  CA  ALA A 348      -4.162 -70.260 -10.766  1.00  0.70           C  
ATOM   2507  C   ALA A 348      -5.402 -70.072 -11.669  1.00  0.70           C  
ATOM   2508  O   ALA A 348      -5.721 -71.002 -12.385  1.00  0.70           O  
ATOM   2509  CB  ALA A 348      -4.490 -70.500  -9.278  1.00  0.70           C  
ATOM   2510  N   PRO A 349      -6.057 -68.904 -11.790  1.00  0.68           N  
ATOM   2511  CA  PRO A 349      -7.075 -68.651 -12.789  1.00  0.68           C  
ATOM   2512  C   PRO A 349      -6.620 -68.843 -14.205  1.00  0.68           C  
ATOM   2513  O   PRO A 349      -7.412 -69.294 -15.014  1.00  0.68           O  
ATOM   2514  CB  PRO A 349      -7.496 -67.195 -12.562  1.00  0.68           C  
ATOM   2515  CG  PRO A 349      -7.285 -66.959 -11.073  1.00  0.68           C  
ATOM   2516  CD  PRO A 349      -6.145 -67.919 -10.734  1.00  0.68           C  
ATOM   2517  N   VAL A 350      -5.360 -68.505 -14.547  1.00  0.64           N  
ATOM   2518  CA  VAL A 350      -4.810 -68.768 -15.876  1.00  0.64           C  
ATOM   2519  C   VAL A 350      -4.813 -70.259 -16.172  1.00  0.64           C  
ATOM   2520  O   VAL A 350      -5.265 -70.692 -17.231  1.00  0.64           O  
ATOM   2521  CB  VAL A 350      -3.401 -68.199 -16.047  1.00  0.64           C  
ATOM   2522  CG1 VAL A 350      -2.771 -68.631 -17.388  1.00  0.64           C  
ATOM   2523  CG2 VAL A 350      -3.475 -66.662 -15.983  1.00  0.64           C  
ATOM   2524  N   LEU A 351      -4.384 -71.088 -15.204  1.00  0.61           N  
ATOM   2525  CA  LEU A 351      -4.502 -72.530 -15.288  1.00  0.61           C  
ATOM   2526  C   LEU A 351      -5.948 -73.018 -15.353  1.00  0.61           C  
ATOM   2527  O   LEU A 351      -6.280 -73.793 -16.242  1.00  0.61           O  
ATOM   2528  CB  LEU A 351      -3.740 -73.205 -14.117  1.00  0.61           C  
ATOM   2529  CG  LEU A 351      -2.220 -72.928 -14.114  1.00  0.61           C  
ATOM   2530  CD1 LEU A 351      -1.554 -73.459 -12.838  1.00  0.61           C  
ATOM   2531  CD2 LEU A 351      -1.533 -73.519 -15.347  1.00  0.61           C  
ATOM   2532  N   ASP A 352      -6.861 -72.522 -14.492  1.00  0.71           N  
ATOM   2533  CA  ASP A 352      -8.278 -72.874 -14.513  1.00  0.71           C  
ATOM   2534  C   ASP A 352      -8.995 -72.506 -15.815  1.00  0.71           C  
ATOM   2535  O   ASP A 352      -9.734 -73.302 -16.397  1.00  0.71           O  
ATOM   2536  CB  ASP A 352      -9.040 -72.141 -13.380  1.00  0.71           C  
ATOM   2537  CG  ASP A 352      -8.661 -72.623 -11.991  1.00  0.71           C  
ATOM   2538  OD1 ASP A 352      -7.999 -73.680 -11.866  1.00  0.71           O  
ATOM   2539  OD2 ASP A 352      -9.102 -71.930 -11.039  1.00  0.71           O  
ATOM   2540  N   TYR A 353      -8.785 -71.278 -16.334  1.00  0.72           N  
ATOM   2541  CA  TYR A 353      -9.342 -70.811 -17.595  1.00  0.72           C  
ATOM   2542  C   TYR A 353      -8.837 -71.615 -18.784  1.00  0.72           C  
ATOM   2543  O   TYR A 353      -9.608 -72.004 -19.657  1.00  0.72           O  
ATOM   2544  CB  TYR A 353      -9.023 -69.308 -17.853  1.00  0.72           C  
ATOM   2545  CG  TYR A 353      -9.999 -68.381 -17.180  1.00  0.72           C  
ATOM   2546  CD1 TYR A 353     -11.336 -68.362 -17.608  1.00  0.72           C  
ATOM   2547  CD2 TYR A 353      -9.593 -67.462 -16.197  1.00  0.72           C  
ATOM   2548  CE1 TYR A 353     -12.256 -67.469 -17.039  1.00  0.72           C  
ATOM   2549  CE2 TYR A 353     -10.516 -66.593 -15.598  1.00  0.72           C  
ATOM   2550  CZ  TYR A 353     -11.847 -66.598 -16.024  1.00  0.72           C  
ATOM   2551  OH  TYR A 353     -12.767 -65.692 -15.466  1.00  0.72           O  
ATOM   2552  N   LEU A 354      -7.525 -71.914 -18.837  1.00  0.70           N  
ATOM   2553  CA  LEU A 354      -6.967 -72.783 -19.856  1.00  0.70           C  
ATOM   2554  C   LEU A 354      -7.408 -74.233 -19.747  1.00  0.70           C  
ATOM   2555  O   LEU A 354      -7.600 -74.900 -20.763  1.00  0.70           O  
ATOM   2556  CB  LEU A 354      -5.429 -72.685 -19.906  1.00  0.70           C  
ATOM   2557  CG  LEU A 354      -4.914 -71.308 -20.371  1.00  0.70           C  
ATOM   2558  CD1 LEU A 354      -3.387 -71.269 -20.318  1.00  0.70           C  
ATOM   2559  CD2 LEU A 354      -5.379 -70.964 -21.788  1.00  0.70           C  
ATOM   2560  N   LYS A 355      -7.605 -74.769 -18.525  1.00  0.70           N  
ATOM   2561  CA  LYS A 355      -8.162 -76.099 -18.331  1.00  0.70           C  
ATOM   2562  C   LYS A 355      -9.590 -76.208 -18.866  1.00  0.70           C  
ATOM   2563  O   LYS A 355      -9.904 -77.116 -19.626  1.00  0.70           O  
ATOM   2564  CB  LYS A 355      -8.132 -76.514 -16.828  1.00  0.70           C  
ATOM   2565  CG  LYS A 355      -7.472 -77.857 -16.429  1.00  0.70           C  
ATOM   2566  CD  LYS A 355      -7.061 -78.825 -17.551  1.00  0.70           C  
ATOM   2567  CE  LYS A 355      -6.776 -80.234 -17.024  1.00  0.70           C  
ATOM   2568  NZ  LYS A 355      -6.665 -81.176 -18.156  1.00  0.70           N  
ATOM   2569  N   LYS A 356     -10.455 -75.216 -18.558  1.00  0.77           N  
ATOM   2570  CA  LYS A 356     -11.806 -75.127 -19.100  1.00  0.77           C  
ATOM   2571  C   LYS A 356     -11.833 -74.966 -20.609  1.00  0.77           C  
ATOM   2572  O   LYS A 356     -12.610 -75.602 -21.311  1.00  0.77           O  
ATOM   2573  CB  LYS A 356     -12.563 -73.930 -18.484  1.00  0.77           C  
ATOM   2574  CG  LYS A 356     -12.895 -74.146 -17.004  1.00  0.77           C  
ATOM   2575  CD  LYS A 356     -13.571 -72.918 -16.377  1.00  0.77           C  
ATOM   2576  CE  LYS A 356     -13.835 -73.116 -14.885  1.00  0.77           C  
ATOM   2577  NZ  LYS A 356     -14.462 -71.906 -14.308  1.00  0.77           N  
ATOM   2578  N   ALA A 357     -10.945 -74.129 -21.170  1.00  0.72           N  
ATOM   2579  CA  ALA A 357     -10.791 -73.993 -22.605  1.00  0.72           C  
ATOM   2580  C   ALA A 357     -10.358 -75.286 -23.294  1.00  0.72           C  
ATOM   2581  O   ALA A 357     -10.823 -75.628 -24.376  1.00  0.72           O  
ATOM   2582  CB  ALA A 357      -9.786 -72.878 -22.918  1.00  0.72           C  
ATOM   2583  N   LEU A 358      -9.466 -76.066 -22.658  1.00  0.68           N  
ATOM   2584  CA  LEU A 358      -9.114 -77.409 -23.086  1.00  0.68           C  
ATOM   2585  C   LEU A 358     -10.277 -78.391 -23.080  1.00  0.68           C  
ATOM   2586  O   LEU A 358     -10.409 -79.204 -23.994  1.00  0.68           O  
ATOM   2587  CB  LEU A 358      -7.947 -77.934 -22.220  1.00  0.68           C  
ATOM   2588  CG  LEU A 358      -7.397 -79.327 -22.584  1.00  0.68           C  
ATOM   2589  CD1 LEU A 358      -6.773 -79.386 -23.984  1.00  0.68           C  
ATOM   2590  CD2 LEU A 358      -6.348 -79.719 -21.544  1.00  0.68           C  
ATOM   2591  N   GLU A 359     -11.154 -78.321 -22.062  1.00  0.74           N  
ATOM   2592  CA  GLU A 359     -12.427 -79.022 -22.021  1.00  0.74           C  
ATOM   2593  C   GLU A 359     -13.409 -78.567 -23.115  1.00  0.74           C  
ATOM   2594  O   GLU A 359     -13.960 -79.404 -23.821  1.00  0.74           O  
ATOM   2595  CB  GLU A 359     -13.037 -78.917 -20.599  1.00  0.74           C  
ATOM   2596  CG  GLU A 359     -12.147 -79.578 -19.509  1.00  0.74           C  
ATOM   2597  CD  GLU A 359     -12.475 -79.186 -18.063  1.00  0.74           C  
ATOM   2598  OE1 GLU A 359     -13.299 -78.266 -17.827  1.00  0.74           O  
ATOM   2599  OE2 GLU A 359     -11.838 -79.810 -17.172  1.00  0.74           O  
ATOM   2600  N   GLU A 360     -13.566 -77.238 -23.373  1.00  0.70           N  
ATOM   2601  CA  GLU A 360     -14.384 -76.688 -24.469  1.00  0.70           C  
ATOM   2602  C   GLU A 360     -13.947 -77.243 -25.840  1.00  0.70           C  
ATOM   2603  O   GLU A 360     -14.753 -77.527 -26.722  1.00  0.70           O  
ATOM   2604  CB  GLU A 360     -14.339 -75.108 -24.601  1.00  0.70           C  
ATOM   2605  CG  GLU A 360     -14.962 -74.210 -23.476  1.00  0.70           C  
ATOM   2606  CD  GLU A 360     -14.948 -72.677 -23.727  1.00  0.70           C  
ATOM   2607  OE1 GLU A 360     -15.283 -71.894 -22.793  1.00  0.70           O  
ATOM   2608  OE2 GLU A 360     -14.621 -72.189 -24.848  1.00  0.70           O  
ATOM   2609  N   GLN A 361     -12.628 -77.418 -26.060  1.00  0.61           N  
ATOM   2610  CA  GLN A 361     -12.071 -77.884 -27.321  1.00  0.61           C  
ATOM   2611  C   GLN A 361     -12.165 -79.392 -27.565  1.00  0.61           C  
ATOM   2612  O   GLN A 361     -11.942 -79.843 -28.689  1.00  0.61           O  
ATOM   2613  CB  GLN A 361     -10.585 -77.452 -27.441  1.00  0.61           C  
ATOM   2614  CG  GLN A 361     -10.375 -75.915 -27.512  1.00  0.61           C  
ATOM   2615  CD  GLN A 361     -10.734 -75.289 -28.862  1.00  0.61           C  
ATOM   2616  OE1 GLN A 361     -11.697 -74.536 -29.028  1.00  0.61           O  
ATOM   2617  NE2 GLN A 361      -9.890 -75.573 -29.885  1.00  0.61           N  
ATOM   2618  N   SER A 362     -12.490 -80.220 -26.547  1.00  0.60           N  
ATOM   2619  CA  SER A 362     -12.609 -81.669 -26.720  1.00  0.60           C  
ATOM   2620  C   SER A 362     -14.047 -82.147 -26.837  1.00  0.60           C  
ATOM   2621  O   SER A 362     -14.297 -83.341 -27.015  1.00  0.60           O  
ATOM   2622  CB  SER A 362     -11.905 -82.478 -25.592  1.00  0.60           C  
ATOM   2623  OG  SER A 362     -12.446 -82.213 -24.297  1.00  0.60           O  
ATOM   2624  N   GLU A 363     -15.029 -81.228 -26.798  1.00  0.57           N  
ATOM   2625  CA  GLU A 363     -16.435 -81.547 -26.969  1.00  0.57           C  
ATOM   2626  C   GLU A 363     -16.864 -81.515 -28.440  1.00  0.57           C  
ATOM   2627  O   GLU A 363     -16.488 -80.590 -29.164  1.00  0.57           O  
ATOM   2628  CB  GLU A 363     -17.343 -80.556 -26.201  1.00  0.57           C  
ATOM   2629  CG  GLU A 363     -17.200 -80.633 -24.660  1.00  0.57           C  
ATOM   2630  CD  GLU A 363     -18.216 -79.760 -23.914  1.00  0.57           C  
ATOM   2631  OE1 GLU A 363     -18.941 -78.958 -24.563  1.00  0.57           O  
ATOM   2632  OE2 GLU A 363     -18.295 -79.916 -22.667  1.00  0.57           O  
ATOM   2633  N   PRO A 364     -17.656 -82.470 -28.954  1.00  0.53           N  
ATOM   2634  CA  PRO A 364     -18.421 -82.305 -30.190  1.00  0.53           C  
ATOM   2635  C   PRO A 364     -19.308 -81.052 -30.205  1.00  0.53           C  
ATOM   2636  O   PRO A 364     -20.060 -80.921 -29.239  1.00  0.53           O  
ATOM   2637  CB  PRO A 364     -19.270 -83.589 -30.272  1.00  0.53           C  
ATOM   2638  CG  PRO A 364     -18.438 -84.639 -29.532  1.00  0.53           C  
ATOM   2639  CD  PRO A 364     -17.784 -83.825 -28.413  1.00  0.53           C  
ATOM   2640  N   PRO A 365     -19.296 -80.128 -31.176  1.00  0.49           N  
ATOM   2641  CA  PRO A 365     -20.125 -78.921 -31.165  1.00  0.49           C  
ATOM   2642  C   PRO A 365     -21.613 -79.114 -30.873  1.00  0.49           C  
ATOM   2643  O   PRO A 365     -22.199 -80.098 -31.322  1.00  0.49           O  
ATOM   2644  CB  PRO A 365     -19.891 -78.246 -32.532  1.00  0.49           C  
ATOM   2645  CG  PRO A 365     -18.731 -78.996 -33.216  1.00  0.49           C  
ATOM   2646  CD  PRO A 365     -18.291 -80.090 -32.238  1.00  0.49           C  
ATOM   2647  N   LYS A 366     -22.261 -78.154 -30.178  1.00  0.41           N  
ATOM   2648  CA  LYS A 366     -23.644 -78.248 -29.717  1.00  0.41           C  
ATOM   2649  C   LYS A 366     -24.671 -78.472 -30.825  1.00  0.41           C  
ATOM   2650  O   LYS A 366     -25.563 -79.304 -30.704  1.00  0.41           O  
ATOM   2651  CB  LYS A 366     -24.013 -76.979 -28.902  1.00  0.41           C  
ATOM   2652  CG  LYS A 366     -23.221 -76.870 -27.586  1.00  0.41           C  
ATOM   2653  CD  LYS A 366     -23.559 -75.604 -26.779  1.00  0.41           C  
ATOM   2654  CE  LYS A 366     -22.804 -75.550 -25.446  1.00  0.41           C  
ATOM   2655  NZ  LYS A 366     -23.120 -74.299 -24.719  1.00  0.41           N  
ATOM   2656  N   GLU A 367     -24.501 -77.781 -31.967  1.00  0.51           N  
ATOM   2657  CA  GLU A 367     -25.408 -77.855 -33.102  1.00  0.51           C  
ATOM   2658  C   GLU A 367     -25.010 -78.952 -34.098  1.00  0.51           C  
ATOM   2659  O   GLU A 367     -25.450 -78.989 -35.244  1.00  0.51           O  
ATOM   2660  CB  GLU A 367     -25.442 -76.487 -33.837  1.00  0.51           C  
ATOM   2661  CG  GLU A 367     -25.879 -75.282 -32.963  1.00  0.51           C  
ATOM   2662  CD  GLU A 367     -27.289 -75.443 -32.399  1.00  0.51           C  
ATOM   2663  OE1 GLU A 367     -28.234 -75.603 -33.213  1.00  0.51           O  
ATOM   2664  OE2 GLU A 367     -27.418 -75.376 -31.149  1.00  0.51           O  
ATOM   2665  N   THR A 368     -24.134 -79.899 -33.693  1.00  0.46           N  
ATOM   2666  CA  THR A 368     -23.663 -80.986 -34.556  1.00  0.46           C  
ATOM   2667  C   THR A 368     -24.732 -81.997 -34.935  1.00  0.46           C  
ATOM   2668  O   THR A 368     -25.187 -82.814 -34.130  1.00  0.46           O  
ATOM   2669  CB  THR A 368     -22.490 -81.792 -33.990  1.00  0.46           C  
ATOM   2670  OG1 THR A 368     -21.366 -80.960 -33.750  1.00  0.46           O  
ATOM   2671  CG2 THR A 368     -21.996 -82.898 -34.935  1.00  0.46           C  
ATOM   2672  N   LYS A 369     -25.078 -82.041 -36.235  1.00  0.59           N  
ATOM   2673  CA  LYS A 369     -25.764 -83.173 -36.809  1.00  0.59           C  
ATOM   2674  C   LYS A 369     -25.211 -83.478 -38.174  1.00  0.59           C  
ATOM   2675  O   LYS A 369     -24.827 -82.610 -38.947  1.00  0.59           O  
ATOM   2676  CB  LYS A 369     -27.306 -83.023 -36.878  1.00  0.59           C  
ATOM   2677  CG  LYS A 369     -28.044 -83.425 -35.583  1.00  0.59           C  
ATOM   2678  CD  LYS A 369     -27.856 -84.909 -35.207  1.00  0.59           C  
ATOM   2679  CE  LYS A 369     -28.450 -85.270 -33.842  1.00  0.59           C  
ATOM   2680  NZ  LYS A 369     -27.457 -86.034 -33.050  1.00  0.59           N  
ATOM   2681  N   THR A 370     -25.106 -84.788 -38.423  1.00  0.54           N  
ATOM   2682  CA  THR A 370     -24.479 -85.379 -39.579  1.00  0.54           C  
ATOM   2683  C   THR A 370     -24.979 -86.813 -39.583  1.00  0.54           C  
ATOM   2684  O   THR A 370     -25.474 -87.300 -38.563  1.00  0.54           O  
ATOM   2685  CB  THR A 370     -22.960 -85.297 -39.521  1.00  0.54           C  
ATOM   2686  OG1 THR A 370     -22.350 -86.035 -40.574  1.00  0.54           O  
ATOM   2687  CG2 THR A 370     -22.416 -85.797 -38.174  1.00  0.54           C  
ATOM   2688  N   ASP A 371     -24.876 -87.517 -40.719  1.00  0.58           N  
ATOM   2689  CA  ASP A 371     -25.216 -88.915 -40.879  1.00  0.58           C  
ATOM   2690  C   ASP A 371     -23.986 -89.800 -40.691  1.00  0.58           C  
ATOM   2691  O   ASP A 371     -24.069 -91.027 -40.667  1.00  0.58           O  
ATOM   2692  CB  ASP A 371     -25.879 -89.129 -42.270  1.00  0.58           C  
ATOM   2693  CG  ASP A 371     -25.024 -88.649 -43.444  1.00  0.58           C  
ATOM   2694  OD1 ASP A 371     -24.581 -87.471 -43.413  1.00  0.58           O  
ATOM   2695  OD2 ASP A 371     -24.834 -89.453 -44.392  1.00  0.58           O  
ATOM   2696  N   LEU A 372     -22.817 -89.175 -40.470  1.00  0.80           N  
ATOM   2697  CA  LEU A 372     -21.545 -89.844 -40.326  1.00  0.80           C  
ATOM   2698  C   LEU A 372     -20.987 -89.573 -38.943  1.00  0.80           C  
ATOM   2699  O   LEU A 372     -21.581 -88.897 -38.107  1.00  0.80           O  
ATOM   2700  CB  LEU A 372     -20.544 -89.368 -41.399  1.00  0.80           C  
ATOM   2701  CG  LEU A 372     -21.065 -89.464 -42.847  1.00  0.80           C  
ATOM   2702  CD1 LEU A 372     -19.979 -88.975 -43.810  1.00  0.80           C  
ATOM   2703  CD2 LEU A 372     -21.500 -90.881 -43.242  1.00  0.80           C  
ATOM   2704  N   VAL A 373     -19.826 -90.148 -38.601  1.00  0.84           N  
ATOM   2705  CA  VAL A 373     -19.277 -89.934 -37.274  1.00  0.84           C  
ATOM   2706  C   VAL A 373     -18.492 -88.618 -37.204  1.00  0.84           C  
ATOM   2707  O   VAL A 373     -17.629 -88.351 -38.037  1.00  0.84           O  
ATOM   2708  CB  VAL A 373     -18.399 -91.101 -36.847  1.00  0.84           C  
ATOM   2709  CG1 VAL A 373     -18.088 -90.969 -35.360  1.00  0.84           C  
ATOM   2710  CG2 VAL A 373     -19.141 -92.438 -37.001  1.00  0.84           C  
ATOM   2711  N   HIS A 374     -18.756 -87.732 -36.203  1.00  0.84           N  
ATOM   2712  CA  HIS A 374     -17.858 -86.611 -35.909  1.00  0.84           C  
ATOM   2713  C   HIS A 374     -16.494 -87.124 -35.425  1.00  0.84           C  
ATOM   2714  O   HIS A 374     -16.496 -88.009 -34.573  1.00  0.84           O  
ATOM   2715  CB  HIS A 374     -18.435 -85.639 -34.837  1.00  0.84           C  
ATOM   2716  CG  HIS A 374     -17.616 -84.394 -34.598  1.00  0.84           C  
ATOM   2717  ND1 HIS A 374     -16.493 -84.452 -33.787  1.00  0.84           N  
ATOM   2718  CD2 HIS A 374     -17.745 -83.149 -35.130  1.00  0.84           C  
ATOM   2719  CE1 HIS A 374     -15.964 -83.242 -33.851  1.00  0.84           C  
ATOM   2720  NE2 HIS A 374     -16.680 -82.421 -34.648  1.00  0.84           N  
ATOM   2721  N   PRO A 375     -15.334 -86.641 -35.865  1.00  0.87           N  
ATOM   2722  CA  PRO A 375     -14.011 -87.078 -35.415  1.00  0.87           C  
ATOM   2723  C   PRO A 375     -13.798 -87.332 -33.934  1.00  0.87           C  
ATOM   2724  O   PRO A 375     -13.169 -88.322 -33.575  1.00  0.87           O  
ATOM   2725  CB  PRO A 375     -13.115 -85.957 -35.924  1.00  0.87           C  
ATOM   2726  CG  PRO A 375     -13.744 -85.556 -37.254  1.00  0.87           C  
ATOM   2727  CD  PRO A 375     -15.229 -85.639 -36.929  1.00  0.87           C  
ATOM   2728  N   LEU A 376     -14.310 -86.461 -33.046  1.00  0.82           N  
ATOM   2729  CA  LEU A 376     -14.198 -86.621 -31.607  1.00  0.82           C  
ATOM   2730  C   LEU A 376     -14.971 -87.808 -31.069  1.00  0.82           C  
ATOM   2731  O   LEU A 376     -14.555 -88.442 -30.107  1.00  0.82           O  
ATOM   2732  CB  LEU A 376     -14.635 -85.340 -30.871  1.00  0.82           C  
ATOM   2733  CG  LEU A 376     -13.643 -84.179 -31.047  1.00  0.82           C  
ATOM   2734  CD1 LEU A 376     -14.256 -82.876 -30.532  1.00  0.82           C  
ATOM   2735  CD2 LEU A 376     -12.321 -84.454 -30.321  1.00  0.82           C  
ATOM   2736  N   GLN A 377     -16.101 -88.172 -31.700  1.00  0.83           N  
ATOM   2737  CA  GLN A 377     -16.824 -89.397 -31.401  1.00  0.83           C  
ATOM   2738  C   GLN A 377     -16.003 -90.644 -31.740  1.00  0.83           C  
ATOM   2739  O   GLN A 377     -15.951 -91.592 -30.965  1.00  0.83           O  
ATOM   2740  CB  GLN A 377     -18.202 -89.377 -32.106  1.00  0.83           C  
ATOM   2741  CG  GLN A 377     -19.129 -90.577 -31.799  1.00  0.83           C  
ATOM   2742  CD  GLN A 377     -19.567 -90.604 -30.333  1.00  0.83           C  
ATOM   2743  OE1 GLN A 377     -19.625 -89.591 -29.634  1.00  0.83           O  
ATOM   2744  NE2 GLN A 377     -19.874 -91.822 -29.834  1.00  0.83           N  
ATOM   2745  N   ILE A 378     -15.270 -90.647 -32.880  1.00  0.90           N  
ATOM   2746  CA  ILE A 378     -14.323 -91.722 -33.207  1.00  0.90           C  
ATOM   2747  C   ILE A 378     -13.187 -91.804 -32.203  1.00  0.90           C  
ATOM   2748  O   ILE A 378     -12.866 -92.876 -31.697  1.00  0.90           O  
ATOM   2749  CB  ILE A 378     -13.679 -91.622 -34.598  1.00  0.90           C  
ATOM   2750  CG1 ILE A 378     -14.738 -91.367 -35.684  1.00  0.90           C  
ATOM   2751  CG2 ILE A 378     -12.892 -92.923 -34.895  1.00  0.90           C  
ATOM   2752  CD1 ILE A 378     -14.169 -91.115 -37.079  1.00  0.90           C  
ATOM   2753  N   VAL A 379     -12.573 -90.657 -31.850  1.00  0.91           N  
ATOM   2754  CA  VAL A 379     -11.500 -90.584 -30.865  1.00  0.91           C  
ATOM   2755  C   VAL A 379     -11.940 -91.069 -29.496  1.00  0.91           C  
ATOM   2756  O   VAL A 379     -11.254 -91.853 -28.841  1.00  0.91           O  
ATOM   2757  CB  VAL A 379     -10.979 -89.153 -30.731  1.00  0.91           C  
ATOM   2758  CG1 VAL A 379      -9.995 -89.001 -29.557  1.00  0.91           C  
ATOM   2759  CG2 VAL A 379     -10.261 -88.749 -32.028  1.00  0.91           C  
ATOM   2760  N   ARG A 380     -13.122 -90.618 -29.040  1.00  0.83           N  
ATOM   2761  CA  ARG A 380     -13.675 -91.013 -27.767  1.00  0.83           C  
ATOM   2762  C   ARG A 380     -14.051 -92.477 -27.690  1.00  0.83           C  
ATOM   2763  O   ARG A 380     -13.542 -93.187 -26.826  1.00  0.83           O  
ATOM   2764  CB  ARG A 380     -14.895 -90.130 -27.429  1.00  0.83           C  
ATOM   2765  CG  ARG A 380     -15.461 -90.431 -26.037  1.00  0.83           C  
ATOM   2766  CD  ARG A 380     -16.499 -89.447 -25.494  1.00  0.83           C  
ATOM   2767  NE  ARG A 380     -17.726 -89.534 -26.351  1.00  0.83           N  
ATOM   2768  CZ  ARG A 380     -18.624 -90.528 -26.248  1.00  0.83           C  
ATOM   2769  NH1 ARG A 380     -19.722 -90.478 -27.009  1.00  0.83           N  
ATOM   2770  NH2 ARG A 380     -18.510 -91.538 -25.389  1.00  0.83           N  
ATOM   2771  N   ASP A 381     -14.860 -92.993 -28.636  1.00  0.91           N  
ATOM   2772  CA  ASP A 381     -15.269 -94.385 -28.641  1.00  0.91           C  
ATOM   2773  C   ASP A 381     -14.068 -95.315 -28.828  1.00  0.91           C  
ATOM   2774  O   ASP A 381     -13.930 -96.339 -28.172  1.00  0.91           O  
ATOM   2775  CB  ASP A 381     -16.360 -94.659 -29.708  1.00  0.91           C  
ATOM   2776  CG  ASP A 381     -17.693 -94.004 -29.375  1.00  0.91           C  
ATOM   2777  OD1 ASP A 381     -17.808 -93.219 -28.399  1.00  0.91           O  
ATOM   2778  OD2 ASP A 381     -18.656 -94.278 -30.143  1.00  0.91           O  
ATOM   2779  N   LEU A 382     -13.099 -94.945 -29.692  1.00  0.93           N  
ATOM   2780  CA  LEU A 382     -11.852 -95.681 -29.800  1.00  0.93           C  
ATOM   2781  C   LEU A 382     -11.036 -95.697 -28.509  1.00  0.93           C  
ATOM   2782  O   LEU A 382     -10.512 -96.727 -28.100  1.00  0.93           O  
ATOM   2783  CB  LEU A 382     -10.983 -95.153 -30.966  1.00  0.93           C  
ATOM   2784  CG  LEU A 382      -9.764 -96.029 -31.300  1.00  0.93           C  
ATOM   2785  CD1 LEU A 382     -10.183 -97.435 -31.737  1.00  0.93           C  
ATOM   2786  CD2 LEU A 382      -8.920 -95.369 -32.391  1.00  0.93           C  
ATOM   2787  N   ARG A 383     -10.915 -94.567 -27.787  1.00  0.89           N  
ATOM   2788  CA  ARG A 383     -10.255 -94.568 -26.494  1.00  0.89           C  
ATOM   2789  C   ARG A 383     -10.981 -95.370 -25.420  1.00  0.89           C  
ATOM   2790  O   ARG A 383     -10.344 -96.110 -24.673  1.00  0.89           O  
ATOM   2791  CB  ARG A 383     -10.019 -93.131 -25.984  1.00  0.89           C  
ATOM   2792  CG  ARG A 383      -9.245 -93.029 -24.651  1.00  0.89           C  
ATOM   2793  CD  ARG A 383      -7.769 -93.452 -24.701  1.00  0.89           C  
ATOM   2794  NE  ARG A 383      -7.648 -94.940 -24.612  1.00  0.89           N  
ATOM   2795  CZ  ARG A 383      -6.480 -95.589 -24.708  1.00  0.89           C  
ATOM   2796  NH1 ARG A 383      -5.329 -94.959 -24.934  1.00  0.89           N  
ATOM   2797  NH2 ARG A 383      -6.462 -96.912 -24.592  1.00  0.89           N  
ATOM   2798  N   GLU A 384     -12.321 -95.242 -25.341  1.00  0.88           N  
ATOM   2799  CA  GLU A 384     -13.199 -95.963 -24.427  1.00  0.88           C  
ATOM   2800  C   GLU A 384     -13.180 -97.474 -24.659  1.00  0.88           C  
ATOM   2801  O   GLU A 384     -13.236 -98.266 -23.720  1.00  0.88           O  
ATOM   2802  CB  GLU A 384     -14.654 -95.402 -24.478  1.00  0.88           C  
ATOM   2803  CG  GLU A 384     -14.814 -93.966 -23.885  1.00  0.88           C  
ATOM   2804  CD  GLU A 384     -16.208 -93.346 -24.052  1.00  0.88           C  
ATOM   2805  OE1 GLU A 384     -17.152 -94.024 -24.522  1.00  0.88           O  
ATOM   2806  OE2 GLU A 384     -16.361 -92.133 -23.731  1.00  0.88           O  
ATOM   2807  N   LEU A 385     -13.063 -97.927 -25.923  1.00  0.90           N  
ATOM   2808  CA  LEU A 385     -13.032 -99.347 -26.245  1.00  0.90           C  
ATOM   2809  C   LEU A 385     -11.648 -99.986 -26.156  1.00  0.90           C  
ATOM   2810  O   LEU A 385     -11.531-101.206 -26.222  1.00  0.90           O  
ATOM   2811  CB  LEU A 385     -13.625 -99.624 -27.659  1.00  0.90           C  
ATOM   2812  CG  LEU A 385     -15.155 -99.860 -27.710  1.00  0.90           C  
ATOM   2813  CD1 LEU A 385     -15.560-101.117 -26.932  1.00  0.90           C  
ATOM   2814  CD2 LEU A 385     -15.997 -98.666 -27.249  1.00  0.90           C  
ATOM   2815  N   LEU A 386     -10.559 -99.221 -25.973  1.00  0.92           N  
ATOM   2816  CA  LEU A 386      -9.223 -99.795 -25.922  1.00  0.92           C  
ATOM   2817  C   LEU A 386      -8.601 -99.622 -24.554  1.00  0.92           C  
ATOM   2818  O   LEU A 386      -8.565 -98.536 -23.984  1.00  0.92           O  
ATOM   2819  CB  LEU A 386      -8.270 -99.169 -26.967  1.00  0.92           C  
ATOM   2820  CG  LEU A 386      -8.718 -99.335 -28.430  1.00  0.92           C  
ATOM   2821  CD1 LEU A 386      -7.739 -98.579 -29.333  1.00  0.92           C  
ATOM   2822  CD2 LEU A 386      -8.871-100.798 -28.858  1.00  0.92           C  
ATOM   2823  N   SER A 387      -8.040-100.717 -24.001  1.00  0.90           N  
ATOM   2824  CA  SER A 387      -7.258-100.700 -22.765  1.00  0.90           C  
ATOM   2825  C   SER A 387      -6.042 -99.769 -22.823  1.00  0.90           C  
ATOM   2826  O   SER A 387      -5.467 -99.544 -23.886  1.00  0.90           O  
ATOM   2827  CB  SER A 387      -6.789-102.130 -22.370  1.00  0.90           C  
ATOM   2828  OG  SER A 387      -6.170-102.159 -21.083  1.00  0.90           O  
ATOM   2829  N   ASP A 388      -5.617 -99.193 -21.677  1.00  0.88           N  
ATOM   2830  CA  ASP A 388      -4.495 -98.264 -21.566  1.00  0.88           C  
ATOM   2831  C   ASP A 388      -3.185 -98.817 -22.122  1.00  0.88           C  
ATOM   2832  O   ASP A 388      -2.398 -98.103 -22.744  1.00  0.88           O  
ATOM   2833  CB  ASP A 388      -4.200 -97.963 -20.072  1.00  0.88           C  
ATOM   2834  CG  ASP A 388      -5.045 -96.863 -19.468  1.00  0.88           C  
ATOM   2835  OD1 ASP A 388      -6.046 -96.445 -20.096  1.00  0.88           O  
ATOM   2836  OD2 ASP A 388      -4.615 -96.401 -18.367  1.00  0.88           O  
ATOM   2837  N   ASP A 389      -2.955-100.117 -21.888  1.00  0.87           N  
ATOM   2838  CA  ASP A 389      -1.722-100.809 -22.184  1.00  0.87           C  
ATOM   2839  C   ASP A 389      -1.652-101.292 -23.645  1.00  0.87           C  
ATOM   2840  O   ASP A 389      -0.621-101.764 -24.118  1.00  0.87           O  
ATOM   2841  CB  ASP A 389      -1.586-101.998 -21.192  1.00  0.87           C  
ATOM   2842  CG  ASP A 389      -1.681-101.577 -19.727  1.00  0.87           C  
ATOM   2843  OD1 ASP A 389      -1.266-100.449 -19.360  1.00  0.87           O  
ATOM   2844  OD2 ASP A 389      -2.207-102.387 -18.928  1.00  0.87           O  
ATOM   2845  N   ILE A 390      -2.751-101.164 -24.426  1.00  0.89           N  
ATOM   2846  CA  ILE A 390      -2.759-101.486 -25.853  1.00  0.89           C  
ATOM   2847  C   ILE A 390      -1.975-100.477 -26.687  1.00  0.89           C  
ATOM   2848  O   ILE A 390      -2.219 -99.273 -26.652  1.00  0.89           O  
ATOM   2849  CB  ILE A 390      -4.180-101.651 -26.417  1.00  0.89           C  
ATOM   2850  CG1 ILE A 390      -4.825-102.927 -25.829  1.00  0.89           C  
ATOM   2851  CG2 ILE A 390      -4.200-101.702 -27.966  1.00  0.89           C  
ATOM   2852  CD1 ILE A 390      -6.299-103.095 -26.211  1.00  0.89           C  
ATOM   2853  N   THR A 391      -1.013-100.962 -27.498  1.00  0.93           N  
ATOM   2854  CA  THR A 391      -0.285-100.151 -28.470  1.00  0.93           C  
ATOM   2855  C   THR A 391      -1.154 -99.660 -29.618  1.00  0.93           C  
ATOM   2856  O   THR A 391      -1.717-100.448 -30.379  1.00  0.93           O  
ATOM   2857  CB  THR A 391       0.900-100.892 -29.084  1.00  0.93           C  
ATOM   2858  OG1 THR A 391       1.713-101.442 -28.059  1.00  0.93           O  
ATOM   2859  CG2 THR A 391       1.794 -99.947 -29.902  1.00  0.93           C  
ATOM   2860  N   VAL A 392      -1.264 -98.328 -29.787  1.00  0.94           N  
ATOM   2861  CA  VAL A 392      -2.033 -97.704 -30.849  1.00  0.94           C  
ATOM   2862  C   VAL A 392      -1.083 -96.976 -31.793  1.00  0.94           C  
ATOM   2863  O   VAL A 392      -0.251 -96.168 -31.388  1.00  0.94           O  
ATOM   2864  CB  VAL A 392      -3.083 -96.732 -30.304  1.00  0.94           C  
ATOM   2865  CG1 VAL A 392      -3.962 -96.185 -31.447  1.00  0.94           C  
ATOM   2866  CG2 VAL A 392      -3.962 -97.456 -29.264  1.00  0.94           C  
ATOM   2867  N   THR A 393      -1.155 -97.238 -33.108  1.00  0.94           N  
ATOM   2868  CA  THR A 393      -0.342 -96.547 -34.101  1.00  0.94           C  
ATOM   2869  C   THR A 393      -1.222 -95.606 -34.898  1.00  0.94           C  
ATOM   2870  O   THR A 393      -2.403 -95.862 -35.124  1.00  0.94           O  
ATOM   2871  CB  THR A 393       0.444 -97.464 -35.039  1.00  0.94           C  
ATOM   2872  OG1 THR A 393      -0.406 -98.167 -35.936  1.00  0.94           O  
ATOM   2873  CG2 THR A 393       1.190 -98.507 -34.196  1.00  0.94           C  
ATOM   2874  N   CYS A 394      -0.682 -94.454 -35.321  1.00  0.94           N  
ATOM   2875  CA  CYS A 394      -1.439 -93.474 -36.073  1.00  0.94           C  
ATOM   2876  C   CYS A 394      -0.682 -93.095 -37.325  1.00  0.94           C  
ATOM   2877  O   CYS A 394       0.543 -92.981 -37.322  1.00  0.94           O  
ATOM   2878  CB  CYS A 394      -1.713 -92.219 -35.211  1.00  0.94           C  
ATOM   2879  SG  CYS A 394      -3.047 -91.169 -35.866  1.00  0.94           S  
ATOM   2880  N   ASP A 395      -1.413 -92.933 -38.440  1.00  0.93           N  
ATOM   2881  CA  ASP A 395      -0.852 -92.521 -39.703  1.00  0.93           C  
ATOM   2882  C   ASP A 395      -0.823 -91.006 -39.823  1.00  0.93           C  
ATOM   2883  O   ASP A 395      -0.701 -90.286 -38.832  1.00  0.93           O  
ATOM   2884  CB  ASP A 395      -1.695 -93.148 -40.832  1.00  0.93           C  
ATOM   2885  CG  ASP A 395      -0.820 -93.530 -42.000  1.00  0.93           C  
ATOM   2886  OD1 ASP A 395      -0.177 -94.602 -41.906  1.00  0.93           O  
ATOM   2887  OD2 ASP A 395      -0.758 -92.754 -42.989  1.00  0.93           O  
ATOM   2888  N   ILE A 396      -0.927 -90.483 -41.059  1.00  0.91           N  
ATOM   2889  CA  ILE A 396      -0.882 -89.060 -41.319  1.00  0.91           C  
ATOM   2890  C   ILE A 396      -2.080 -88.623 -42.123  1.00  0.91           C  
ATOM   2891  O   ILE A 396      -2.527 -89.266 -43.068  1.00  0.91           O  
ATOM   2892  CB  ILE A 396       0.442 -88.675 -41.961  1.00  0.91           C  
ATOM   2893  CG1 ILE A 396       1.578 -88.825 -40.929  1.00  0.91           C  
ATOM   2894  CG2 ILE A 396       0.459 -87.258 -42.575  1.00  0.91           C  
ATOM   2895  CD1 ILE A 396       1.470 -87.915 -39.699  1.00  0.91           C  
ATOM   2896  N   GLY A 397      -2.663 -87.478 -41.729  1.00  0.93           N  
ATOM   2897  CA  GLY A 397      -3.890 -86.994 -42.316  1.00  0.93           C  
ATOM   2898  C   GLY A 397      -4.630 -86.193 -41.299  1.00  0.93           C  
ATOM   2899  O   GLY A 397      -4.115 -85.852 -40.237  1.00  0.93           O  
ATOM   2900  N   SER A 398      -5.878 -85.833 -41.612  1.00  0.91           N  
ATOM   2901  CA  SER A 398      -6.745 -85.073 -40.724  1.00  0.91           C  
ATOM   2902  C   SER A 398      -7.154 -85.845 -39.500  1.00  0.91           C  
ATOM   2903  O   SER A 398      -7.224 -85.306 -38.398  1.00  0.91           O  
ATOM   2904  CB  SER A 398      -8.002 -84.591 -41.441  1.00  0.91           C  
ATOM   2905  OG  SER A 398      -7.584 -83.712 -42.477  1.00  0.91           O  
ATOM   2906  N   ASP A 399      -7.348 -87.163 -39.666  1.00  0.92           N  
ATOM   2907  CA  ASP A 399      -7.583 -88.146 -38.632  1.00  0.92           C  
ATOM   2908  C   ASP A 399      -6.485 -88.121 -37.580  1.00  0.92           C  
ATOM   2909  O   ASP A 399      -6.734 -88.072 -36.374  1.00  0.92           O  
ATOM   2910  CB  ASP A 399      -7.678 -89.546 -39.305  1.00  0.92           C  
ATOM   2911  CG  ASP A 399      -6.515 -89.848 -40.246  1.00  0.92           C  
ATOM   2912  OD1 ASP A 399      -5.737 -90.788 -39.954  1.00  0.92           O  
ATOM   2913  OD2 ASP A 399      -6.373 -89.114 -41.260  1.00  0.92           O  
ATOM   2914  N   ALA A 400      -5.229 -88.037 -38.047  1.00  0.93           N  
ATOM   2915  CA  ALA A 400      -4.059 -87.857 -37.232  1.00  0.93           C  
ATOM   2916  C   ALA A 400      -4.055 -86.575 -36.418  1.00  0.93           C  
ATOM   2917  O   ALA A 400      -3.647 -86.587 -35.266  1.00  0.93           O  
ATOM   2918  CB  ALA A 400      -2.790 -87.972 -38.085  1.00  0.93           C  
ATOM   2919  N   ILE A 401      -4.543 -85.430 -36.942  1.00  0.91           N  
ATOM   2920  CA  ILE A 401      -4.667 -84.206 -36.144  1.00  0.91           C  
ATOM   2921  C   ILE A 401      -5.615 -84.383 -34.958  1.00  0.91           C  
ATOM   2922  O   ILE A 401      -5.309 -84.008 -33.824  1.00  0.91           O  
ATOM   2923  CB  ILE A 401      -5.138 -82.996 -36.955  1.00  0.91           C  
ATOM   2924  CG1 ILE A 401      -4.288 -82.803 -38.231  1.00  0.91           C  
ATOM   2925  CG2 ILE A 401      -5.098 -81.735 -36.053  1.00  0.91           C  
ATOM   2926  CD1 ILE A 401      -4.786 -81.657 -39.118  1.00  0.91           C  
ATOM   2927  N   TRP A 402      -6.784 -85.011 -35.195  1.00  0.89           N  
ATOM   2928  CA  TRP A 402      -7.747 -85.331 -34.156  1.00  0.89           C  
ATOM   2929  C   TRP A 402      -7.213 -86.321 -33.124  1.00  0.89           C  
ATOM   2930  O   TRP A 402      -7.340 -86.115 -31.918  1.00  0.89           O  
ATOM   2931  CB  TRP A 402      -9.054 -85.889 -34.777  1.00  0.89           C  
ATOM   2932  CG  TRP A 402      -9.800 -84.915 -35.656  1.00  0.89           C  
ATOM   2933  CD1 TRP A 402      -9.926 -84.894 -37.019  1.00  0.89           C  
ATOM   2934  CD2 TRP A 402     -10.658 -83.833 -35.188  1.00  0.89           C  
ATOM   2935  NE1 TRP A 402     -10.757 -83.862 -37.441  1.00  0.89           N  
ATOM   2936  CE2 TRP A 402     -11.198 -83.224 -36.290  1.00  0.89           C  
ATOM   2937  CE3 TRP A 402     -10.976 -83.427 -33.882  1.00  0.89           C  
ATOM   2938  CZ2 TRP A 402     -12.090 -82.144 -36.186  1.00  0.89           C  
ATOM   2939  CZ3 TRP A 402     -11.872 -82.342 -33.757  1.00  0.89           C  
ATOM   2940  CH2 TRP A 402     -12.417 -81.717 -34.881  1.00  0.89           C  
ATOM   2941  N   MET A 403      -6.549 -87.403 -33.573  1.00  0.90           N  
ATOM   2942  CA  MET A 403      -5.890 -88.359 -32.697  1.00  0.90           C  
ATOM   2943  C   MET A 403      -4.740 -87.761 -31.893  1.00  0.90           C  
ATOM   2944  O   MET A 403      -4.648 -87.925 -30.678  1.00  0.90           O  
ATOM   2945  CB  MET A 403      -5.337 -89.539 -33.528  1.00  0.90           C  
ATOM   2946  CG  MET A 403      -6.426 -90.458 -34.121  1.00  0.90           C  
ATOM   2947  SD  MET A 403      -7.324 -91.476 -32.911  1.00  0.90           S  
ATOM   2948  CE  MET A 403      -5.928 -92.545 -32.452  1.00  0.90           C  
ATOM   2949  N   SER A 404      -3.845 -86.999 -32.542  1.00  0.92           N  
ATOM   2950  CA  SER A 404      -2.681 -86.396 -31.911  1.00  0.92           C  
ATOM   2951  C   SER A 404      -3.033 -85.417 -30.817  1.00  0.92           C  
ATOM   2952  O   SER A 404      -2.455 -85.448 -29.735  1.00  0.92           O  
ATOM   2953  CB  SER A 404      -1.804 -85.632 -32.927  1.00  0.92           C  
ATOM   2954  OG  SER A 404      -1.170 -86.536 -33.830  1.00  0.92           O  
ATOM   2955  N   ARG A 405      -4.019 -84.536 -31.046  1.00  0.84           N  
ATOM   2956  CA  ARG A 405      -4.489 -83.631 -30.012  1.00  0.84           C  
ATOM   2957  C   ARG A 405      -5.350 -84.288 -28.936  1.00  0.84           C  
ATOM   2958  O   ARG A 405      -5.173 -84.034 -27.744  1.00  0.84           O  
ATOM   2959  CB  ARG A 405      -5.246 -82.451 -30.668  1.00  0.84           C  
ATOM   2960  CG  ARG A 405      -4.295 -81.480 -31.401  1.00  0.84           C  
ATOM   2961  CD  ARG A 405      -5.027 -80.438 -32.246  1.00  0.84           C  
ATOM   2962  NE  ARG A 405      -3.976 -79.525 -32.807  1.00  0.84           N  
ATOM   2963  CZ  ARG A 405      -4.271 -78.371 -33.422  1.00  0.84           C  
ATOM   2964  NH1 ARG A 405      -5.487 -78.133 -33.905  1.00  0.84           N  
ATOM   2965  NH2 ARG A 405      -3.342 -77.429 -33.544  1.00  0.84           N  
ATOM   2966  N   TYR A 406      -6.316 -85.150 -29.316  1.00  0.85           N  
ATOM   2967  CA  TYR A 406      -7.385 -85.511 -28.396  1.00  0.85           C  
ATOM   2968  C   TYR A 406      -7.405 -86.969 -27.958  1.00  0.85           C  
ATOM   2969  O   TYR A 406      -8.092 -87.312 -26.997  1.00  0.85           O  
ATOM   2970  CB  TYR A 406      -8.756 -85.123 -29.011  1.00  0.85           C  
ATOM   2971  CG  TYR A 406      -8.793 -83.647 -29.337  1.00  0.85           C  
ATOM   2972  CD1 TYR A 406      -8.674 -82.676 -28.328  1.00  0.85           C  
ATOM   2973  CD2 TYR A 406      -8.940 -83.220 -30.667  1.00  0.85           C  
ATOM   2974  CE1 TYR A 406      -8.698 -81.308 -28.645  1.00  0.85           C  
ATOM   2975  CE2 TYR A 406      -9.004 -81.855 -30.983  1.00  0.85           C  
ATOM   2976  CZ  TYR A 406      -8.877 -80.898 -29.970  1.00  0.85           C  
ATOM   2977  OH  TYR A 406      -8.979 -79.524 -30.285  1.00  0.85           O  
ATOM   2978  N   PHE A 407      -6.614 -87.878 -28.568  1.00  0.89           N  
ATOM   2979  CA  PHE A 407      -6.572 -89.265 -28.118  1.00  0.89           C  
ATOM   2980  C   PHE A 407      -5.634 -89.401 -26.918  1.00  0.89           C  
ATOM   2981  O   PHE A 407      -4.416 -89.283 -27.018  1.00  0.89           O  
ATOM   2982  CB  PHE A 407      -6.160 -90.231 -29.264  1.00  0.89           C  
ATOM   2983  CG  PHE A 407      -6.330 -91.689 -28.924  1.00  0.89           C  
ATOM   2984  CD1 PHE A 407      -7.534 -92.354 -29.205  1.00  0.89           C  
ATOM   2985  CD2 PHE A 407      -5.260 -92.421 -28.385  1.00  0.89           C  
ATOM   2986  CE1 PHE A 407      -7.662 -93.726 -28.956  1.00  0.89           C  
ATOM   2987  CE2 PHE A 407      -5.384 -93.793 -28.136  1.00  0.89           C  
ATOM   2988  CZ  PHE A 407      -6.589 -94.446 -28.418  1.00  0.89           C  
ATOM   2989  N   ARG A 408      -6.207 -89.620 -25.718  1.00  0.87           N  
ATOM   2990  CA  ARG A 408      -5.467 -89.835 -24.487  1.00  0.87           C  
ATOM   2991  C   ARG A 408      -4.648 -91.121 -24.439  1.00  0.87           C  
ATOM   2992  O   ARG A 408      -5.042 -92.175 -24.928  1.00  0.87           O  
ATOM   2993  CB  ARG A 408      -6.405 -89.776 -23.262  1.00  0.87           C  
ATOM   2994  CG  ARG A 408      -7.094 -88.411 -23.065  1.00  0.87           C  
ATOM   2995  CD  ARG A 408      -6.162 -87.321 -22.521  1.00  0.87           C  
ATOM   2996  NE  ARG A 408      -6.678 -86.002 -23.026  1.00  0.87           N  
ATOM   2997  CZ  ARG A 408      -7.391 -85.139 -22.290  1.00  0.87           C  
ATOM   2998  NH1 ARG A 408      -7.706 -85.356 -21.026  1.00  0.87           N  
ATOM   2999  NH2 ARG A 408      -7.804 -83.993 -22.836  1.00  0.87           N  
ATOM   3000  N   THR A 409      -3.464 -91.049 -23.811  1.00  0.91           N  
ATOM   3001  CA  THR A 409      -2.524 -92.156 -23.783  1.00  0.91           C  
ATOM   3002  C   THR A 409      -1.919 -92.128 -22.414  1.00  0.91           C  
ATOM   3003  O   THR A 409      -1.460 -91.079 -21.977  1.00  0.91           O  
ATOM   3004  CB  THR A 409      -1.405 -92.021 -24.805  1.00  0.91           C  
ATOM   3005  OG1 THR A 409      -1.959 -91.790 -26.088  1.00  0.91           O  
ATOM   3006  CG2 THR A 409      -0.572 -93.307 -24.887  1.00  0.91           C  
ATOM   3007  N   TYR A 410      -1.935 -93.259 -21.685  1.00  0.89           N  
ATOM   3008  CA  TYR A 410      -1.610 -93.250 -20.265  1.00  0.89           C  
ATOM   3009  C   TYR A 410      -0.415 -94.123 -19.923  1.00  0.89           C  
ATOM   3010  O   TYR A 410      -0.112 -94.401 -18.757  1.00  0.89           O  
ATOM   3011  CB  TYR A 410      -2.832 -93.710 -19.443  1.00  0.89           C  
ATOM   3012  CG  TYR A 410      -3.999 -92.790 -19.667  1.00  0.89           C  
ATOM   3013  CD1 TYR A 410      -3.975 -91.463 -19.206  1.00  0.89           C  
ATOM   3014  CD2 TYR A 410      -5.152 -93.262 -20.312  1.00  0.89           C  
ATOM   3015  CE1 TYR A 410      -5.101 -90.638 -19.352  1.00  0.89           C  
ATOM   3016  CE2 TYR A 410      -6.280 -92.445 -20.452  1.00  0.89           C  
ATOM   3017  CZ  TYR A 410      -6.258 -91.138 -19.958  1.00  0.89           C  
ATOM   3018  OH  TYR A 410      -7.401 -90.323 -20.082  1.00  0.89           O  
ATOM   3019  N   ARG A 411       0.330 -94.571 -20.942  1.00  0.88           N  
ATOM   3020  CA  ARG A 411       1.461 -95.458 -20.790  1.00  0.88           C  
ATOM   3021  C   ARG A 411       2.518 -95.030 -21.788  1.00  0.88           C  
ATOM   3022  O   ARG A 411       2.132 -94.604 -22.879  1.00  0.88           O  
ATOM   3023  CB  ARG A 411       1.086 -96.925 -21.111  1.00  0.88           C  
ATOM   3024  CG  ARG A 411       0.047 -97.543 -20.160  1.00  0.88           C  
ATOM   3025  CD  ARG A 411       0.531 -97.728 -18.722  1.00  0.88           C  
ATOM   3026  NE  ARG A 411      -0.579 -98.385 -17.986  1.00  0.88           N  
ATOM   3027  CZ  ARG A 411      -1.623 -97.779 -17.423  1.00  0.88           C  
ATOM   3028  NH1 ARG A 411      -2.618 -98.524 -16.944  1.00  0.88           N  
ATOM   3029  NH2 ARG A 411      -1.776 -96.453 -17.373  1.00  0.88           N  
ATOM   3030  N   PRO A 412       3.823 -95.109 -21.503  1.00  0.91           N  
ATOM   3031  CA  PRO A 412       4.875 -94.974 -22.509  1.00  0.91           C  
ATOM   3032  C   PRO A 412       4.650 -95.822 -23.737  1.00  0.91           C  
ATOM   3033  O   PRO A 412       4.361 -97.005 -23.589  1.00  0.91           O  
ATOM   3034  CB  PRO A 412       6.156 -95.418 -21.786  1.00  0.91           C  
ATOM   3035  CG  PRO A 412       5.859 -95.155 -20.311  1.00  0.91           C  
ATOM   3036  CD  PRO A 412       4.377 -95.498 -20.203  1.00  0.91           C  
ATOM   3037  N   HIS A 413       4.754 -95.229 -24.941  1.00  0.91           N  
ATOM   3038  CA  HIS A 413       4.803 -95.954 -26.199  1.00  0.91           C  
ATOM   3039  C   HIS A 413       3.476 -96.534 -26.657  1.00  0.91           C  
ATOM   3040  O   HIS A 413       3.405 -97.252 -27.649  1.00  0.91           O  
ATOM   3041  CB  HIS A 413       5.920 -97.019 -26.218  1.00  0.91           C  
ATOM   3042  CG  HIS A 413       7.288 -96.431 -26.119  1.00  0.91           C  
ATOM   3043  ND1 HIS A 413       8.344 -97.274 -26.356  1.00  0.91           N  
ATOM   3044  CD2 HIS A 413       7.727 -95.151 -25.991  1.00  0.91           C  
ATOM   3045  CE1 HIS A 413       9.409 -96.507 -26.380  1.00  0.91           C  
ATOM   3046  NE2 HIS A 413       9.094 -95.205 -26.163  1.00  0.91           N  
ATOM   3047  N   GLY A 414       2.367 -96.163 -25.982  1.00  0.93           N  
ATOM   3048  CA  GLY A 414       1.034 -96.624 -26.352  1.00  0.93           C  
ATOM   3049  C   GLY A 414       0.363 -95.854 -27.463  1.00  0.93           C  
ATOM   3050  O   GLY A 414      -0.694 -96.252 -27.934  1.00  0.93           O  
ATOM   3051  N   LEU A 415       0.939 -94.726 -27.919  1.00  0.92           N  
ATOM   3052  CA  LEU A 415       0.449 -93.999 -29.078  1.00  0.92           C  
ATOM   3053  C   LEU A 415       1.639 -93.600 -29.921  1.00  0.92           C  
ATOM   3054  O   LEU A 415       2.527 -92.880 -29.470  1.00  0.92           O  
ATOM   3055  CB  LEU A 415      -0.385 -92.756 -28.686  1.00  0.92           C  
ATOM   3056  CG  LEU A 415      -1.009 -91.950 -29.846  1.00  0.92           C  
ATOM   3057  CD1 LEU A 415      -2.065 -92.760 -30.611  1.00  0.92           C  
ATOM   3058  CD2 LEU A 415      -1.631 -90.644 -29.328  1.00  0.92           C  
ATOM   3059  N   LEU A 416       1.706 -94.082 -31.174  1.00  0.92           N  
ATOM   3060  CA  LEU A 416       2.855 -93.862 -32.030  1.00  0.92           C  
ATOM   3061  C   LEU A 416       2.462 -93.008 -33.220  1.00  0.92           C  
ATOM   3062  O   LEU A 416       1.641 -93.401 -34.043  1.00  0.92           O  
ATOM   3063  CB  LEU A 416       3.463 -95.197 -32.538  1.00  0.92           C  
ATOM   3064  CG  LEU A 416       3.785 -96.244 -31.448  1.00  0.92           C  
ATOM   3065  CD1 LEU A 416       4.460 -97.469 -32.080  1.00  0.92           C  
ATOM   3066  CD2 LEU A 416       4.674 -95.712 -30.318  1.00  0.92           C  
ATOM   3067  N   ILE A 417       3.048 -91.798 -33.327  1.00  0.92           N  
ATOM   3068  CA  ILE A 417       2.727 -90.816 -34.357  1.00  0.92           C  
ATOM   3069  C   ILE A 417       3.984 -90.503 -35.145  1.00  0.92           C  
ATOM   3070  O   ILE A 417       5.077 -90.475 -34.582  1.00  0.92           O  
ATOM   3071  CB  ILE A 417       2.161 -89.541 -33.724  1.00  0.92           C  
ATOM   3072  CG1 ILE A 417       0.823 -89.860 -33.015  1.00  0.92           C  
ATOM   3073  CG2 ILE A 417       1.960 -88.415 -34.764  1.00  0.92           C  
ATOM   3074  CD1 ILE A 417       0.415 -88.812 -31.979  1.00  0.92           C  
ATOM   3075  N   SER A 418       3.868 -90.282 -36.477  1.00  0.92           N  
ATOM   3076  CA  SER A 418       5.000 -89.814 -37.289  1.00  0.92           C  
ATOM   3077  C   SER A 418       5.082 -88.308 -37.277  1.00  0.92           C  
ATOM   3078  O   SER A 418       4.404 -87.623 -38.034  1.00  0.92           O  
ATOM   3079  CB  SER A 418       4.953 -90.302 -38.762  1.00  0.92           C  
ATOM   3080  OG  SER A 418       6.074 -89.844 -39.580  1.00  0.92           O  
ATOM   3081  N   ASN A 419       5.913 -87.730 -36.395  1.00  0.90           N  
ATOM   3082  CA  ASN A 419       5.914 -86.290 -36.210  1.00  0.90           C  
ATOM   3083  C   ASN A 419       7.236 -85.643 -36.571  1.00  0.90           C  
ATOM   3084  O   ASN A 419       7.499 -84.512 -36.176  1.00  0.90           O  
ATOM   3085  CB  ASN A 419       5.507 -85.951 -34.756  1.00  0.90           C  
ATOM   3086  CG  ASN A 419       4.900 -84.553 -34.677  1.00  0.90           C  
ATOM   3087  OD1 ASN A 419       4.275 -84.062 -35.619  1.00  0.90           O  
ATOM   3088  ND2 ASN A 419       5.044 -83.887 -33.515  1.00  0.90           N  
ATOM   3089  N   GLY A 420       8.095 -86.322 -37.349  1.00  0.90           N  
ATOM   3090  CA  GLY A 420       9.310 -85.716 -37.886  1.00  0.90           C  
ATOM   3091  C   GLY A 420       9.200 -85.530 -39.365  1.00  0.90           C  
ATOM   3092  O   GLY A 420       9.373 -84.434 -39.901  1.00  0.90           O  
ATOM   3093  N   MET A 421       8.882 -86.617 -40.088  1.00  0.88           N  
ATOM   3094  CA  MET A 421       8.703 -86.517 -41.524  1.00  0.88           C  
ATOM   3095  C   MET A 421       7.249 -86.457 -41.923  1.00  0.88           C  
ATOM   3096  O   MET A 421       6.955 -86.085 -43.056  1.00  0.88           O  
ATOM   3097  CB  MET A 421       9.342 -87.703 -42.279  1.00  0.88           C  
ATOM   3098  CG  MET A 421      10.883 -87.735 -42.270  1.00  0.88           C  
ATOM   3099  SD  MET A 421      11.766 -86.157 -42.472  1.00  0.88           S  
ATOM   3100  CE  MET A 421      11.202 -85.845 -44.155  1.00  0.88           C  
ATOM   3101  N   GLN A 422       6.297 -86.782 -41.021  1.00  0.88           N  
ATOM   3102  CA  GLN A 422       4.879 -86.816 -41.354  1.00  0.88           C  
ATOM   3103  C   GLN A 422       4.596 -87.762 -42.520  1.00  0.88           C  
ATOM   3104  O   GLN A 422       4.025 -87.392 -43.546  1.00  0.88           O  
ATOM   3105  CB  GLN A 422       4.286 -85.405 -41.604  1.00  0.88           C  
ATOM   3106  CG  GLN A 422       4.559 -84.394 -40.470  1.00  0.88           C  
ATOM   3107  CD  GLN A 422       4.129 -82.997 -40.916  1.00  0.88           C  
ATOM   3108  OE1 GLN A 422       4.724 -82.375 -41.800  1.00  0.88           O  
ATOM   3109  NE2 GLN A 422       3.037 -82.480 -40.308  1.00  0.88           N  
ATOM   3110  N   THR A 423       5.038 -89.024 -42.383  1.00  0.90           N  
ATOM   3111  CA  THR A 423       5.059 -89.985 -43.474  1.00  0.90           C  
ATOM   3112  C   THR A 423       3.768 -90.773 -43.559  1.00  0.90           C  
ATOM   3113  O   THR A 423       3.375 -91.475 -42.633  1.00  0.90           O  
ATOM   3114  CB  THR A 423       6.237 -90.948 -43.343  1.00  0.90           C  
ATOM   3115  OG1 THR A 423       7.467 -90.236 -43.371  1.00  0.90           O  
ATOM   3116  CG2 THR A 423       6.298 -91.930 -44.513  1.00  0.90           C  
ATOM   3117  N   LEU A 424       3.061 -90.680 -44.706  1.00  0.90           N  
ATOM   3118  CA  LEU A 424       1.908 -91.512 -45.013  1.00  0.90           C  
ATOM   3119  C   LEU A 424       2.216 -93.006 -45.088  1.00  0.90           C  
ATOM   3120  O   LEU A 424       3.237 -93.438 -45.623  1.00  0.90           O  
ATOM   3121  CB  LEU A 424       1.246 -91.078 -46.350  1.00  0.90           C  
ATOM   3122  CG  LEU A 424       0.480 -89.744 -46.281  1.00  0.90           C  
ATOM   3123  CD1 LEU A 424       0.186 -89.201 -47.684  1.00  0.90           C  
ATOM   3124  CD2 LEU A 424      -0.838 -89.912 -45.527  1.00  0.90           C  
ATOM   3125  N   GLY A 425       1.301 -93.842 -44.560  1.00  0.90           N  
ATOM   3126  CA  GLY A 425       1.396 -95.294 -44.638  1.00  0.90           C  
ATOM   3127  C   GLY A 425       2.205 -95.957 -43.559  1.00  0.90           C  
ATOM   3128  O   GLY A 425       2.451 -97.160 -43.612  1.00  0.90           O  
ATOM   3129  N   VAL A 426       2.650 -95.227 -42.534  1.00  0.93           N  
ATOM   3130  CA  VAL A 426       3.352 -95.810 -41.400  1.00  0.93           C  
ATOM   3131  C   VAL A 426       2.510 -96.733 -40.524  1.00  0.93           C  
ATOM   3132  O   VAL A 426       3.020 -97.724 -40.000  1.00  0.93           O  
ATOM   3133  CB  VAL A 426       4.057 -94.772 -40.531  1.00  0.93           C  
ATOM   3134  CG1 VAL A 426       5.173 -94.108 -41.358  1.00  0.93           C  
ATOM   3135  CG2 VAL A 426       3.071 -93.727 -39.975  1.00  0.93           C  
ATOM   3136  N   ALA A 427       1.204 -96.450 -40.324  1.00  0.94           N  
ATOM   3137  CA  ALA A 427       0.430 -97.031 -39.239  1.00  0.94           C  
ATOM   3138  C   ALA A 427       0.290 -98.544 -39.231  1.00  0.94           C  
ATOM   3139  O   ALA A 427       0.585 -99.199 -38.230  1.00  0.94           O  
ATOM   3140  CB  ALA A 427      -0.984 -96.428 -39.240  1.00  0.94           C  
ATOM   3141  N   LEU A 428      -0.130 -99.150 -40.357  1.00  0.93           N  
ATOM   3142  CA  LEU A 428      -0.266-100.595 -40.445  1.00  0.93           C  
ATOM   3143  C   LEU A 428       1.067-101.352 -40.334  1.00  0.93           C  
ATOM   3144  O   LEU A 428       1.132-102.275 -39.519  1.00  0.93           O  
ATOM   3145  CB  LEU A 428      -1.106-101.014 -41.682  1.00  0.93           C  
ATOM   3146  CG  LEU A 428      -1.254-102.535 -41.906  1.00  0.93           C  
ATOM   3147  CD1 LEU A 428      -1.983-103.226 -40.746  1.00  0.93           C  
ATOM   3148  CD2 LEU A 428      -1.981-102.808 -43.227  1.00  0.93           C  
ATOM   3149  N   PRO A 429       2.179-101.021 -41.004  1.00  0.94           N  
ATOM   3150  CA  PRO A 429       3.477-101.643 -40.738  1.00  0.94           C  
ATOM   3151  C   PRO A 429       3.977-101.424 -39.326  1.00  0.94           C  
ATOM   3152  O   PRO A 429       4.546-102.336 -38.732  1.00  0.94           O  
ATOM   3153  CB  PRO A 429       4.401-101.022 -41.791  1.00  0.94           C  
ATOM   3154  CG  PRO A 429       3.464-100.733 -42.958  1.00  0.94           C  
ATOM   3155  CD  PRO A 429       2.208-100.244 -42.247  1.00  0.94           C  
ATOM   3156  N   TRP A 430       3.745-100.243 -38.729  1.00  0.94           N  
ATOM   3157  CA  TRP A 430       4.073-100.003 -37.335  1.00  0.94           C  
ATOM   3158  C   TRP A 430       3.331-100.939 -36.385  1.00  0.94           C  
ATOM   3159  O   TRP A 430       3.901-101.448 -35.421  1.00  0.94           O  
ATOM   3160  CB  TRP A 430       3.847 -98.517 -36.941  1.00  0.94           C  
ATOM   3161  CG  TRP A 430       4.889 -97.549 -37.439  1.00  0.94           C  
ATOM   3162  CD1 TRP A 430       5.998 -97.769 -38.207  1.00  0.94           C  
ATOM   3163  CD2 TRP A 430       4.973 -96.135 -37.086  1.00  0.94           C  
ATOM   3164  NE1 TRP A 430       6.806 -96.639 -38.305  1.00  0.94           N  
ATOM   3165  CE2 TRP A 430       6.132 -95.643 -37.596  1.00  0.94           C  
ATOM   3166  CE3 TRP A 430       4.072 -95.344 -36.351  1.00  0.94           C  
ATOM   3167  CZ2 TRP A 430       6.537 -94.306 -37.401  1.00  0.94           C  
ATOM   3168  CZ3 TRP A 430       4.441 -93.993 -36.175  1.00  0.94           C  
ATOM   3169  CH2 TRP A 430       5.645 -93.494 -36.666  1.00  0.94           C  
ATOM   3170  N   ALA A 431       2.050-101.239 -36.663  1.00  0.94           N  
ATOM   3171  CA  ALA A 431       1.299-102.250 -35.948  1.00  0.94           C  
ATOM   3172  C   ALA A 431       1.833-103.675 -36.087  1.00  0.94           C  
ATOM   3173  O   ALA A 431       1.894-104.418 -35.112  1.00  0.94           O  
ATOM   3174  CB  ALA A 431      -0.180-102.189 -36.352  1.00  0.94           C  
ATOM   3175  N   ILE A 432       2.271-104.099 -37.292  1.00  0.94           N  
ATOM   3176  CA  ILE A 432       2.850-105.430 -37.513  1.00  0.94           C  
ATOM   3177  C   ILE A 432       4.115-105.658 -36.699  1.00  0.94           C  
ATOM   3178  O   ILE A 432       4.287-106.682 -36.036  1.00  0.94           O  
ATOM   3179  CB  ILE A 432       3.093-105.714 -38.993  1.00  0.94           C  
ATOM   3180  CG1 ILE A 432       1.765-105.614 -39.773  1.00  0.94           C  
ATOM   3181  CG2 ILE A 432       3.714-107.117 -39.177  1.00  0.94           C  
ATOM   3182  CD1 ILE A 432       1.943-105.667 -41.291  1.00  0.94           C  
ATOM   3183  N   ALA A 433       5.006-104.660 -36.665  1.00  0.94           N  
ATOM   3184  CA  ALA A 433       6.156-104.647 -35.788  1.00  0.94           C  
ATOM   3185  C   ALA A 433       5.824-104.636 -34.302  1.00  0.94           C  
ATOM   3186  O   ALA A 433       6.396-105.376 -33.510  1.00  0.94           O  
ATOM   3187  CB  ALA A 433       6.934-103.381 -36.110  1.00  0.94           C  
ATOM   3188  N   ALA A 434       4.841-103.810 -33.897  1.00  0.94           N  
ATOM   3189  CA  ALA A 434       4.362-103.729 -32.533  1.00  0.94           C  
ATOM   3190  C   ALA A 434       3.794-105.040 -32.010  1.00  0.94           C  
ATOM   3191  O   ALA A 434       4.026-105.404 -30.858  1.00  0.94           O  
ATOM   3192  CB  ALA A 434       3.319-102.607 -32.419  1.00  0.94           C  
ATOM   3193  N   THR A 435       3.081-105.791 -32.867  1.00  0.93           N  
ATOM   3194  CA  THR A 435       2.617-107.156 -32.618  1.00  0.93           C  
ATOM   3195  C   THR A 435       3.743-108.146 -32.373  1.00  0.93           C  
ATOM   3196  O   THR A 435       3.675-108.973 -31.471  1.00  0.93           O  
ATOM   3197  CB  THR A 435       1.785-107.685 -33.782  1.00  0.93           C  
ATOM   3198  OG1 THR A 435       0.578-106.938 -33.898  1.00  0.93           O  
ATOM   3199  CG2 THR A 435       1.373-109.144 -33.557  1.00  0.93           C  
ATOM   3200  N   LEU A 436       4.834-108.101 -33.162  1.00  0.92           N  
ATOM   3201  CA  LEU A 436       6.002-108.947 -32.943  1.00  0.92           C  
ATOM   3202  C   LEU A 436       6.749-108.635 -31.651  1.00  0.92           C  
ATOM   3203  O   LEU A 436       7.226-109.526 -30.954  1.00  0.92           O  
ATOM   3204  CB  LEU A 436       6.966-108.847 -34.144  1.00  0.92           C  
ATOM   3205  CG  LEU A 436       6.428-109.497 -35.432  1.00  0.92           C  
ATOM   3206  CD1 LEU A 436       7.293-109.065 -36.616  1.00  0.92           C  
ATOM   3207  CD2 LEU A 436       6.416-111.027 -35.340  1.00  0.92           C  
ATOM   3208  N   VAL A 437       6.848-107.341 -31.293  1.00  0.92           N  
ATOM   3209  CA  VAL A 437       7.367-106.889 -30.007  1.00  0.92           C  
ATOM   3210  C   VAL A 437       6.484-107.319 -28.829  1.00  0.92           C  
ATOM   3211  O   VAL A 437       6.975-107.713 -27.774  1.00  0.92           O  
ATOM   3212  CB  VAL A 437       7.598-105.376 -30.011  1.00  0.92           C  
ATOM   3213  CG1 VAL A 437       8.052-104.857 -28.634  1.00  0.92           C  
ATOM   3214  CG2 VAL A 437       8.683-105.034 -31.049  1.00  0.92           C  
ATOM   3215  N   ASN A 438       5.145-107.264 -28.990  1.00  0.90           N  
ATOM   3216  CA  ASN A 438       4.170-107.595 -27.957  1.00  0.90           C  
ATOM   3217  C   ASN A 438       3.328-108.825 -28.313  1.00  0.90           C  
ATOM   3218  O   ASN A 438       2.134-108.674 -28.584  1.00  0.90           O  
ATOM   3219  CB  ASN A 438       3.217-106.400 -27.694  1.00  0.90           C  
ATOM   3220  CG  ASN A 438       4.009-105.202 -27.185  1.00  0.90           C  
ATOM   3221  OD1 ASN A 438       4.247-105.048 -25.994  1.00  0.90           O  
ATOM   3222  ND2 ASN A 438       4.439-104.312 -28.113  1.00  0.90           N  
ATOM   3223  N   PRO A 439       3.844-110.057 -28.324  1.00  0.90           N  
ATOM   3224  CA  PRO A 439       3.067-111.226 -28.721  1.00  0.90           C  
ATOM   3225  C   PRO A 439       1.949-111.537 -27.735  1.00  0.90           C  
ATOM   3226  O   PRO A 439       2.116-111.406 -26.525  1.00  0.90           O  
ATOM   3227  CB  PRO A 439       4.105-112.362 -28.767  1.00  0.90           C  
ATOM   3228  CG  PRO A 439       5.184-111.915 -27.777  1.00  0.90           C  
ATOM   3229  CD  PRO A 439       5.227-110.405 -27.991  1.00  0.90           C  
ATOM   3230  N   GLY A 440       0.767-111.937 -28.247  1.00  0.90           N  
ATOM   3231  CA  GLY A 440      -0.406-112.215 -27.422  1.00  0.90           C  
ATOM   3232  C   GLY A 440      -1.216-111.005 -27.038  1.00  0.90           C  
ATOM   3233  O   GLY A 440      -2.210-111.123 -26.329  1.00  0.90           O  
ATOM   3234  N   GLN A 441      -0.832-109.812 -27.518  1.00  0.87           N  
ATOM   3235  CA  GLN A 441      -1.533-108.575 -27.239  1.00  0.87           C  
ATOM   3236  C   GLN A 441      -2.122-108.007 -28.507  1.00  0.87           C  
ATOM   3237  O   GLN A 441      -1.525-108.048 -29.579  1.00  0.87           O  
ATOM   3238  CB  GLN A 441      -0.597-107.506 -26.623  1.00  0.87           C  
ATOM   3239  CG  GLN A 441      -0.018-107.903 -25.248  1.00  0.87           C  
ATOM   3240  CD  GLN A 441      -1.144-108.142 -24.242  1.00  0.87           C  
ATOM   3241  OE1 GLN A 441      -2.109-107.383 -24.145  1.00  0.87           O  
ATOM   3242  NE2 GLN A 441      -1.041-109.250 -23.474  1.00  0.87           N  
ATOM   3243  N   LYS A 442      -3.347-107.457 -28.409  1.00  0.90           N  
ATOM   3244  CA  LYS A 442      -3.942-106.663 -29.465  1.00  0.90           C  
ATOM   3245  C   LYS A 442      -3.163-105.395 -29.767  1.00  0.90           C  
ATOM   3246  O   LYS A 442      -2.685-104.704 -28.871  1.00  0.90           O  
ATOM   3247  CB  LYS A 442      -5.396-106.278 -29.103  1.00  0.90           C  
ATOM   3248  CG  LYS A 442      -6.387-107.425 -29.335  1.00  0.90           C  
ATOM   3249  CD  LYS A 442      -7.009-107.343 -30.739  1.00  0.90           C  
ATOM   3250  CE  LYS A 442      -7.633-108.655 -31.210  1.00  0.90           C  
ATOM   3251  NZ  LYS A 442      -8.570-108.402 -32.322  1.00  0.90           N  
ATOM   3252  N   VAL A 443      -3.053-105.059 -31.060  1.00  0.93           N  
ATOM   3253  CA  VAL A 443      -2.433-103.831 -31.507  1.00  0.93           C  
ATOM   3254  C   VAL A 443      -3.453-103.122 -32.362  1.00  0.93           C  
ATOM   3255  O   VAL A 443      -4.233-103.745 -33.080  1.00  0.93           O  
ATOM   3256  CB  VAL A 443      -1.141-104.072 -32.273  1.00  0.93           C  
ATOM   3257  CG1 VAL A 443      -0.536-102.751 -32.777  1.00  0.93           C  
ATOM   3258  CG2 VAL A 443      -0.134-104.759 -31.335  1.00  0.93           C  
ATOM   3259  N   VAL A 444      -3.512-101.785 -32.273  1.00  0.94           N  
ATOM   3260  CA  VAL A 444      -4.461-100.990 -33.020  1.00  0.94           C  
ATOM   3261  C   VAL A 444      -3.710-100.046 -33.920  1.00  0.94           C  
ATOM   3262  O   VAL A 444      -2.700 -99.467 -33.539  1.00  0.94           O  
ATOM   3263  CB  VAL A 444      -5.382-100.223 -32.090  1.00  0.94           C  
ATOM   3264  CG1 VAL A 444      -6.312 -99.279 -32.866  1.00  0.94           C  
ATOM   3265  CG2 VAL A 444      -6.199-101.271 -31.322  1.00  0.94           C  
ATOM   3266  N   SER A 445      -4.183 -99.883 -35.163  1.00  0.95           N  
ATOM   3267  CA  SER A 445      -3.638 -98.949 -36.121  1.00  0.95           C  
ATOM   3268  C   SER A 445      -4.729 -98.067 -36.670  1.00  0.95           C  
ATOM   3269  O   SER A 445      -5.848 -98.504 -36.902  1.00  0.95           O  
ATOM   3270  CB  SER A 445      -2.877 -99.651 -37.281  1.00  0.95           C  
ATOM   3271  OG  SER A 445      -3.495-100.854 -37.780  1.00  0.95           O  
ATOM   3272  N   VAL A 446      -4.460 -96.758 -36.842  1.00  0.94           N  
ATOM   3273  CA  VAL A 446      -5.455 -95.800 -37.300  1.00  0.94           C  
ATOM   3274  C   VAL A 446      -4.931 -95.065 -38.520  1.00  0.94           C  
ATOM   3275  O   VAL A 446      -3.799 -94.587 -38.516  1.00  0.94           O  
ATOM   3276  CB  VAL A 446      -5.794 -94.789 -36.206  1.00  0.94           C  
ATOM   3277  CG1 VAL A 446      -6.974 -93.908 -36.648  1.00  0.94           C  
ATOM   3278  CG2 VAL A 446      -6.153 -95.536 -34.907  1.00  0.94           C  
ATOM   3279  N   SER A 447      -5.725 -94.954 -39.607  1.00  0.94           N  
ATOM   3280  CA  SER A 447      -5.318 -94.161 -40.763  1.00  0.94           C  
ATOM   3281  C   SER A 447      -6.511 -93.615 -41.514  1.00  0.94           C  
ATOM   3282  O   SER A 447      -7.596 -94.189 -41.506  1.00  0.94           O  
ATOM   3283  CB  SER A 447      -4.407 -94.924 -41.784  1.00  0.94           C  
ATOM   3284  OG  SER A 447      -5.122 -95.882 -42.597  1.00  0.94           O  
ATOM   3285  N   GLY A 448      -6.343 -92.496 -42.242  1.00  0.93           N  
ATOM   3286  CA  GLY A 448      -7.211 -92.157 -43.368  1.00  0.93           C  
ATOM   3287  C   GLY A 448      -7.171 -93.164 -44.503  1.00  0.93           C  
ATOM   3288  O   GLY A 448      -6.243 -93.965 -44.635  1.00  0.93           O  
ATOM   3289  N   ASP A 449      -8.171 -93.115 -45.393  1.00  0.89           N  
ATOM   3290  CA  ASP A 449      -8.281 -93.913 -46.612  1.00  0.89           C  
ATOM   3291  C   ASP A 449      -7.149 -93.648 -47.611  1.00  0.89           C  
ATOM   3292  O   ASP A 449      -6.575 -94.562 -48.209  1.00  0.89           O  
ATOM   3293  CB  ASP A 449      -9.705 -93.745 -47.213  1.00  0.89           C  
ATOM   3294  CG  ASP A 449     -10.110 -92.282 -47.354  1.00  0.89           C  
ATOM   3295  OD1 ASP A 449      -9.206 -91.415 -47.352  1.00  0.89           O  
ATOM   3296  OD2 ASP A 449     -11.327 -92.018 -47.473  1.00  0.89           O  
ATOM   3297  N   GLY A 450      -6.767 -92.369 -47.763  1.00  0.89           N  
ATOM   3298  CA  GLY A 450      -5.572 -91.872 -48.432  1.00  0.89           C  
ATOM   3299  C   GLY A 450      -4.282 -92.556 -48.050  1.00  0.89           C  
ATOM   3300  O   GLY A 450      -3.598 -93.091 -48.913  1.00  0.89           O  
ATOM   3301  N   GLY A 451      -3.943 -92.567 -46.737  1.00  0.90           N  
ATOM   3302  CA  GLY A 451      -2.707 -93.154 -46.207  1.00  0.90           C  
ATOM   3303  C   GLY A 451      -2.748 -94.646 -46.058  1.00  0.90           C  
ATOM   3304  O   GLY A 451      -1.717 -95.308 -46.051  1.00  0.90           O  
ATOM   3305  N   PHE A 452      -3.955 -95.241 -46.012  1.00  0.91           N  
ATOM   3306  CA  PHE A 452      -4.136 -96.685 -45.960  1.00  0.91           C  
ATOM   3307  C   PHE A 452      -3.523 -97.376 -47.170  1.00  0.91           C  
ATOM   3308  O   PHE A 452      -2.757 -98.328 -47.059  1.00  0.91           O  
ATOM   3309  CB  PHE A 452      -5.659 -97.008 -45.878  1.00  0.91           C  
ATOM   3310  CG  PHE A 452      -5.980 -98.480 -45.793  1.00  0.91           C  
ATOM   3311  CD1 PHE A 452      -5.511 -99.262 -44.725  1.00  0.91           C  
ATOM   3312  CD2 PHE A 452      -6.764 -99.088 -46.788  1.00  0.91           C  
ATOM   3313  CE1 PHE A 452      -5.815-100.628 -44.654  1.00  0.91           C  
ATOM   3314  CE2 PHE A 452      -7.064-100.455 -46.727  1.00  0.91           C  
ATOM   3315  CZ  PHE A 452      -6.592-101.225 -45.656  1.00  0.91           C  
ATOM   3316  N   LEU A 453      -3.781 -96.856 -48.382  1.00  0.89           N  
ATOM   3317  CA  LEU A 453      -3.320 -97.497 -49.596  1.00  0.89           C  
ATOM   3318  C   LEU A 453      -1.828 -97.358 -49.868  1.00  0.89           C  
ATOM   3319  O   LEU A 453      -1.281 -98.099 -50.678  1.00  0.89           O  
ATOM   3320  CB  LEU A 453      -4.162 -97.063 -50.819  1.00  0.89           C  
ATOM   3321  CG  LEU A 453      -5.568 -97.705 -50.898  1.00  0.89           C  
ATOM   3322  CD1 LEU A 453      -6.202 -97.396 -52.259  1.00  0.89           C  
ATOM   3323  CD2 LEU A 453      -5.553 -99.229 -50.705  1.00  0.89           C  
ATOM   3324  N   PHE A 454      -1.109 -96.481 -49.144  1.00  0.90           N  
ATOM   3325  CA  PHE A 454       0.349 -96.424 -49.180  1.00  0.90           C  
ATOM   3326  C   PHE A 454       1.025 -97.705 -48.686  1.00  0.90           C  
ATOM   3327  O   PHE A 454       2.134 -98.034 -49.107  1.00  0.90           O  
ATOM   3328  CB  PHE A 454       0.894 -95.247 -48.329  1.00  0.90           C  
ATOM   3329  CG  PHE A 454       0.935 -93.969 -49.114  1.00  0.90           C  
ATOM   3330  CD1 PHE A 454      -0.232 -93.252 -49.425  1.00  0.90           C  
ATOM   3331  CD2 PHE A 454       2.175 -93.457 -49.526  1.00  0.90           C  
ATOM   3332  CE1 PHE A 454      -0.162 -92.038 -50.124  1.00  0.90           C  
ATOM   3333  CE2 PHE A 454       2.250 -92.245 -50.216  1.00  0.90           C  
ATOM   3334  CZ  PHE A 454       1.085 -91.530 -50.510  1.00  0.90           C  
ATOM   3335  N   SER A 455       0.382 -98.452 -47.764  1.00  0.91           N  
ATOM   3336  CA  SER A 455       1.008 -99.620 -47.151  1.00  0.91           C  
ATOM   3337  C   SER A 455       0.074-100.792 -46.893  1.00  0.91           C  
ATOM   3338  O   SER A 455       0.473-101.798 -46.307  1.00  0.91           O  
ATOM   3339  CB  SER A 455       1.688 -99.255 -45.819  1.00  0.91           C  
ATOM   3340  OG  SER A 455       0.743 -98.769 -44.857  1.00  0.91           O  
ATOM   3341  N   ALA A 456      -1.173-100.753 -47.403  1.00  0.90           N  
ATOM   3342  CA  ALA A 456      -2.181-101.776 -47.162  1.00  0.90           C  
ATOM   3343  C   ALA A 456      -1.844-103.166 -47.704  1.00  0.90           C  
ATOM   3344  O   ALA A 456      -2.370-104.173 -47.239  1.00  0.90           O  
ATOM   3345  CB  ALA A 456      -3.532-101.322 -47.737  1.00  0.90           C  
ATOM   3346  N   MET A 457      -0.886-103.274 -48.649  1.00  0.90           N  
ATOM   3347  CA  MET A 457      -0.377-104.544 -49.144  1.00  0.90           C  
ATOM   3348  C   MET A 457       0.283-105.414 -48.079  1.00  0.90           C  
ATOM   3349  O   MET A 457       0.350-106.638 -48.194  1.00  0.90           O  
ATOM   3350  CB  MET A 457       0.616-104.365 -50.316  1.00  0.90           C  
ATOM   3351  CG  MET A 457       1.971-103.688 -50.010  1.00  0.90           C  
ATOM   3352  SD  MET A 457       1.898-101.890 -49.778  1.00  0.90           S  
ATOM   3353  CE  MET A 457       2.898-101.428 -51.216  1.00  0.90           C  
ATOM   3354  N   GLU A 458       0.721-104.793 -46.968  1.00  0.90           N  
ATOM   3355  CA  GLU A 458       1.384-105.468 -45.872  1.00  0.90           C  
ATOM   3356  C   GLU A 458       0.372-106.132 -44.938  1.00  0.90           C  
ATOM   3357  O   GLU A 458       0.707-106.833 -43.984  1.00  0.90           O  
ATOM   3358  CB  GLU A 458       2.272-104.455 -45.111  1.00  0.90           C  
ATOM   3359  CG  GLU A 458       3.598-105.053 -44.583  1.00  0.90           C  
ATOM   3360  CD  GLU A 458       4.498-105.584 -45.695  1.00  0.90           C  
ATOM   3361  OE1 GLU A 458       4.986-106.733 -45.561  1.00  0.90           O  
ATOM   3362  OE2 GLU A 458       4.735-104.871 -46.702  1.00  0.90           O  
ATOM   3363  N   LEU A 459      -0.936-106.016 -45.266  1.00  0.91           N  
ATOM   3364  CA  LEU A 459      -2.005-106.810 -44.687  1.00  0.91           C  
ATOM   3365  C   LEU A 459      -1.803-108.305 -44.919  1.00  0.91           C  
ATOM   3366  O   LEU A 459      -2.128-109.121 -44.062  1.00  0.91           O  
ATOM   3367  CB  LEU A 459      -3.384-106.355 -45.227  1.00  0.91           C  
ATOM   3368  CG  LEU A 459      -4.626-107.039 -44.614  1.00  0.91           C  
ATOM   3369  CD1 LEU A 459      -4.685-106.917 -43.087  1.00  0.91           C  
ATOM   3370  CD2 LEU A 459      -5.907-106.459 -45.228  1.00  0.91           C  
ATOM   3371  N   GLU A 460      -1.193-108.706 -46.058  1.00  0.88           N  
ATOM   3372  CA  GLU A 460      -0.808-110.092 -46.303  1.00  0.88           C  
ATOM   3373  C   GLU A 460       0.187-110.616 -45.274  1.00  0.88           C  
ATOM   3374  O   GLU A 460      -0.000-111.680 -44.691  1.00  0.88           O  
ATOM   3375  CB  GLU A 460      -0.239-110.255 -47.734  1.00  0.88           C  
ATOM   3376  CG  GLU A 460       0.016-111.721 -48.163  1.00  0.88           C  
ATOM   3377  CD  GLU A 460       1.402-112.187 -47.780  1.00  0.88           C  
ATOM   3378  OE1 GLU A 460       2.379-111.499 -48.175  1.00  0.88           O  
ATOM   3379  OE2 GLU A 460       1.569-113.233 -47.109  1.00  0.88           O  
ATOM   3380  N   THR A 461       1.222-109.816 -44.946  1.00  0.90           N  
ATOM   3381  CA  THR A 461       2.184-110.095 -43.881  1.00  0.90           C  
ATOM   3382  C   THR A 461       1.515-110.198 -42.524  1.00  0.90           C  
ATOM   3383  O   THR A 461       1.788-111.109 -41.748  1.00  0.90           O  
ATOM   3384  CB  THR A 461       3.312-109.069 -43.844  1.00  0.90           C  
ATOM   3385  OG1 THR A 461       3.969-109.054 -45.109  1.00  0.90           O  
ATOM   3386  CG2 THR A 461       4.378-109.402 -42.790  1.00  0.90           C  
ATOM   3387  N   ALA A 462       0.553-109.307 -42.215  1.00  0.93           N  
ATOM   3388  CA  ALA A 462      -0.265-109.417 -41.018  1.00  0.93           C  
ATOM   3389  C   ALA A 462      -1.123-110.689 -40.937  1.00  0.93           C  
ATOM   3390  O   ALA A 462      -1.177-111.337 -39.893  1.00  0.93           O  
ATOM   3391  CB  ALA A 462      -1.164-108.172 -40.890  1.00  0.93           C  
ATOM   3392  N   VAL A 463      -1.797-111.092 -42.039  1.00  0.92           N  
ATOM   3393  CA  VAL A 463      -2.579-112.330 -42.138  1.00  0.92           C  
ATOM   3394  C   VAL A 463      -1.718-113.576 -42.006  1.00  0.92           C  
ATOM   3395  O   VAL A 463      -2.032-114.495 -41.251  1.00  0.92           O  
ATOM   3396  CB  VAL A 463      -3.399-112.384 -43.429  1.00  0.92           C  
ATOM   3397  CG1 VAL A 463      -4.049-113.764 -43.654  1.00  0.92           C  
ATOM   3398  CG2 VAL A 463      -4.509-111.324 -43.348  1.00  0.92           C  
ATOM   3399  N   ARG A 464      -0.562-113.595 -42.693  1.00  0.86           N  
ATOM   3400  CA  ARG A 464       0.443-114.644 -42.654  1.00  0.86           C  
ATOM   3401  C   ARG A 464       1.016-114.886 -41.262  1.00  0.86           C  
ATOM   3402  O   ARG A 464       1.261-116.023 -40.865  1.00  0.86           O  
ATOM   3403  CB  ARG A 464       1.543-114.296 -43.685  1.00  0.86           C  
ATOM   3404  CG  ARG A 464       2.856-115.100 -43.610  1.00  0.86           C  
ATOM   3405  CD  ARG A 464       3.699-115.086 -44.897  1.00  0.86           C  
ATOM   3406  NE  ARG A 464       3.616-113.748 -45.558  1.00  0.86           N  
ATOM   3407  CZ  ARG A 464       4.465-112.724 -45.450  1.00  0.86           C  
ATOM   3408  NH1 ARG A 464       5.450-112.683 -44.564  1.00  0.86           N  
ATOM   3409  NH2 ARG A 464       4.289-111.672 -46.245  1.00  0.86           N  
ATOM   3410  N   LEU A 465       1.189-113.818 -40.462  1.00  0.91           N  
ATOM   3411  CA  LEU A 465       1.629-113.924 -39.080  1.00  0.91           C  
ATOM   3412  C   LEU A 465       0.478-114.127 -38.099  1.00  0.91           C  
ATOM   3413  O   LEU A 465       0.695-114.310 -36.904  1.00  0.91           O  
ATOM   3414  CB  LEU A 465       2.350-112.614 -38.671  1.00  0.91           C  
ATOM   3415  CG  LEU A 465       3.679-112.348 -39.403  1.00  0.91           C  
ATOM   3416  CD1 LEU A 465       4.197-110.945 -39.060  1.00  0.91           C  
ATOM   3417  CD2 LEU A 465       4.734-113.406 -39.072  1.00  0.91           C  
ATOM   3418  N   LYS A 466      -0.783-114.081 -38.582  1.00  0.89           N  
ATOM   3419  CA  LYS A 466      -2.010-114.129 -37.796  1.00  0.89           C  
ATOM   3420  C   LYS A 466      -2.103-113.038 -36.739  1.00  0.89           C  
ATOM   3421  O   LYS A 466      -2.636-113.225 -35.646  1.00  0.89           O  
ATOM   3422  CB  LYS A 466      -2.284-115.520 -37.178  1.00  0.89           C  
ATOM   3423  CG  LYS A 466      -2.278-116.640 -38.226  1.00  0.89           C  
ATOM   3424  CD  LYS A 466      -3.129-117.839 -37.785  1.00  0.89           C  
ATOM   3425  CE  LYS A 466      -3.221-118.922 -38.860  1.00  0.89           C  
ATOM   3426  NZ  LYS A 466      -4.287-119.888 -38.510  1.00  0.89           N  
ATOM   3427  N   ALA A 467      -1.581-111.844 -37.068  1.00  0.93           N  
ATOM   3428  CA  ALA A 467      -1.412-110.756 -36.139  1.00  0.93           C  
ATOM   3429  C   ALA A 467      -2.731-110.208 -35.581  1.00  0.93           C  
ATOM   3430  O   ALA A 467      -3.629-109.922 -36.373  1.00  0.93           O  
ATOM   3431  CB  ALA A 467      -0.611-109.641 -36.837  1.00  0.93           C  
ATOM   3432  N   PRO A 468      -2.929-110.000 -34.277  1.00  0.93           N  
ATOM   3433  CA  PRO A 468      -4.179-109.449 -33.744  1.00  0.93           C  
ATOM   3434  C   PRO A 468      -4.231-107.932 -33.903  1.00  0.93           C  
ATOM   3435  O   PRO A 468      -4.319-107.194 -32.923  1.00  0.93           O  
ATOM   3436  CB  PRO A 468      -4.123-109.862 -32.260  1.00  0.93           C  
ATOM   3437  CG  PRO A 468      -2.632-109.922 -31.950  1.00  0.93           C  
ATOM   3438  CD  PRO A 468      -2.073-110.542 -33.218  1.00  0.93           C  
ATOM   3439  N   ILE A 469      -4.214-107.449 -35.153  1.00  0.93           N  
ATOM   3440  CA  ILE A 469      -4.223-106.039 -35.487  1.00  0.93           C  
ATOM   3441  C   ILE A 469      -5.633-105.593 -35.795  1.00  0.93           C  
ATOM   3442  O   ILE A 469      -6.355-106.213 -36.573  1.00  0.93           O  
ATOM   3443  CB  ILE A 469      -3.286-105.708 -36.645  1.00  0.93           C  
ATOM   3444  CG1 ILE A 469      -1.842-106.007 -36.197  1.00  0.93           C  
ATOM   3445  CG2 ILE A 469      -3.435-104.234 -37.091  1.00  0.93           C  
ATOM   3446  CD1 ILE A 469      -0.822-105.891 -37.325  1.00  0.93           C  
ATOM   3447  N   VAL A 470      -6.064-104.481 -35.179  1.00  0.95           N  
ATOM   3448  CA  VAL A 470      -7.330-103.853 -35.495  1.00  0.95           C  
ATOM   3449  C   VAL A 470      -7.015-102.545 -36.196  1.00  0.95           C  
ATOM   3450  O   VAL A 470      -6.561-101.579 -35.585  1.00  0.95           O  
ATOM   3451  CB  VAL A 470      -8.182-103.620 -34.250  1.00  0.95           C  
ATOM   3452  CG1 VAL A 470      -9.588-103.149 -34.658  1.00  0.95           C  
ATOM   3453  CG2 VAL A 470      -8.270-104.916 -33.418  1.00  0.95           C  
ATOM   3454  N   HIS A 471      -7.235-102.483 -37.523  1.00  0.95           N  
ATOM   3455  CA  HIS A 471      -6.907-101.316 -38.314  1.00  0.95           C  
ATOM   3456  C   HIS A 471      -8.154-100.518 -38.590  1.00  0.95           C  
ATOM   3457  O   HIS A 471      -9.124-101.008 -39.158  1.00  0.95           O  
ATOM   3458  CB  HIS A 471      -6.233-101.641 -39.667  1.00  0.95           C  
ATOM   3459  CG  HIS A 471      -5.752-100.389 -40.355  1.00  0.95           C  
ATOM   3460  ND1 HIS A 471      -4.428-100.009 -40.251  1.00  0.95           N  
ATOM   3461  CD2 HIS A 471      -6.464 -99.416 -40.978  1.00  0.95           C  
ATOM   3462  CE1 HIS A 471      -4.362 -98.817 -40.809  1.00  0.95           C  
ATOM   3463  NE2 HIS A 471      -5.567 -98.411 -41.259  1.00  0.95           N  
ATOM   3464  N   ILE A 472      -8.154 -99.242 -38.214  1.00  0.94           N  
ATOM   3465  CA  ILE A 472      -9.299 -98.378 -38.365  1.00  0.94           C  
ATOM   3466  C   ILE A 472      -9.057 -97.398 -39.489  1.00  0.94           C  
ATOM   3467  O   ILE A 472      -8.107 -96.616 -39.468  1.00  0.94           O  
ATOM   3468  CB  ILE A 472      -9.561 -97.635 -37.072  1.00  0.94           C  
ATOM   3469  CG1 ILE A 472      -9.908 -98.614 -35.932  1.00  0.94           C  
ATOM   3470  CG2 ILE A 472     -10.695 -96.625 -37.257  1.00  0.94           C  
ATOM   3471  CD1 ILE A 472      -8.945 -98.452 -34.768  1.00  0.94           C  
ATOM   3472  N   VAL A 473      -9.940 -97.418 -40.506  1.00  0.94           N  
ATOM   3473  CA  VAL A 473      -9.872 -96.511 -41.631  1.00  0.94           C  
ATOM   3474  C   VAL A 473     -10.894 -95.412 -41.452  1.00  0.94           C  
ATOM   3475  O   VAL A 473     -12.094 -95.654 -41.347  1.00  0.94           O  
ATOM   3476  CB  VAL A 473     -10.089 -97.175 -42.983  1.00  0.94           C  
ATOM   3477  CG1 VAL A 473      -9.904 -96.132 -44.103  1.00  0.94           C  
ATOM   3478  CG2 VAL A 473      -9.069 -98.310 -43.164  1.00  0.94           C  
ATOM   3479  N   TRP A 474     -10.430 -94.152 -41.428  1.00  0.93           N  
ATOM   3480  CA  TRP A 474     -11.296 -92.999 -41.471  1.00  0.93           C  
ATOM   3481  C   TRP A 474     -11.570 -92.693 -42.937  1.00  0.93           C  
ATOM   3482  O   TRP A 474     -10.656 -92.424 -43.713  1.00  0.93           O  
ATOM   3483  CB  TRP A 474     -10.643 -91.789 -40.747  1.00  0.93           C  
ATOM   3484  CG  TRP A 474     -10.473 -91.921 -39.264  1.00  0.93           C  
ATOM   3485  CD1 TRP A 474     -10.017 -92.957 -38.494  1.00  0.93           C  
ATOM   3486  CD2 TRP A 474     -10.655 -90.846 -38.257  1.00  0.93           C  
ATOM   3487  NE1 TRP A 474      -9.919 -92.656 -37.116  1.00  0.93           N  
ATOM   3488  CE2 TRP A 474     -10.327 -91.292 -37.081  1.00  0.93           C  
ATOM   3489  CE3 TRP A 474     -11.080 -89.512 -38.509  1.00  0.93           C  
ATOM   3490  CZ2 TRP A 474     -10.343 -90.494 -35.886  1.00  0.93           C  
ATOM   3491  CZ3 TRP A 474     -11.097 -88.675 -37.362  1.00  0.93           C  
ATOM   3492  CH2 TRP A 474     -10.751 -89.143 -36.103  1.00  0.93           C  
ATOM   3493  N   ASN A 475     -12.844 -92.803 -43.348  1.00  0.90           N  
ATOM   3494  CA  ASN A 475     -13.260 -92.759 -44.735  1.00  0.90           C  
ATOM   3495  C   ASN A 475     -13.949 -91.425 -45.037  1.00  0.90           C  
ATOM   3496  O   ASN A 475     -14.986 -91.104 -44.447  1.00  0.90           O  
ATOM   3497  CB  ASN A 475     -14.201 -93.987 -44.945  1.00  0.90           C  
ATOM   3498  CG  ASN A 475     -14.515 -94.335 -46.400  1.00  0.90           C  
ATOM   3499  OD1 ASN A 475     -14.574 -93.505 -47.300  1.00  0.90           O  
ATOM   3500  ND2 ASN A 475     -14.773 -95.643 -46.647  1.00  0.90           N  
ATOM   3501  N   ASP A 476     -13.371 -90.630 -45.966  1.00  0.89           N  
ATOM   3502  CA  ASP A 476     -13.977 -89.408 -46.481  1.00  0.89           C  
ATOM   3503  C   ASP A 476     -13.896 -89.342 -48.011  1.00  0.89           C  
ATOM   3504  O   ASP A 476     -14.755 -88.735 -48.643  1.00  0.89           O  
ATOM   3505  CB  ASP A 476     -13.388 -88.114 -45.834  1.00  0.89           C  
ATOM   3506  CG  ASP A 476     -12.008 -87.732 -46.341  1.00  0.89           C  
ATOM   3507  OD1 ASP A 476     -11.029 -88.392 -45.936  1.00  0.89           O  
ATOM   3508  OD2 ASP A 476     -11.920 -86.761 -47.138  1.00  0.89           O  
ATOM   3509  N   SER A 477     -12.876 -90.010 -48.611  1.00  0.84           N  
ATOM   3510  CA  SER A 477     -12.585 -90.126 -50.042  1.00  0.84           C  
ATOM   3511  C   SER A 477     -11.671 -89.009 -50.566  1.00  0.84           C  
ATOM   3512  O   SER A 477     -11.589 -88.810 -51.783  1.00  0.84           O  
ATOM   3513  CB  SER A 477     -13.864 -90.285 -50.935  1.00  0.84           C  
ATOM   3514  OG  SER A 477     -13.611 -91.049 -52.151  1.00  0.84           O  
ATOM   3515  N   THR A 478     -10.928 -88.274 -49.682  1.00  0.86           N  
ATOM   3516  CA  THR A 478     -10.045 -87.166 -50.061  1.00  0.86           C  
ATOM   3517  C   THR A 478      -8.706 -87.143 -49.333  1.00  0.86           C  
ATOM   3518  O   THR A 478      -8.494 -87.736 -48.282  1.00  0.86           O  
ATOM   3519  CB  THR A 478     -10.658 -85.749 -50.002  1.00  0.86           C  
ATOM   3520  OG1 THR A 478     -10.798 -85.157 -48.692  1.00  0.86           O  
ATOM   3521  CG2 THR A 478     -12.059 -85.723 -50.563  1.00  0.86           C  
ATOM   3522  N   TYR A 479      -7.681 -86.451 -49.878  1.00  0.86           N  
ATOM   3523  CA  TYR A 479      -6.520 -86.031 -49.106  1.00  0.86           C  
ATOM   3524  C   TYR A 479      -6.860 -84.780 -48.274  1.00  0.86           C  
ATOM   3525  O   TYR A 479      -6.303 -83.703 -48.491  1.00  0.86           O  
ATOM   3526  CB  TYR A 479      -5.279 -85.746 -50.010  1.00  0.86           C  
ATOM   3527  CG  TYR A 479      -4.697 -86.978 -50.674  1.00  0.86           C  
ATOM   3528  CD1 TYR A 479      -4.429 -88.155 -49.946  1.00  0.86           C  
ATOM   3529  CD2 TYR A 479      -4.331 -86.940 -52.034  1.00  0.86           C  
ATOM   3530  CE1 TYR A 479      -3.859 -89.273 -50.574  1.00  0.86           C  
ATOM   3531  CE2 TYR A 479      -3.743 -88.054 -52.655  1.00  0.86           C  
ATOM   3532  CZ  TYR A 479      -3.523 -89.229 -51.929  1.00  0.86           C  
ATOM   3533  OH  TYR A 479      -2.962 -90.378 -52.535  1.00  0.86           O  
ATOM   3534  N   ASP A 480      -7.775 -84.899 -47.282  1.00  0.88           N  
ATOM   3535  CA  ASP A 480      -8.388 -83.789 -46.552  1.00  0.88           C  
ATOM   3536  C   ASP A 480      -7.417 -82.811 -45.868  1.00  0.88           C  
ATOM   3537  O   ASP A 480      -7.590 -81.596 -45.937  1.00  0.88           O  
ATOM   3538  CB  ASP A 480      -9.419 -84.357 -45.542  1.00  0.88           C  
ATOM   3539  CG  ASP A 480     -10.168 -83.262 -44.797  1.00  0.88           C  
ATOM   3540  OD1 ASP A 480     -11.216 -82.782 -45.275  1.00  0.88           O  
ATOM   3541  OD2 ASP A 480      -9.671 -82.888 -43.701  1.00  0.88           O  
ATOM   3542  N   MET A 481      -6.332 -83.298 -45.226  1.00  0.90           N  
ATOM   3543  CA  MET A 481      -5.369 -82.448 -44.529  1.00  0.90           C  
ATOM   3544  C   MET A 481      -4.698 -81.441 -45.443  1.00  0.90           C  
ATOM   3545  O   MET A 481      -4.417 -80.304 -45.074  1.00  0.90           O  
ATOM   3546  CB  MET A 481      -4.291 -83.283 -43.797  1.00  0.90           C  
ATOM   3547  CG  MET A 481      -3.403 -82.453 -42.845  1.00  0.90           C  
ATOM   3548  SD  MET A 481      -2.189 -83.431 -41.910  1.00  0.90           S  
ATOM   3549  CE  MET A 481      -1.346 -82.012 -41.147  1.00  0.90           C  
ATOM   3550  N   VAL A 482      -4.439 -81.848 -46.694  1.00  0.88           N  
ATOM   3551  CA  VAL A 482      -4.045 -80.942 -47.749  1.00  0.88           C  
ATOM   3552  C   VAL A 482      -5.193 -80.018 -48.158  1.00  0.88           C  
ATOM   3553  O   VAL A 482      -5.038 -78.801 -48.235  1.00  0.88           O  
ATOM   3554  CB  VAL A 482      -3.552 -81.750 -48.940  1.00  0.88           C  
ATOM   3555  CG1 VAL A 482      -3.094 -80.800 -50.049  1.00  0.88           C  
ATOM   3556  CG2 VAL A 482      -2.385 -82.661 -48.515  1.00  0.88           C  
ATOM   3557  N   ALA A 483      -6.401 -80.575 -48.371  1.00  0.88           N  
ATOM   3558  CA  ALA A 483      -7.557 -79.859 -48.881  1.00  0.88           C  
ATOM   3559  C   ALA A 483      -8.036 -78.674 -48.048  1.00  0.88           C  
ATOM   3560  O   ALA A 483      -8.179 -77.571 -48.570  1.00  0.88           O  
ATOM   3561  CB  ALA A 483      -8.729 -80.845 -49.061  1.00  0.88           C  
ATOM   3562  N   PHE A 484      -8.227 -78.832 -46.722  1.00  0.86           N  
ATOM   3563  CA  PHE A 484      -8.684 -77.729 -45.879  1.00  0.86           C  
ATOM   3564  C   PHE A 484      -7.649 -76.604 -45.756  1.00  0.86           C  
ATOM   3565  O   PHE A 484      -7.961 -75.415 -45.706  1.00  0.86           O  
ATOM   3566  CB  PHE A 484      -9.288 -78.209 -44.522  1.00  0.86           C  
ATOM   3567  CG  PHE A 484      -8.301 -78.542 -43.433  1.00  0.86           C  
ATOM   3568  CD1 PHE A 484      -7.725 -77.516 -42.664  1.00  0.86           C  
ATOM   3569  CD2 PHE A 484      -7.999 -79.875 -43.118  1.00  0.86           C  
ATOM   3570  CE1 PHE A 484      -6.831 -77.813 -41.630  1.00  0.86           C  
ATOM   3571  CE2 PHE A 484      -7.118 -80.179 -42.072  1.00  0.86           C  
ATOM   3572  CZ  PHE A 484      -6.526 -79.146 -41.335  1.00  0.86           C  
ATOM   3573  N   GLN A 485      -6.349 -76.960 -45.743  1.00  0.85           N  
ATOM   3574  CA  GLN A 485      -5.258 -76.001 -45.809  1.00  0.85           C  
ATOM   3575  C   GLN A 485      -5.205 -75.235 -47.128  1.00  0.85           C  
ATOM   3576  O   GLN A 485      -4.952 -74.029 -47.153  1.00  0.85           O  
ATOM   3577  CB  GLN A 485      -3.895 -76.678 -45.553  1.00  0.85           C  
ATOM   3578  CG  GLN A 485      -3.728 -77.166 -44.099  1.00  0.85           C  
ATOM   3579  CD  GLN A 485      -2.313 -77.702 -43.889  1.00  0.85           C  
ATOM   3580  OE1 GLN A 485      -1.387 -76.974 -43.532  1.00  0.85           O  
ATOM   3581  NE2 GLN A 485      -2.126 -79.014 -44.149  1.00  0.85           N  
ATOM   3582  N   GLN A 486      -5.472 -75.913 -48.262  1.00  0.85           N  
ATOM   3583  CA  GLN A 486      -5.651 -75.281 -49.559  1.00  0.85           C  
ATOM   3584  C   GLN A 486      -6.840 -74.324 -49.594  1.00  0.85           C  
ATOM   3585  O   GLN A 486      -6.735 -73.212 -50.105  1.00  0.85           O  
ATOM   3586  CB  GLN A 486      -5.808 -76.330 -50.685  1.00  0.85           C  
ATOM   3587  CG  GLN A 486      -4.515 -77.117 -50.995  1.00  0.85           C  
ATOM   3588  CD  GLN A 486      -4.786 -78.234 -52.002  1.00  0.85           C  
ATOM   3589  OE1 GLN A 486      -5.914 -78.684 -52.210  1.00  0.85           O  
ATOM   3590  NE2 GLN A 486      -3.709 -78.711 -52.669  1.00  0.85           N  
ATOM   3591  N   GLU A 487      -7.988 -74.696 -48.996  1.00  0.84           N  
ATOM   3592  CA  GLU A 487      -9.127 -73.805 -48.837  1.00  0.84           C  
ATOM   3593  C   GLU A 487      -8.835 -72.564 -48.005  1.00  0.84           C  
ATOM   3594  O   GLU A 487      -9.211 -71.453 -48.375  1.00  0.84           O  
ATOM   3595  CB  GLU A 487     -10.323 -74.544 -48.214  1.00  0.84           C  
ATOM   3596  CG  GLU A 487     -10.924 -75.603 -49.161  1.00  0.84           C  
ATOM   3597  CD  GLU A 487     -12.074 -76.369 -48.515  1.00  0.84           C  
ATOM   3598  OE1 GLU A 487     -12.302 -76.200 -47.290  1.00  0.84           O  
ATOM   3599  OE2 GLU A 487     -12.734 -77.130 -49.267  1.00  0.84           O  
ATOM   3600  N   MET A 488      -8.107 -72.705 -46.881  1.00  0.84           N  
ATOM   3601  CA  MET A 488      -7.686 -71.574 -46.069  1.00  0.84           C  
ATOM   3602  C   MET A 488      -6.772 -70.588 -46.804  1.00  0.84           C  
ATOM   3603  O   MET A 488      -6.941 -69.374 -46.718  1.00  0.84           O  
ATOM   3604  CB  MET A 488      -6.981 -72.087 -44.786  1.00  0.84           C  
ATOM   3605  CG  MET A 488      -6.652 -70.997 -43.742  1.00  0.84           C  
ATOM   3606  SD  MET A 488      -8.095 -70.106 -43.078  1.00  0.84           S  
ATOM   3607  CE  MET A 488      -8.686 -71.408 -41.958  1.00  0.84           C  
ATOM   3608  N   LYS A 489      -5.776 -71.089 -47.565  1.00  0.84           N  
ATOM   3609  CA  LYS A 489      -4.884 -70.234 -48.335  1.00  0.84           C  
ATOM   3610  C   LYS A 489      -5.461 -69.681 -49.637  1.00  0.84           C  
ATOM   3611  O   LYS A 489      -5.291 -68.505 -49.953  1.00  0.84           O  
ATOM   3612  CB  LYS A 489      -3.579 -70.991 -48.687  1.00  0.84           C  
ATOM   3613  CG  LYS A 489      -2.711 -71.325 -47.467  1.00  0.84           C  
ATOM   3614  CD  LYS A 489      -1.405 -72.034 -47.873  1.00  0.84           C  
ATOM   3615  CE  LYS A 489      -1.229 -73.388 -47.178  1.00  0.84           C  
ATOM   3616  NZ  LYS A 489      -0.085 -74.136 -47.735  1.00  0.84           N  
ATOM   3617  N   TYR A 490      -6.120 -70.527 -50.450  1.00  0.83           N  
ATOM   3618  CA  TYR A 490      -6.410 -70.196 -51.840  1.00  0.83           C  
ATOM   3619  C   TYR A 490      -7.892 -70.173 -52.152  1.00  0.83           C  
ATOM   3620  O   TYR A 490      -8.298 -69.746 -53.230  1.00  0.83           O  
ATOM   3621  CB  TYR A 490      -5.795 -71.264 -52.786  1.00  0.83           C  
ATOM   3622  CG  TYR A 490      -4.349 -71.516 -52.463  1.00  0.83           C  
ATOM   3623  CD1 TYR A 490      -3.399 -70.483 -52.529  1.00  0.83           C  
ATOM   3624  CD2 TYR A 490      -3.934 -72.799 -52.076  1.00  0.83           C  
ATOM   3625  CE1 TYR A 490      -2.059 -70.728 -52.197  1.00  0.83           C  
ATOM   3626  CE2 TYR A 490      -2.595 -73.049 -51.754  1.00  0.83           C  
ATOM   3627  CZ  TYR A 490      -1.657 -72.011 -51.816  1.00  0.83           C  
ATOM   3628  OH  TYR A 490      -0.303 -72.256 -51.516  1.00  0.83           O  
ATOM   3629  N   LYS A 491      -8.738 -70.642 -51.212  1.00  0.84           N  
ATOM   3630  CA  LYS A 491     -10.181 -70.786 -51.371  1.00  0.84           C  
ATOM   3631  C   LYS A 491     -10.595 -71.799 -52.436  1.00  0.84           C  
ATOM   3632  O   LYS A 491     -11.692 -71.748 -52.987  1.00  0.84           O  
ATOM   3633  CB  LYS A 491     -10.901 -69.426 -51.557  1.00  0.84           C  
ATOM   3634  CG  LYS A 491     -10.574 -68.421 -50.442  1.00  0.84           C  
ATOM   3635  CD  LYS A 491     -11.259 -67.067 -50.676  1.00  0.84           C  
ATOM   3636  CE  LYS A 491     -10.904 -66.040 -49.602  1.00  0.84           C  
ATOM   3637  NZ  LYS A 491     -11.577 -64.756 -49.892  1.00  0.84           N  
ATOM   3638  N   ARG A 492      -9.721 -72.781 -52.721  1.00  0.84           N  
ATOM   3639  CA  ARG A 492     -10.009 -73.837 -53.664  1.00  0.84           C  
ATOM   3640  C   ARG A 492      -9.082 -75.002 -53.405  1.00  0.84           C  
ATOM   3641  O   ARG A 492      -7.979 -74.834 -52.892  1.00  0.84           O  
ATOM   3642  CB  ARG A 492      -9.874 -73.368 -55.139  1.00  0.84           C  
ATOM   3643  CG  ARG A 492      -8.491 -72.796 -55.518  1.00  0.84           C  
ATOM   3644  CD  ARG A 492      -8.447 -72.254 -56.950  1.00  0.84           C  
ATOM   3645  NE  ARG A 492      -7.090 -71.699 -57.191  1.00  0.84           N  
ATOM   3646  CZ  ARG A 492      -6.719 -71.008 -58.276  1.00  0.84           C  
ATOM   3647  NH1 ARG A 492      -7.540 -70.795 -59.297  1.00  0.84           N  
ATOM   3648  NH2 ARG A 492      -5.479 -70.541 -58.322  1.00  0.84           N  
ATOM   3649  N   THR A 493      -9.506 -76.227 -53.765  1.00  0.87           N  
ATOM   3650  CA  THR A 493      -8.700 -77.427 -53.586  1.00  0.87           C  
ATOM   3651  C   THR A 493      -8.028 -77.842 -54.882  1.00  0.87           C  
ATOM   3652  O   THR A 493      -8.466 -77.529 -55.995  1.00  0.87           O  
ATOM   3653  CB  THR A 493      -9.485 -78.625 -53.058  1.00  0.87           C  
ATOM   3654  OG1 THR A 493     -10.531 -78.996 -53.950  1.00  0.87           O  
ATOM   3655  CG2 THR A 493     -10.129 -78.261 -51.717  1.00  0.87           C  
ATOM   3656  N   SER A 494      -6.910 -78.579 -54.775  1.00  0.87           N  
ATOM   3657  CA  SER A 494      -6.226 -79.117 -55.933  1.00  0.87           C  
ATOM   3658  C   SER A 494      -5.618 -80.468 -55.643  1.00  0.87           C  
ATOM   3659  O   SER A 494      -4.786 -80.619 -54.752  1.00  0.87           O  
ATOM   3660  CB  SER A 494      -5.108 -78.182 -56.437  1.00  0.87           C  
ATOM   3661  OG  SER A 494      -4.644 -78.588 -57.728  1.00  0.87           O  
ATOM   3662  N   GLY A 495      -6.008 -81.493 -56.431  1.00  0.89           N  
ATOM   3663  CA  GLY A 495      -5.379 -82.808 -56.397  1.00  0.89           C  
ATOM   3664  C   GLY A 495      -5.683 -83.671 -55.208  1.00  0.89           C  
ATOM   3665  O   GLY A 495      -4.897 -84.548 -54.862  1.00  0.89           O  
ATOM   3666  N   VAL A 496      -6.816 -83.440 -54.533  1.00  0.87           N  
ATOM   3667  CA  VAL A 496      -7.096 -84.105 -53.272  1.00  0.87           C  
ATOM   3668  C   VAL A 496      -8.070 -85.255 -53.422  1.00  0.87           C  
ATOM   3669  O   VAL A 496      -8.113 -86.148 -52.581  1.00  0.87           O  
ATOM   3670  CB  VAL A 496      -7.583 -83.105 -52.227  1.00  0.87           C  
ATOM   3671  CG1 VAL A 496      -6.417 -82.149 -51.902  1.00  0.87           C  
ATOM   3672  CG2 VAL A 496      -8.820 -82.334 -52.721  1.00  0.87           C  
ATOM   3673  N   ASP A 497      -8.834 -85.296 -54.516  1.00  0.86           N  
ATOM   3674  CA  ASP A 497      -9.928 -86.223 -54.702  1.00  0.86           C  
ATOM   3675  C   ASP A 497      -9.503 -87.562 -55.306  1.00  0.86           C  
ATOM   3676  O   ASP A 497      -8.713 -87.640 -56.250  1.00  0.86           O  
ATOM   3677  CB  ASP A 497     -10.989 -85.561 -55.614  1.00  0.86           C  
ATOM   3678  CG  ASP A 497     -11.248 -84.139 -55.137  1.00  0.86           C  
ATOM   3679  OD1 ASP A 497     -12.140 -83.952 -54.277  1.00  0.86           O  
ATOM   3680  OD2 ASP A 497     -10.496 -83.233 -55.601  1.00  0.86           O  
ATOM   3681  N   PHE A 498     -10.056 -88.672 -54.782  1.00  0.84           N  
ATOM   3682  CA  PHE A 498      -9.851 -89.991 -55.341  1.00  0.84           C  
ATOM   3683  C   PHE A 498     -11.115 -90.825 -55.196  1.00  0.84           C  
ATOM   3684  O   PHE A 498     -12.091 -90.422 -54.563  1.00  0.84           O  
ATOM   3685  CB  PHE A 498      -8.588 -90.716 -54.798  1.00  0.84           C  
ATOM   3686  CG  PHE A 498      -8.480 -90.679 -53.298  1.00  0.84           C  
ATOM   3687  CD1 PHE A 498      -9.272 -91.509 -52.486  1.00  0.84           C  
ATOM   3688  CD2 PHE A 498      -7.573 -89.800 -52.687  1.00  0.84           C  
ATOM   3689  CE1 PHE A 498      -9.173 -91.452 -51.092  1.00  0.84           C  
ATOM   3690  CE2 PHE A 498      -7.474 -89.735 -51.294  1.00  0.84           C  
ATOM   3691  CZ  PHE A 498      -8.277 -90.559 -50.497  1.00  0.84           C  
ATOM   3692  N   GLY A 499     -11.153 -92.014 -55.831  1.00  0.86           N  
ATOM   3693  CA  GLY A 499     -12.266 -92.943 -55.723  1.00  0.86           C  
ATOM   3694  C   GLY A 499     -12.188 -93.793 -54.482  1.00  0.86           C  
ATOM   3695  O   GLY A 499     -11.114 -94.164 -54.010  1.00  0.86           O  
ATOM   3696  N   GLY A 500     -13.359 -94.142 -53.919  1.00  0.86           N  
ATOM   3697  CA  GLY A 500     -13.451 -95.057 -52.791  1.00  0.86           C  
ATOM   3698  C   GLY A 500     -13.295 -96.502 -53.190  1.00  0.86           C  
ATOM   3699  O   GLY A 500     -13.681 -96.917 -54.277  1.00  0.86           O  
ATOM   3700  N   ILE A 501     -12.753 -97.320 -52.274  1.00  0.86           N  
ATOM   3701  CA  ILE A 501     -12.667 -98.764 -52.419  1.00  0.86           C  
ATOM   3702  C   ILE A 501     -13.626 -99.385 -51.418  1.00  0.86           C  
ATOM   3703  O   ILE A 501     -13.986 -98.762 -50.419  1.00  0.86           O  
ATOM   3704  CB  ILE A 501     -11.250 -99.312 -52.197  1.00  0.86           C  
ATOM   3705  CG1 ILE A 501     -10.724 -99.094 -50.757  1.00  0.86           C  
ATOM   3706  CG2 ILE A 501     -10.315 -98.677 -53.249  1.00  0.86           C  
ATOM   3707  CD1 ILE A 501      -9.421 -99.842 -50.467  1.00  0.86           C  
ATOM   3708  N   ASP A 502     -14.050-100.649 -51.615  1.00  0.88           N  
ATOM   3709  CA  ASP A 502     -14.754-101.364 -50.567  1.00  0.88           C  
ATOM   3710  C   ASP A 502     -13.712-101.955 -49.616  1.00  0.88           C  
ATOM   3711  O   ASP A 502     -13.067-102.967 -49.881  1.00  0.88           O  
ATOM   3712  CB  ASP A 502     -15.731-102.436 -51.124  1.00  0.88           C  
ATOM   3713  CG  ASP A 502     -16.675-102.967 -50.053  1.00  0.88           C  
ATOM   3714  OD1 ASP A 502     -16.288-102.991 -48.853  1.00  0.88           O  
ATOM   3715  OD2 ASP A 502     -17.813-103.363 -50.396  1.00  0.88           O  
ATOM   3716  N   ILE A 503     -13.527-101.291 -48.461  1.00  0.89           N  
ATOM   3717  CA  ILE A 503     -12.587-101.659 -47.414  1.00  0.89           C  
ATOM   3718  C   ILE A 503     -12.867-103.026 -46.801  1.00  0.89           C  
ATOM   3719  O   ILE A 503     -11.947-103.785 -46.497  1.00  0.89           O  
ATOM   3720  CB  ILE A 503     -12.532-100.551 -46.368  1.00  0.89           C  
ATOM   3721  CG1 ILE A 503     -11.960 -99.267 -47.014  1.00  0.89           C  
ATOM   3722  CG2 ILE A 503     -11.698-100.970 -45.138  1.00  0.89           C  
ATOM   3723  CD1 ILE A 503     -12.147 -98.025 -46.148  1.00  0.89           C  
ATOM   3724  N   VAL A 504     -14.152-103.402 -46.633  1.00  0.91           N  
ATOM   3725  CA  VAL A 504     -14.537-104.721 -46.145  1.00  0.91           C  
ATOM   3726  C   VAL A 504     -14.113-105.818 -47.105  1.00  0.91           C  
ATOM   3727  O   VAL A 504     -13.402-106.747 -46.730  1.00  0.91           O  
ATOM   3728  CB  VAL A 504     -16.043-104.785 -45.892  1.00  0.91           C  
ATOM   3729  CG1 VAL A 504     -16.523-106.207 -45.549  1.00  0.91           C  
ATOM   3730  CG2 VAL A 504     -16.373-103.838 -44.729  1.00  0.91           C  
ATOM   3731  N   LYS A 505     -14.437-105.663 -48.404  1.00  0.87           N  
ATOM   3732  CA  LYS A 505     -14.036-106.612 -49.435  1.00  0.87           C  
ATOM   3733  C   LYS A 505     -12.527-106.671 -49.640  1.00  0.87           C  
ATOM   3734  O   LYS A 505     -11.955-107.717 -49.940  1.00  0.87           O  
ATOM   3735  CB  LYS A 505     -14.720-106.312 -50.786  1.00  0.87           C  
ATOM   3736  CG  LYS A 505     -16.246-106.451 -50.721  1.00  0.87           C  
ATOM   3737  CD  LYS A 505     -16.901-106.202 -52.090  1.00  0.87           C  
ATOM   3738  CE  LYS A 505     -18.427-106.102 -52.048  1.00  0.87           C  
ATOM   3739  NZ  LYS A 505     -18.978-107.287 -51.362  1.00  0.87           N  
ATOM   3740  N   TYR A 506     -11.834-105.527 -49.469  1.00  0.89           N  
ATOM   3741  CA  TYR A 506     -10.384-105.449 -49.444  1.00  0.89           C  
ATOM   3742  C   TYR A 506      -9.788-106.266 -48.306  1.00  0.89           C  
ATOM   3743  O   TYR A 506      -8.827-106.995 -48.489  1.00  0.89           O  
ATOM   3744  CB  TYR A 506      -9.935-103.962 -49.336  1.00  0.89           C  
ATOM   3745  CG  TYR A 506      -8.440-103.782 -49.465  1.00  0.89           C  
ATOM   3746  CD1 TYR A 506      -7.590-104.018 -48.366  1.00  0.89           C  
ATOM   3747  CD2 TYR A 506      -7.869-103.397 -50.688  1.00  0.89           C  
ATOM   3748  CE1 TYR A 506      -6.197-103.950 -48.510  1.00  0.89           C  
ATOM   3749  CE2 TYR A 506      -6.478-103.283 -50.817  1.00  0.89           C  
ATOM   3750  CZ  TYR A 506      -5.646-103.583 -49.740  1.00  0.89           C  
ATOM   3751  OH  TYR A 506      -4.252-103.525 -49.930  1.00  0.89           O  
ATOM   3752  N   ALA A 507     -10.342-106.191 -47.086  1.00  0.93           N  
ATOM   3753  CA  ALA A 507      -9.859-107.017 -45.997  1.00  0.93           C  
ATOM   3754  C   ALA A 507     -10.058-108.512 -46.243  1.00  0.93           C  
ATOM   3755  O   ALA A 507      -9.133-109.315 -46.107  1.00  0.93           O  
ATOM   3756  CB  ALA A 507     -10.562-106.584 -44.707  1.00  0.93           C  
ATOM   3757  N   GLU A 508     -11.262-108.890 -46.714  1.00  0.88           N  
ATOM   3758  CA  GLU A 508     -11.645-110.249 -47.056  1.00  0.88           C  
ATOM   3759  C   GLU A 508     -10.786-110.873 -48.148  1.00  0.88           C  
ATOM   3760  O   GLU A 508     -10.454-112.056 -48.103  1.00  0.88           O  
ATOM   3761  CB  GLU A 508     -13.124-110.294 -47.503  1.00  0.88           C  
ATOM   3762  CG  GLU A 508     -14.135-109.953 -46.380  1.00  0.88           C  
ATOM   3763  CD  GLU A 508     -15.560-109.754 -46.904  1.00  0.88           C  
ATOM   3764  OE1 GLU A 508     -15.766-109.712 -48.150  1.00  0.88           O  
ATOM   3765  OE2 GLU A 508     -16.467-109.625 -46.045  1.00  0.88           O  
ATOM   3766  N   SER A 509     -10.361-110.087 -49.160  1.00  0.90           N  
ATOM   3767  CA  SER A 509      -9.502-110.563 -50.243  1.00  0.90           C  
ATOM   3768  C   SER A 509      -8.120-111.022 -49.805  1.00  0.90           C  
ATOM   3769  O   SER A 509      -7.507-111.883 -50.433  1.00  0.90           O  
ATOM   3770  CB  SER A 509      -9.363-109.560 -51.420  1.00  0.90           C  
ATOM   3771  OG  SER A 509      -8.528-108.436 -51.141  1.00  0.90           O  
ATOM   3772  N   PHE A 510      -7.618-110.493 -48.678  1.00  0.87           N  
ATOM   3773  CA  PHE A 510      -6.358-110.915 -48.092  1.00  0.87           C  
ATOM   3774  C   PHE A 510      -6.549-112.018 -47.061  1.00  0.87           C  
ATOM   3775  O   PHE A 510      -5.582-112.509 -46.487  1.00  0.87           O  
ATOM   3776  CB  PHE A 510      -5.685-109.729 -47.354  1.00  0.87           C  
ATOM   3777  CG  PHE A 510      -4.980-108.813 -48.312  1.00  0.87           C  
ATOM   3778  CD1 PHE A 510      -5.680-107.868 -49.068  1.00  0.87           C  
ATOM   3779  CD2 PHE A 510      -3.587-108.872 -48.440  1.00  0.87           C  
ATOM   3780  CE1 PHE A 510      -5.007-106.983 -49.914  1.00  0.87           C  
ATOM   3781  CE2 PHE A 510      -2.898-107.980 -49.274  1.00  0.87           C  
ATOM   3782  CZ  PHE A 510      -3.612-107.031 -50.013  1.00  0.87           C  
ATOM   3783  N   GLY A 511      -7.798-112.454 -46.798  1.00  0.90           N  
ATOM   3784  CA  GLY A 511      -8.094-113.421 -45.741  1.00  0.90           C  
ATOM   3785  C   GLY A 511      -8.222-112.810 -44.365  1.00  0.90           C  
ATOM   3786  O   GLY A 511      -8.223-113.510 -43.356  1.00  0.90           O  
ATOM   3787  N   ALA A 512      -8.324-111.474 -44.290  1.00  0.92           N  
ATOM   3788  CA  ALA A 512      -8.537-110.736 -43.066  1.00  0.92           C  
ATOM   3789  C   ALA A 512     -10.022-110.472 -42.844  1.00  0.92           C  
ATOM   3790  O   ALA A 512     -10.866-110.690 -43.708  1.00  0.92           O  
ATOM   3791  CB  ALA A 512      -7.759-109.407 -43.106  1.00  0.92           C  
ATOM   3792  N   LYS A 513     -10.393-109.998 -41.644  1.00  0.91           N  
ATOM   3793  CA  LYS A 513     -11.775-109.709 -41.321  1.00  0.91           C  
ATOM   3794  C   LYS A 513     -12.127-108.266 -41.669  1.00  0.91           C  
ATOM   3795  O   LYS A 513     -11.463-107.320 -41.250  1.00  0.91           O  
ATOM   3796  CB  LYS A 513     -12.006-110.002 -39.818  1.00  0.91           C  
ATOM   3797  CG  LYS A 513     -13.445-109.798 -39.316  1.00  0.91           C  
ATOM   3798  CD  LYS A 513     -13.597-110.187 -37.831  1.00  0.91           C  
ATOM   3799  CE  LYS A 513     -15.017-109.975 -37.292  1.00  0.91           C  
ATOM   3800  NZ  LYS A 513     -15.130-110.332 -35.856  1.00  0.91           N  
ATOM   3801  N   GLY A 514     -13.194-108.038 -42.459  1.00  0.93           N  
ATOM   3802  CA  GLY A 514     -13.655-106.686 -42.756  1.00  0.93           C  
ATOM   3803  C   GLY A 514     -14.850-106.325 -41.925  1.00  0.93           C  
ATOM   3804  O   GLY A 514     -15.777-107.113 -41.782  1.00  0.93           O  
ATOM   3805  N   LEU A 515     -14.879-105.103 -41.367  1.00  0.92           N  
ATOM   3806  CA  LEU A 515     -16.039-104.595 -40.661  1.00  0.92           C  
ATOM   3807  C   LEU A 515     -16.324-103.186 -41.136  1.00  0.92           C  
ATOM   3808  O   LEU A 515     -15.450-102.484 -41.639  1.00  0.92           O  
ATOM   3809  CB  LEU A 515     -15.830-104.567 -39.123  1.00  0.92           C  
ATOM   3810  CG  LEU A 515     -15.671-105.949 -38.456  1.00  0.92           C  
ATOM   3811  CD1 LEU A 515     -15.334-105.790 -36.968  1.00  0.92           C  
ATOM   3812  CD2 LEU A 515     -16.935-106.801 -38.627  1.00  0.92           C  
ATOM   3813  N   ARG A 516     -17.578-102.725 -40.990  1.00  0.91           N  
ATOM   3814  CA  ARG A 516     -17.968-101.400 -41.413  1.00  0.91           C  
ATOM   3815  C   ARG A 516     -18.943-100.842 -40.411  1.00  0.91           C  
ATOM   3816  O   ARG A 516     -19.836-101.535 -39.931  1.00  0.91           O  
ATOM   3817  CB  ARG A 516     -18.620-101.409 -42.819  1.00  0.91           C  
ATOM   3818  CG  ARG A 516     -19.063-100.023 -43.334  1.00  0.91           C  
ATOM   3819  CD  ARG A 516     -19.518-100.006 -44.798  1.00  0.91           C  
ATOM   3820  NE  ARG A 516     -18.289-100.186 -45.631  1.00  0.91           N  
ATOM   3821  CZ  ARG A 516     -18.032-101.124 -46.548  1.00  0.91           C  
ATOM   3822  NH1 ARG A 516     -18.855-102.109 -46.869  1.00  0.91           N  
ATOM   3823  NH2 ARG A 516     -16.848-101.055 -47.147  1.00  0.91           N  
ATOM   3824  N   VAL A 517     -18.779 -99.555 -40.071  1.00  0.92           N  
ATOM   3825  CA  VAL A 517     -19.712 -98.820 -39.246  1.00  0.92           C  
ATOM   3826  C   VAL A 517     -20.774 -98.254 -40.170  1.00  0.92           C  
ATOM   3827  O   VAL A 517     -20.574 -97.240 -40.834  1.00  0.92           O  
ATOM   3828  CB  VAL A 517     -18.991 -97.719 -38.479  1.00  0.92           C  
ATOM   3829  CG1 VAL A 517     -19.969 -96.922 -37.604  1.00  0.92           C  
ATOM   3830  CG2 VAL A 517     -17.908 -98.368 -37.602  1.00  0.92           C  
ATOM   3831  N   ASN A 518     -21.921 -98.955 -40.290  1.00  0.86           N  
ATOM   3832  CA  ASN A 518     -22.999 -98.569 -41.188  1.00  0.86           C  
ATOM   3833  C   ASN A 518     -23.697 -97.277 -40.782  1.00  0.86           C  
ATOM   3834  O   ASN A 518     -24.022 -96.445 -41.626  1.00  0.86           O  
ATOM   3835  CB  ASN A 518     -24.033 -99.706 -41.346  1.00  0.86           C  
ATOM   3836  CG  ASN A 518     -23.420-100.872 -42.114  1.00  0.86           C  
ATOM   3837  OD1 ASN A 518     -22.536-100.737 -42.964  1.00  0.86           O  
ATOM   3838  ND2 ASN A 518     -23.945-102.087 -41.836  1.00  0.86           N  
ATOM   3839  N   SER A 519     -23.920 -97.071 -39.473  1.00  0.86           N  
ATOM   3840  CA  SER A 519     -24.428 -95.822 -38.937  1.00  0.86           C  
ATOM   3841  C   SER A 519     -23.604 -95.417 -37.719  1.00  0.86           C  
ATOM   3842  O   SER A 519     -22.950 -96.270 -37.116  1.00  0.86           O  
ATOM   3843  CB  SER A 519     -25.930 -95.923 -38.567  1.00  0.86           C  
ATOM   3844  OG  SER A 519     -26.175 -96.918 -37.575  1.00  0.86           O  
ATOM   3845  N   PRO A 520     -23.548 -94.143 -37.310  1.00  0.85           N  
ATOM   3846  CA  PRO A 520     -22.676 -93.686 -36.226  1.00  0.85           C  
ATOM   3847  C   PRO A 520     -22.953 -94.296 -34.872  1.00  0.85           C  
ATOM   3848  O   PRO A 520     -22.052 -94.398 -34.047  1.00  0.85           O  
ATOM   3849  CB  PRO A 520     -22.928 -92.179 -36.167  1.00  0.85           C  
ATOM   3850  CG  PRO A 520     -23.227 -91.832 -37.615  1.00  0.85           C  
ATOM   3851  CD  PRO A 520     -24.069 -93.012 -38.082  1.00  0.85           C  
ATOM   3852  N   ASP A 521     -24.198 -94.659 -34.599  1.00  0.85           N  
ATOM   3853  CA  ASP A 521     -24.689 -95.272 -33.385  1.00  0.85           C  
ATOM   3854  C   ASP A 521     -24.097 -96.651 -33.087  1.00  0.85           C  
ATOM   3855  O   ASP A 521     -23.803 -96.978 -31.938  1.00  0.85           O  
ATOM   3856  CB  ASP A 521     -26.235 -95.195 -33.335  1.00  0.85           C  
ATOM   3857  CG  ASP A 521     -26.845 -95.608 -34.664  1.00  0.85           C  
ATOM   3858  OD1 ASP A 521     -27.591 -96.611 -34.692  1.00  0.85           O  
ATOM   3859  OD2 ASP A 521     -26.567 -94.928 -35.689  1.00  0.85           O  
ATOM   3860  N   GLU A 522     -23.809 -97.452 -34.128  1.00  0.85           N  
ATOM   3861  CA  GLU A 522     -23.265 -98.794 -33.988  1.00  0.85           C  
ATOM   3862  C   GLU A 522     -21.744 -98.784 -33.796  1.00  0.85           C  
ATOM   3863  O   GLU A 522     -21.100 -99.824 -33.658  1.00  0.85           O  
ATOM   3864  CB  GLU A 522     -23.540 -99.622 -35.274  1.00  0.85           C  
ATOM   3865  CG  GLU A 522     -25.025 -99.926 -35.617  1.00  0.85           C  
ATOM   3866  CD  GLU A 522     -25.169-100.683 -36.950  1.00  0.85           C  
ATOM   3867  OE1 GLU A 522     -24.208-100.660 -37.775  1.00  0.85           O  
ATOM   3868  OE2 GLU A 522     -26.245-101.303 -37.166  1.00  0.85           O  
ATOM   3869  N   LEU A 523     -21.107 -97.592 -33.745  1.00  0.89           N  
ATOM   3870  CA  LEU A 523     -19.660 -97.425 -33.713  1.00  0.89           C  
ATOM   3871  C   LEU A 523     -18.958 -98.148 -32.574  1.00  0.89           C  
ATOM   3872  O   LEU A 523     -18.010 -98.903 -32.790  1.00  0.89           O  
ATOM   3873  CB  LEU A 523     -19.333 -95.916 -33.618  1.00  0.89           C  
ATOM   3874  CG  LEU A 523     -17.844 -95.534 -33.557  1.00  0.89           C  
ATOM   3875  CD1 LEU A 523     -17.071 -95.982 -34.793  1.00  0.89           C  
ATOM   3876  CD2 LEU A 523     -17.714 -94.018 -33.407  1.00  0.89           C  
ATOM   3877  N   ALA A 524     -19.464 -97.994 -31.337  1.00  0.91           N  
ATOM   3878  CA  ALA A 524     -18.942 -98.653 -30.156  1.00  0.91           C  
ATOM   3879  C   ALA A 524     -18.985-100.180 -30.244  1.00  0.91           C  
ATOM   3880  O   ALA A 524     -18.027-100.879 -29.907  1.00  0.91           O  
ATOM   3881  CB  ALA A 524     -19.734 -98.164 -28.930  1.00  0.91           C  
ATOM   3882  N   GLU A 525     -20.101-100.729 -30.757  1.00  0.87           N  
ATOM   3883  CA  GLU A 525     -20.279-102.147 -31.004  1.00  0.87           C  
ATOM   3884  C   GLU A 525     -19.350-102.713 -32.072  1.00  0.87           C  
ATOM   3885  O   GLU A 525     -18.718-103.750 -31.876  1.00  0.87           O  
ATOM   3886  CB  GLU A 525     -21.750-102.427 -31.377  1.00  0.87           C  
ATOM   3887  CG  GLU A 525     -22.718-102.120 -30.210  1.00  0.87           C  
ATOM   3888  CD  GLU A 525     -24.163-102.526 -30.501  1.00  0.87           C  
ATOM   3889  OE1 GLU A 525     -24.431-103.069 -31.599  1.00  0.87           O  
ATOM   3890  OE2 GLU A 525     -24.998-102.309 -29.584  1.00  0.87           O  
ATOM   3891  N   VAL A 526     -19.187-102.017 -33.216  1.00  0.93           N  
ATOM   3892  CA  VAL A 526     -18.262-102.417 -34.276  1.00  0.93           C  
ATOM   3893  C   VAL A 526     -16.802-102.398 -33.831  1.00  0.93           C  
ATOM   3894  O   VAL A 526     -16.038-103.325 -34.107  1.00  0.93           O  
ATOM   3895  CB  VAL A 526     -18.439-101.594 -35.547  1.00  0.93           C  
ATOM   3896  CG1 VAL A 526     -17.445-102.039 -36.638  1.00  0.93           C  
ATOM   3897  CG2 VAL A 526     -19.866-101.796 -36.082  1.00  0.93           C  
ATOM   3898  N   LEU A 527     -16.375-101.361 -33.079  1.00  0.92           N  
ATOM   3899  CA  LEU A 527     -15.044-101.304 -32.492  1.00  0.92           C  
ATOM   3900  C   LEU A 527     -14.786-102.439 -31.508  1.00  0.92           C  
ATOM   3901  O   LEU A 527     -13.735-103.078 -31.536  1.00  0.92           O  
ATOM   3902  CB  LEU A 527     -14.804 -99.952 -31.780  1.00  0.92           C  
ATOM   3903  CG  LEU A 527     -14.731 -98.729 -32.716  1.00  0.92           C  
ATOM   3904  CD1 LEU A 527     -14.661 -97.443 -31.887  1.00  0.92           C  
ATOM   3905  CD2 LEU A 527     -13.540 -98.797 -33.680  1.00  0.92           C  
ATOM   3906  N   LYS A 528     -15.775-102.770 -30.650  1.00  0.89           N  
ATOM   3907  CA  LYS A 528     -15.694-103.939 -29.787  1.00  0.89           C  
ATOM   3908  C   LYS A 528     -15.592-105.261 -30.552  1.00  0.89           C  
ATOM   3909  O   LYS A 528     -14.759-106.117 -30.263  1.00  0.89           O  
ATOM   3910  CB  LYS A 528     -16.887-103.989 -28.804  1.00  0.89           C  
ATOM   3911  CG  LYS A 528     -16.694-105.079 -27.747  1.00  0.89           C  
ATOM   3912  CD  LYS A 528     -17.607-104.962 -26.523  1.00  0.89           C  
ATOM   3913  CE  LYS A 528     -17.570-106.218 -25.639  1.00  0.89           C  
ATOM   3914  NZ  LYS A 528     -16.184-106.702 -25.442  1.00  0.89           N  
ATOM   3915  N   ALA A 529     -16.391-105.425 -31.619  1.00  0.92           N  
ATOM   3916  CA  ALA A 529     -16.397-106.603 -32.467  1.00  0.92           C  
ATOM   3917  C   ALA A 529     -15.111-106.819 -33.272  1.00  0.92           C  
ATOM   3918  O   ALA A 529     -14.809-107.931 -33.720  1.00  0.92           O  
ATOM   3919  CB  ALA A 529     -17.575-106.492 -33.448  1.00  0.92           C  
ATOM   3920  N   GLY A 530     -14.333-105.734 -33.484  1.00  0.94           N  
ATOM   3921  CA  GLY A 530     -12.954-105.779 -33.957  1.00  0.94           C  
ATOM   3922  C   GLY A 530     -11.952-106.105 -32.876  1.00  0.94           C  
ATOM   3923  O   GLY A 530     -11.020-106.889 -33.075  1.00  0.94           O  
ATOM   3924  N   LEU A 531     -12.112-105.543 -31.666  1.00  0.92           N  
ATOM   3925  CA  LEU A 531     -11.248-105.858 -30.541  1.00  0.92           C  
ATOM   3926  C   LEU A 531     -11.299-107.322 -30.127  1.00  0.92           C  
ATOM   3927  O   LEU A 531     -10.260-107.947 -29.956  1.00  0.92           O  
ATOM   3928  CB  LEU A 531     -11.535-104.985 -29.304  1.00  0.92           C  
ATOM   3929  CG  LEU A 531     -10.455-105.087 -28.203  1.00  0.92           C  
ATOM   3930  CD1 LEU A 531      -9.123-104.478 -28.659  1.00  0.92           C  
ATOM   3931  CD2 LEU A 531     -10.929-104.392 -26.927  1.00  0.92           C  
ATOM   3932  N   ASP A 532     -12.503-107.921 -30.076  1.00  0.91           N  
ATOM   3933  CA  ASP A 532     -12.718-109.284 -29.630  1.00  0.91           C  
ATOM   3934  C   ASP A 532     -12.613-110.310 -30.780  1.00  0.91           C  
ATOM   3935  O   ASP A 532     -12.924-111.486 -30.649  1.00  0.91           O  
ATOM   3936  CB  ASP A 532     -14.132-109.391 -28.979  1.00  0.91           C  
ATOM   3937  CG  ASP A 532     -14.375-108.477 -27.778  1.00  0.91           C  
ATOM   3938  OD1 ASP A 532     -13.450-108.219 -26.971  1.00  0.91           O  
ATOM   3939  OD2 ASP A 532     -15.547-108.045 -27.590  1.00  0.91           O  
ATOM   3940  N   ALA A 533     -12.142-109.884 -31.971  1.00  0.92           N  
ATOM   3941  CA  ALA A 533     -11.926-110.759 -33.109  1.00  0.92           C  
ATOM   3942  C   ALA A 533     -10.551-111.413 -33.149  1.00  0.92           C  
ATOM   3943  O   ALA A 533      -9.555-110.836 -32.718  1.00  0.92           O  
ATOM   3944  CB  ALA A 533     -12.081-109.942 -34.405  1.00  0.92           C  
ATOM   3945  N   GLU A 534     -10.443-112.617 -33.736  1.00  0.87           N  
ATOM   3946  CA  GLU A 534      -9.148-113.181 -34.072  1.00  0.87           C  
ATOM   3947  C   GLU A 534      -8.646-112.707 -35.428  1.00  0.87           C  
ATOM   3948  O   GLU A 534      -9.422-112.349 -36.310  1.00  0.87           O  
ATOM   3949  CB  GLU A 534      -9.168-114.716 -34.045  1.00  0.87           C  
ATOM   3950  CG  GLU A 534      -9.260-115.283 -32.611  1.00  0.87           C  
ATOM   3951  CD  GLU A 534      -9.015-116.790 -32.570  1.00  0.87           C  
ATOM   3952  OE1 GLU A 534      -8.996-117.425 -33.656  1.00  0.87           O  
ATOM   3953  OE2 GLU A 534      -8.818-117.303 -31.437  1.00  0.87           O  
ATOM   3954  N   GLY A 535      -7.299-112.703 -35.592  1.00  0.93           N  
ATOM   3955  CA  GLY A 535      -6.586-112.220 -36.773  1.00  0.93           C  
ATOM   3956  C   GLY A 535      -6.718-110.738 -37.075  1.00  0.93           C  
ATOM   3957  O   GLY A 535      -7.306-109.983 -36.294  1.00  0.93           O  
ATOM   3958  N   PRO A 536      -6.132-110.268 -38.179  1.00  0.94           N  
ATOM   3959  CA  PRO A 536      -6.295-108.902 -38.661  1.00  0.94           C  
ATOM   3960  C   PRO A 536      -7.724-108.515 -38.976  1.00  0.94           C  
ATOM   3961  O   PRO A 536      -8.405-109.219 -39.721  1.00  0.94           O  
ATOM   3962  CB  PRO A 536      -5.405-108.810 -39.907  1.00  0.94           C  
ATOM   3963  CG  PRO A 536      -4.388-109.929 -39.713  1.00  0.94           C  
ATOM   3964  CD  PRO A 536      -5.203-111.021 -39.026  1.00  0.94           C  
ATOM   3965  N   VAL A 537      -8.177-107.372 -38.451  1.00  0.93           N  
ATOM   3966  CA  VAL A 537      -9.464-106.794 -38.778  1.00  0.93           C  
ATOM   3967  C   VAL A 537      -9.254-105.388 -39.306  1.00  0.93           C  
ATOM   3968  O   VAL A 537      -8.480-104.602 -38.763  1.00  0.93           O  
ATOM   3969  CB  VAL A 537     -10.500-106.887 -37.646  1.00  0.93           C  
ATOM   3970  CG1 VAL A 537      -9.815-107.095 -36.288  1.00  0.93           C  
ATOM   3971  CG2 VAL A 537     -11.472-105.692 -37.596  1.00  0.93           C  
ATOM   3972  N   VAL A 538      -9.947-105.037 -40.407  1.00  0.94           N  
ATOM   3973  CA  VAL A 538      -9.972-103.685 -40.942  1.00  0.94           C  
ATOM   3974  C   VAL A 538     -11.377-103.139 -40.746  1.00  0.94           C  
ATOM   3975  O   VAL A 538     -12.363-103.755 -41.149  1.00  0.94           O  
ATOM   3976  CB  VAL A 538      -9.598-103.580 -42.419  1.00  0.94           C  
ATOM   3977  CG1 VAL A 538      -9.381-102.101 -42.797  1.00  0.94           C  
ATOM   3978  CG2 VAL A 538      -8.314-104.382 -42.707  1.00  0.94           C  
ATOM   3979  N   ILE A 539     -11.505-101.968 -40.097  1.00  0.94           N  
ATOM   3980  CA  ILE A 539     -12.778-101.346 -39.785  1.00  0.94           C  
ATOM   3981  C   ILE A 539     -12.930-100.080 -40.602  1.00  0.94           C  
ATOM   3982  O   ILE A 539     -12.173 -99.121 -40.463  1.00  0.94           O  
ATOM   3983  CB  ILE A 539     -12.950-101.010 -38.303  1.00  0.94           C  
ATOM   3984  CG1 ILE A 539     -12.634-102.249 -37.432  1.00  0.94           C  
ATOM   3985  CG2 ILE A 539     -14.390-100.498 -38.070  1.00  0.94           C  
ATOM   3986  CD1 ILE A 539     -12.824-102.035 -35.928  1.00  0.94           C  
ATOM   3987  N   ASP A 540     -13.944-100.058 -41.478  1.00  0.93           N  
ATOM   3988  CA  ASP A 540     -14.338 -98.915 -42.267  1.00  0.93           C  
ATOM   3989  C   ASP A 540     -15.226 -97.989 -41.430  1.00  0.93           C  
ATOM   3990  O   ASP A 540     -16.335 -98.358 -41.031  1.00  0.93           O  
ATOM   3991  CB  ASP A 540     -15.069 -99.512 -43.497  1.00  0.93           C  
ATOM   3992  CG  ASP A 540     -15.376 -98.539 -44.616  1.00  0.93           C  
ATOM   3993  OD1 ASP A 540     -15.123 -97.322 -44.479  1.00  0.93           O  
ATOM   3994  OD2 ASP A 540     -15.875 -99.032 -45.666  1.00  0.93           O  
ATOM   3995  N   ILE A 541     -14.744 -96.767 -41.114  1.00  0.93           N  
ATOM   3996  CA  ILE A 541     -15.498 -95.778 -40.356  1.00  0.93           C  
ATOM   3997  C   ILE A 541     -15.751 -94.564 -41.233  1.00  0.93           C  
ATOM   3998  O   ILE A 541     -14.822 -93.804 -41.519  1.00  0.93           O  
ATOM   3999  CB  ILE A 541     -14.790 -95.313 -39.085  1.00  0.93           C  
ATOM   4000  CG1 ILE A 541     -14.524 -96.527 -38.168  1.00  0.93           C  
ATOM   4001  CG2 ILE A 541     -15.635 -94.233 -38.359  1.00  0.93           C  
ATOM   4002  CD1 ILE A 541     -13.954 -96.127 -36.808  1.00  0.93           C  
ATOM   4003  N   PRO A 542     -16.979 -94.309 -41.667  1.00  0.92           N  
ATOM   4004  CA  PRO A 542     -17.317 -93.075 -42.369  1.00  0.92           C  
ATOM   4005  C   PRO A 542     -17.276 -91.837 -41.481  1.00  0.92           C  
ATOM   4006  O   PRO A 542     -17.834 -91.855 -40.382  1.00  0.92           O  
ATOM   4007  CB  PRO A 542     -18.736 -93.357 -42.877  1.00  0.92           C  
ATOM   4008  CG  PRO A 542     -18.815 -94.876 -43.020  1.00  0.92           C  
ATOM   4009  CD  PRO A 542     -18.019 -95.334 -41.813  1.00  0.92           C  
ATOM   4010  N   VAL A 543     -16.638 -90.740 -41.944  1.00  0.88           N  
ATOM   4011  CA  VAL A 543     -16.372 -89.571 -41.113  1.00  0.88           C  
ATOM   4012  C   VAL A 543     -16.876 -88.296 -41.766  1.00  0.88           C  
ATOM   4013  O   VAL A 543     -16.717 -88.086 -42.964  1.00  0.88           O  
ATOM   4014  CB  VAL A 543     -14.884 -89.383 -40.811  1.00  0.88           C  
ATOM   4015  CG1 VAL A 543     -14.697 -88.465 -39.591  1.00  0.88           C  
ATOM   4016  CG2 VAL A 543     -14.230 -90.742 -40.530  1.00  0.88           C  
ATOM   4017  N   ASP A 544     -17.483 -87.383 -40.981  1.00  0.84           N  
ATOM   4018  CA  ASP A 544     -17.758 -86.032 -41.434  1.00  0.84           C  
ATOM   4019  C   ASP A 544     -16.543 -85.153 -41.144  1.00  0.84           C  
ATOM   4020  O   ASP A 544     -16.038 -85.090 -40.027  1.00  0.84           O  
ATOM   4021  CB  ASP A 544     -19.032 -85.496 -40.740  1.00  0.84           C  
ATOM   4022  CG  ASP A 544     -19.564 -84.221 -41.371  1.00  0.84           C  
ATOM   4023  OD1 ASP A 544     -18.753 -83.304 -41.660  1.00  0.84           O  
ATOM   4024  OD2 ASP A 544     -20.801 -84.147 -41.562  1.00  0.84           O  
ATOM   4025  N   TYR A 545     -16.029 -84.458 -42.169  1.00  0.83           N  
ATOM   4026  CA  TYR A 545     -14.851 -83.626 -42.041  1.00  0.83           C  
ATOM   4027  C   TYR A 545     -15.156 -82.152 -42.223  1.00  0.83           C  
ATOM   4028  O   TYR A 545     -14.261 -81.320 -42.343  1.00  0.83           O  
ATOM   4029  CB  TYR A 545     -13.791 -84.083 -43.066  1.00  0.83           C  
ATOM   4030  CG  TYR A 545     -12.961 -85.264 -42.619  1.00  0.83           C  
ATOM   4031  CD1 TYR A 545     -12.865 -85.741 -41.290  1.00  0.83           C  
ATOM   4032  CD2 TYR A 545     -12.103 -85.809 -43.582  1.00  0.83           C  
ATOM   4033  CE1 TYR A 545     -11.909 -86.707 -40.948  1.00  0.83           C  
ATOM   4034  CE2 TYR A 545     -11.164 -86.786 -43.239  1.00  0.83           C  
ATOM   4035  CZ  TYR A 545     -11.074 -87.241 -41.928  1.00  0.83           C  
ATOM   4036  OH  TYR A 545     -10.128 -88.227 -41.609  1.00  0.83           O  
ATOM   4037  N   SER A 546     -16.438 -81.752 -42.158  1.00  0.80           N  
ATOM   4038  CA  SER A 546     -16.857 -80.359 -42.286  1.00  0.80           C  
ATOM   4039  C   SER A 546     -16.330 -79.424 -41.197  1.00  0.80           C  
ATOM   4040  O   SER A 546     -16.159 -78.227 -41.404  1.00  0.80           O  
ATOM   4041  CB  SER A 546     -18.406 -80.226 -42.354  1.00  0.80           C  
ATOM   4042  OG  SER A 546     -19.095 -80.840 -41.256  1.00  0.80           O  
ATOM   4043  N   ASP A 547     -15.996 -79.985 -40.021  1.00  0.81           N  
ATOM   4044  CA  ASP A 547     -15.445 -79.268 -38.881  1.00  0.81           C  
ATOM   4045  C   ASP A 547     -13.906 -79.186 -38.939  1.00  0.81           C  
ATOM   4046  O   ASP A 547     -13.246 -78.542 -38.127  1.00  0.81           O  
ATOM   4047  CB  ASP A 547     -15.919 -80.038 -37.614  1.00  0.81           C  
ATOM   4048  CG  ASP A 547     -15.812 -79.258 -36.309  1.00  0.81           C  
ATOM   4049  OD1 ASP A 547     -15.778 -78.005 -36.338  1.00  0.81           O  
ATOM   4050  OD2 ASP A 547     -15.804 -79.944 -35.251  1.00  0.81           O  
ATOM   4051  N   ASN A 548     -13.251 -79.804 -39.948  1.00  0.85           N  
ATOM   4052  CA  ASN A 548     -11.793 -79.882 -39.998  1.00  0.85           C  
ATOM   4053  C   ASN A 548     -11.080 -78.554 -40.200  1.00  0.85           C  
ATOM   4054  O   ASN A 548      -9.951 -78.376 -39.754  1.00  0.85           O  
ATOM   4055  CB  ASN A 548     -11.296 -80.856 -41.088  1.00  0.85           C  
ATOM   4056  CG  ASN A 548     -11.525 -82.287 -40.638  1.00  0.85           C  
ATOM   4057  OD1 ASN A 548     -12.121 -82.601 -39.601  1.00  0.85           O  
ATOM   4058  ND2 ASN A 548     -10.993 -83.234 -41.425  1.00  0.85           N  
ATOM   4059  N   ILE A 549     -11.729 -77.560 -40.832  1.00  0.84           N  
ATOM   4060  CA  ILE A 549     -11.183 -76.214 -40.984  1.00  0.84           C  
ATOM   4061  C   ILE A 549     -10.886 -75.541 -39.628  1.00  0.84           C  
ATOM   4062  O   ILE A 549      -9.854 -74.896 -39.446  1.00  0.84           O  
ATOM   4063  CB  ILE A 549     -12.057 -75.384 -41.924  1.00  0.84           C  
ATOM   4064  CG1 ILE A 549     -11.342 -74.128 -42.475  1.00  0.84           C  
ATOM   4065  CG2 ILE A 549     -13.420 -75.042 -41.286  1.00  0.84           C  
ATOM   4066  CD1 ILE A 549     -10.516 -74.409 -43.736  1.00  0.84           C  
ATOM   4067  N   HIS A 550     -11.729 -75.804 -38.596  1.00  0.79           N  
ATOM   4068  CA  HIS A 550     -11.584 -75.297 -37.227  1.00  0.79           C  
ATOM   4069  C   HIS A 550     -10.336 -75.832 -36.514  1.00  0.79           C  
ATOM   4070  O   HIS A 550      -9.845 -75.276 -35.534  1.00  0.79           O  
ATOM   4071  CB  HIS A 550     -12.870 -75.581 -36.388  1.00  0.79           C  
ATOM   4072  CG  HIS A 550     -12.783 -75.395 -34.889  1.00  0.79           C  
ATOM   4073  ND1 HIS A 550     -12.471 -74.178 -34.296  1.00  0.79           N  
ATOM   4074  CD2 HIS A 550     -12.875 -76.359 -33.938  1.00  0.79           C  
ATOM   4075  CE1 HIS A 550     -12.367 -74.436 -33.015  1.00  0.79           C  
ATOM   4076  NE2 HIS A 550     -12.608 -75.739 -32.734  1.00  0.79           N  
ATOM   4077  N   LEU A 551      -9.693 -76.898 -37.036  1.00  0.82           N  
ATOM   4078  CA  LEU A 551      -8.407 -77.357 -36.535  1.00  0.82           C  
ATOM   4079  C   LEU A 551      -7.283 -76.336 -36.708  1.00  0.82           C  
ATOM   4080  O   LEU A 551      -6.323 -76.336 -35.933  1.00  0.82           O  
ATOM   4081  CB  LEU A 551      -7.959 -78.674 -37.208  1.00  0.82           C  
ATOM   4082  CG  LEU A 551      -8.865 -79.880 -36.909  1.00  0.82           C  
ATOM   4083  CD1 LEU A 551      -8.530 -81.014 -37.882  1.00  0.82           C  
ATOM   4084  CD2 LEU A 551      -8.747 -80.357 -35.455  1.00  0.82           C  
ATOM   4085  N   ALA A 552      -7.395 -75.444 -37.714  1.00  0.83           N  
ATOM   4086  CA  ALA A 552      -6.444 -74.380 -37.982  1.00  0.83           C  
ATOM   4087  C   ALA A 552      -6.948 -73.000 -37.570  1.00  0.83           C  
ATOM   4088  O   ALA A 552      -6.219 -72.008 -37.658  1.00  0.83           O  
ATOM   4089  CB  ALA A 552      -6.132 -74.368 -39.489  1.00  0.83           C  
ATOM   4090  N   ASP A 553      -8.193 -72.900 -37.059  1.00  0.79           N  
ATOM   4091  CA  ASP A 553      -8.781 -71.640 -36.651  1.00  0.79           C  
ATOM   4092  C   ASP A 553      -8.048 -70.897 -35.545  1.00  0.79           C  
ATOM   4093  O   ASP A 553      -7.522 -71.445 -34.579  1.00  0.79           O  
ATOM   4094  CB  ASP A 553     -10.277 -71.763 -36.242  1.00  0.79           C  
ATOM   4095  CG  ASP A 553     -11.226 -71.389 -37.374  1.00  0.79           C  
ATOM   4096  OD1 ASP A 553     -10.743 -71.114 -38.499  1.00  0.79           O  
ATOM   4097  OD2 ASP A 553     -12.443 -71.295 -37.079  1.00  0.79           O  
ATOM   4098  N   GLN A 554      -8.048 -69.562 -35.662  1.00  0.79           N  
ATOM   4099  CA  GLN A 554      -7.359 -68.669 -34.755  1.00  0.79           C  
ATOM   4100  C   GLN A 554      -8.321 -68.113 -33.708  1.00  0.79           C  
ATOM   4101  O   GLN A 554      -8.041 -67.136 -33.019  1.00  0.79           O  
ATOM   4102  CB  GLN A 554      -6.701 -67.529 -35.569  1.00  0.79           C  
ATOM   4103  CG  GLN A 554      -5.764 -68.021 -36.705  1.00  0.79           C  
ATOM   4104  CD  GLN A 554      -4.548 -68.770 -36.155  1.00  0.79           C  
ATOM   4105  OE1 GLN A 554      -3.765 -68.208 -35.389  1.00  0.79           O  
ATOM   4106  NE2 GLN A 554      -4.362 -70.049 -36.553  1.00  0.79           N  
ATOM   4107  N   ARG A 555      -9.511 -68.729 -33.572  1.00  0.54           N  
ATOM   4108  CA  ARG A 555     -10.553 -68.336 -32.638  1.00  0.54           C  
ATOM   4109  C   ARG A 555     -10.206 -68.471 -31.156  1.00  0.54           C  
ATOM   4110  O   ARG A 555     -10.494 -67.590 -30.356  1.00  0.54           O  
ATOM   4111  CB  ARG A 555     -11.831 -69.167 -32.908  1.00  0.54           C  
ATOM   4112  CG  ARG A 555     -13.041 -68.759 -32.039  1.00  0.54           C  
ATOM   4113  CD  ARG A 555     -14.278 -69.654 -32.200  1.00  0.54           C  
ATOM   4114  NE  ARG A 555     -13.940 -71.063 -31.783  1.00  0.54           N  
ATOM   4115  CZ  ARG A 555     -13.787 -71.500 -30.523  1.00  0.54           C  
ATOM   4116  NH1 ARG A 555     -13.522 -72.788 -30.316  1.00  0.54           N  
ATOM   4117  NH2 ARG A 555     -13.897 -70.705 -29.465  1.00  0.54           N  
ATOM   4118  N   PHE A 556      -9.598 -69.608 -30.748  1.00  0.52           N  
ATOM   4119  CA  PHE A 556      -9.216 -69.814 -29.356  1.00  0.52           C  
ATOM   4120  C   PHE A 556      -8.131 -68.854 -28.845  1.00  0.52           C  
ATOM   4121  O   PHE A 556      -8.384 -68.287 -27.776  1.00  0.52           O  
ATOM   4122  CB  PHE A 556      -8.892 -71.308 -29.041  1.00  0.52           C  
ATOM   4123  CG  PHE A 556      -8.277 -71.462 -27.670  1.00  0.52           C  
ATOM   4124  CD1 PHE A 556      -8.947 -71.039 -26.506  1.00  0.52           C  
ATOM   4125  CD2 PHE A 556      -6.931 -71.826 -27.576  1.00  0.52           C  
ATOM   4126  CE1 PHE A 556      -8.263 -70.951 -25.285  1.00  0.52           C  
ATOM   4127  CE2 PHE A 556      -6.261 -71.766 -26.357  1.00  0.52           C  
ATOM   4128  CZ  PHE A 556      -6.921 -71.329 -25.209  1.00  0.52           C  
ATOM   4129  N   PRO A 557      -6.986 -68.574 -29.496  1.00  0.64           N  
ATOM   4130  CA  PRO A 557      -6.139 -67.439 -29.158  1.00  0.64           C  
ATOM   4131  C   PRO A 557      -6.910 -66.150 -28.966  1.00  0.64           C  
ATOM   4132  O   PRO A 557      -6.873 -65.629 -27.897  1.00  0.64           O  
ATOM   4133  CB  PRO A 557      -5.065 -67.379 -30.243  1.00  0.64           C  
ATOM   4134  CG  PRO A 557      -4.961 -68.833 -30.700  1.00  0.64           C  
ATOM   4135  CD  PRO A 557      -6.404 -69.336 -30.606  1.00  0.64           C  
ATOM   4136  N   LYS A 558      -7.705 -65.708 -29.970  1.00  0.52           N  
ATOM   4137  CA  LYS A 558      -8.421 -64.439 -29.901  1.00  0.52           C  
ATOM   4138  C   LYS A 558      -9.403 -64.298 -28.741  1.00  0.52           C  
ATOM   4139  O   LYS A 558      -9.467 -63.247 -28.094  1.00  0.52           O  
ATOM   4140  CB  LYS A 558      -9.156 -64.196 -31.237  1.00  0.52           C  
ATOM   4141  CG  LYS A 558      -8.188 -63.912 -32.395  1.00  0.52           C  
ATOM   4142  CD  LYS A 558      -8.916 -63.844 -33.745  1.00  0.52           C  
ATOM   4143  CE  LYS A 558      -7.960 -63.578 -34.906  1.00  0.52           C  
ATOM   4144  NZ  LYS A 558      -8.717 -63.541 -36.177  1.00  0.52           N  
ATOM   4145  N   LYS A 559     -10.180 -65.345 -28.389  1.00  0.58           N  
ATOM   4146  CA  LYS A 559     -11.044 -65.317 -27.209  1.00  0.58           C  
ATOM   4147  C   LYS A 559     -10.252 -65.138 -25.914  1.00  0.58           C  
ATOM   4148  O   LYS A 559     -10.620 -64.367 -25.037  1.00  0.58           O  
ATOM   4149  CB  LYS A 559     -11.926 -66.603 -27.094  1.00  0.58           C  
ATOM   4150  CG  LYS A 559     -12.908 -66.649 -25.886  1.00  0.58           C  
ATOM   4151  CD  LYS A 559     -13.694 -67.987 -25.735  1.00  0.58           C  
ATOM   4152  CE  LYS A 559     -14.508 -68.151 -24.419  1.00  0.58           C  
ATOM   4153  NZ  LYS A 559     -15.128 -69.503 -24.234  1.00  0.58           N  
ATOM   4154  N   PHE A 560      -9.120 -65.856 -25.779  1.00  0.61           N  
ATOM   4155  CA  PHE A 560      -8.250 -65.749 -24.620  1.00  0.61           C  
ATOM   4156  C   PHE A 560      -7.394 -64.481 -24.634  1.00  0.61           C  
ATOM   4157  O   PHE A 560      -7.102 -63.899 -23.577  1.00  0.61           O  
ATOM   4158  CB  PHE A 560      -7.403 -67.040 -24.517  1.00  0.61           C  
ATOM   4159  CG  PHE A 560      -6.759 -67.192 -23.172  1.00  0.61           C  
ATOM   4160  CD1 PHE A 560      -7.457 -67.746 -22.090  1.00  0.61           C  
ATOM   4161  CD2 PHE A 560      -5.430 -66.801 -22.993  1.00  0.61           C  
ATOM   4162  CE1 PHE A 560      -6.829 -67.906 -20.848  1.00  0.61           C  
ATOM   4163  CE2 PHE A 560      -4.773 -67.047 -21.786  1.00  0.61           C  
ATOM   4164  CZ  PHE A 560      -5.474 -67.589 -20.706  1.00  0.61           C  
ATOM   4165  N   GLU A 561      -6.987 -63.993 -25.815  1.00  0.68           N  
ATOM   4166  CA  GLU A 561      -6.279 -62.750 -26.035  1.00  0.68           C  
ATOM   4167  C   GLU A 561      -7.094 -61.550 -25.574  1.00  0.68           C  
ATOM   4168  O   GLU A 561      -6.654 -60.789 -24.726  1.00  0.68           O  
ATOM   4169  CB  GLU A 561      -5.764 -62.594 -27.501  1.00  0.68           C  
ATOM   4170  CG  GLU A 561      -4.530 -63.496 -27.829  1.00  0.68           C  
ATOM   4171  CD  GLU A 561      -4.207 -63.728 -29.315  1.00  0.68           C  
ATOM   4172  OE1 GLU A 561      -4.967 -63.268 -30.204  1.00  0.68           O  
ATOM   4173  OE2 GLU A 561      -3.179 -64.423 -29.568  1.00  0.68           O  
ATOM   4174  N   GLU A 562      -8.365 -61.424 -26.006  1.00  0.66           N  
ATOM   4175  CA  GLU A 562      -9.252 -60.376 -25.517  1.00  0.66           C  
ATOM   4176  C   GLU A 562      -9.599 -60.511 -24.041  1.00  0.66           C  
ATOM   4177  O   GLU A 562      -9.733 -59.526 -23.313  1.00  0.66           O  
ATOM   4178  CB  GLU A 562     -10.539 -60.303 -26.365  1.00  0.66           C  
ATOM   4179  CG  GLU A 562     -10.258 -59.973 -27.850  1.00  0.66           C  
ATOM   4180  CD  GLU A 562      -9.417 -58.706 -28.002  1.00  0.66           C  
ATOM   4181  OE1 GLU A 562      -9.869 -57.652 -27.480  1.00  0.66           O  
ATOM   4182  OE2 GLU A 562      -8.319 -58.788 -28.606  1.00  0.66           O  
ATOM   4183  N   HIS A 563      -9.720 -61.760 -23.549  1.00  0.65           N  
ATOM   4184  CA  HIS A 563      -9.933 -62.090 -22.145  1.00  0.65           C  
ATOM   4185  C   HIS A 563      -8.822 -61.611 -21.215  1.00  0.65           C  
ATOM   4186  O   HIS A 563      -9.078 -61.219 -20.086  1.00  0.65           O  
ATOM   4187  CB  HIS A 563     -10.120 -63.613 -21.957  1.00  0.65           C  
ATOM   4188  CG  HIS A 563     -10.527 -64.032 -20.583  1.00  0.65           C  
ATOM   4189  ND1 HIS A 563     -11.815 -63.784 -20.154  1.00  0.65           N  
ATOM   4190  CD2 HIS A 563      -9.800 -64.617 -19.597  1.00  0.65           C  
ATOM   4191  CE1 HIS A 563     -11.846 -64.214 -18.909  1.00  0.65           C  
ATOM   4192  NE2 HIS A 563     -10.654 -64.732 -18.523  1.00  0.65           N  
ATOM   4193  N   PHE A 564      -7.541 -61.606 -21.655  1.00  0.58           N  
ATOM   4194  CA  PHE A 564      -6.444 -61.170 -20.791  1.00  0.58           C  
ATOM   4195  C   PHE A 564      -6.388 -59.661 -20.549  1.00  0.58           C  
ATOM   4196  O   PHE A 564      -5.628 -59.190 -19.713  1.00  0.58           O  
ATOM   4197  CB  PHE A 564      -5.045 -61.785 -21.164  1.00  0.58           C  
ATOM   4198  CG  PHE A 564      -4.325 -61.289 -22.411  1.00  0.58           C  
ATOM   4199  CD1 PHE A 564      -3.931 -59.949 -22.599  1.00  0.58           C  
ATOM   4200  CD2 PHE A 564      -3.913 -62.226 -23.374  1.00  0.58           C  
ATOM   4201  CE1 PHE A 564      -3.270 -59.541 -23.767  1.00  0.58           C  
ATOM   4202  CE2 PHE A 564      -3.193 -61.834 -24.512  1.00  0.58           C  
ATOM   4203  CZ  PHE A 564      -2.911 -60.484 -24.733  1.00  0.58           C  
ATOM   4204  N   ASN A 565      -7.180 -58.879 -21.306  1.00  0.50           N  
ATOM   4205  CA  ASN A 565      -7.190 -57.426 -21.245  1.00  0.50           C  
ATOM   4206  C   ASN A 565      -8.356 -56.884 -20.426  1.00  0.50           C  
ATOM   4207  O   ASN A 565      -8.618 -55.681 -20.444  1.00  0.50           O  
ATOM   4208  CB  ASN A 565      -7.330 -56.821 -22.667  1.00  0.50           C  
ATOM   4209  CG  ASN A 565      -6.106 -57.137 -23.514  1.00  0.50           C  
ATOM   4210  OD1 ASN A 565      -4.999 -56.690 -23.219  1.00  0.50           O  
ATOM   4211  ND2 ASN A 565      -6.299 -57.890 -24.620  1.00  0.50           N  
ATOM   4212  N   LYS A 566      -9.097 -57.758 -19.725  1.00  0.42           N  
ATOM   4213  CA  LYS A 566     -10.275 -57.388 -18.966  1.00  0.42           C  
ATOM   4214  C   LYS A 566     -10.196 -57.856 -17.491  1.00  0.42           C  
ATOM   4215  O   LYS A 566      -9.241 -58.585 -17.115  1.00  0.42           O  
ATOM   4216  CB  LYS A 566     -11.550 -58.004 -19.586  1.00  0.42           C  
ATOM   4217  CG  LYS A 566     -11.863 -57.481 -20.994  1.00  0.42           C  
ATOM   4218  CD  LYS A 566     -13.200 -58.027 -21.515  1.00  0.42           C  
ATOM   4219  CE  LYS A 566     -13.558 -57.499 -22.901  1.00  0.42           C  
ATOM   4220  NZ  LYS A 566     -14.850 -58.079 -23.326  1.00  0.42           N  
ATOM   4221  OXT LYS A 566     -11.131 -57.482 -16.728  1.00  0.42           O  
TER    4222      LYS A 566                                                      
ATOM   4223  N   ARG B  14       3.251 -65.648 -59.029  1.00  0.82           N  
ATOM   4224  CA  ARG B  14       4.250 -66.053 -58.000  1.00  0.82           C  
ATOM   4225  C   ARG B  14       5.334 -66.881 -58.671  1.00  0.82           C  
ATOM   4226  O   ARG B  14       5.345 -66.983 -59.896  1.00  0.82           O  
ATOM   4227  CB  ARG B  14       3.541 -66.877 -56.884  1.00  0.82           C  
ATOM   4228  CG  ARG B  14       2.277 -66.252 -56.242  1.00  0.82           C  
ATOM   4229  CD  ARG B  14       1.362 -67.271 -55.533  1.00  0.82           C  
ATOM   4230  NE  ARG B  14       0.617 -68.026 -56.590  1.00  0.82           N  
ATOM   4231  CZ  ARG B  14      -0.479 -68.757 -56.360  1.00  0.82           C  
ATOM   4232  NH1 ARG B  14      -0.878 -69.154 -55.157  1.00  0.82           N  
ATOM   4233  NH2 ARG B  14      -1.243 -69.112 -57.388  1.00  0.82           N  
ATOM   4234  N   GLY B  15       6.263 -67.509 -57.918  1.00  0.89           N  
ATOM   4235  CA  GLY B  15       7.209 -68.473 -58.489  1.00  0.89           C  
ATOM   4236  C   GLY B  15       6.562 -69.748 -58.989  1.00  0.89           C  
ATOM   4237  O   GLY B  15       7.031 -70.388 -59.921  1.00  0.89           O  
ATOM   4238  N   ALA B  16       5.420 -70.129 -58.395  1.00  0.90           N  
ATOM   4239  CA  ALA B  16       4.569 -71.215 -58.834  1.00  0.90           C  
ATOM   4240  C   ALA B  16       4.005 -71.048 -60.248  1.00  0.90           C  
ATOM   4241  O   ALA B  16       3.989 -71.993 -61.036  1.00  0.90           O  
ATOM   4242  CB  ALA B  16       3.436 -71.363 -57.810  1.00  0.90           C  
ATOM   4243  N   GLU B  17       3.577 -69.827 -60.629  1.00  0.88           N  
ATOM   4244  CA  GLU B  17       3.171 -69.479 -61.984  1.00  0.88           C  
ATOM   4245  C   GLU B  17       4.278 -69.704 -62.996  1.00  0.88           C  
ATOM   4246  O   GLU B  17       4.043 -70.304 -64.034  1.00  0.88           O  
ATOM   4247  CB  GLU B  17       2.577 -68.049 -62.089  1.00  0.88           C  
ATOM   4248  CG  GLU B  17       1.131 -67.890 -61.519  1.00  0.88           C  
ATOM   4249  CD  GLU B  17       1.018 -67.877 -60.000  1.00  0.88           C  
ATOM   4250  OE1 GLU B  17       2.067 -67.976 -59.312  1.00  0.88           O  
ATOM   4251  OE2 GLU B  17      -0.099 -67.696 -59.454  1.00  0.88           O  
ATOM   4252  N   LEU B  18       5.534 -69.336 -62.671  1.00  0.90           N  
ATOM   4253  CA  LEU B  18       6.693 -69.619 -63.509  1.00  0.90           C  
ATOM   4254  C   LEU B  18       6.934 -71.111 -63.744  1.00  0.90           C  
ATOM   4255  O   LEU B  18       7.296 -71.534 -64.841  1.00  0.90           O  
ATOM   4256  CB  LEU B  18       7.978 -68.996 -62.912  1.00  0.90           C  
ATOM   4257  CG  LEU B  18       7.935 -67.465 -62.744  1.00  0.90           C  
ATOM   4258  CD1 LEU B  18       9.151 -66.988 -61.942  1.00  0.90           C  
ATOM   4259  CD2 LEU B  18       7.877 -66.740 -64.094  1.00  0.90           C  
ATOM   4260  N   VAL B  19       6.710 -71.966 -62.720  1.00  0.93           N  
ATOM   4261  CA  VAL B  19       6.764 -73.420 -62.867  1.00  0.93           C  
ATOM   4262  C   VAL B  19       5.731 -73.932 -63.868  1.00  0.93           C  
ATOM   4263  O   VAL B  19       6.048 -74.695 -64.777  1.00  0.93           O  
ATOM   4264  CB  VAL B  19       6.563 -74.149 -61.530  1.00  0.93           C  
ATOM   4265  CG1 VAL B  19       6.554 -75.681 -61.706  1.00  0.93           C  
ATOM   4266  CG2 VAL B  19       7.680 -73.757 -60.550  1.00  0.93           C  
ATOM   4267  N   VAL B  20       4.466 -73.484 -63.753  1.00  0.92           N  
ATOM   4268  CA  VAL B  20       3.388 -73.867 -64.658  1.00  0.92           C  
ATOM   4269  C   VAL B  20       3.545 -73.334 -66.070  1.00  0.92           C  
ATOM   4270  O   VAL B  20       3.336 -74.062 -67.043  1.00  0.92           O  
ATOM   4271  CB  VAL B  20       2.036 -73.496 -64.078  1.00  0.92           C  
ATOM   4272  CG1 VAL B  20       0.887 -73.786 -65.058  1.00  0.92           C  
ATOM   4273  CG2 VAL B  20       1.848 -74.329 -62.797  1.00  0.92           C  
ATOM   4274  N   ASP B  21       3.966 -72.067 -66.228  1.00  0.90           N  
ATOM   4275  CA  ASP B  21       4.239 -71.447 -67.512  1.00  0.90           C  
ATOM   4276  C   ASP B  21       5.337 -72.217 -68.270  1.00  0.90           C  
ATOM   4277  O   ASP B  21       5.184 -72.528 -69.451  1.00  0.90           O  
ATOM   4278  CB  ASP B  21       4.563 -69.937 -67.320  1.00  0.90           C  
ATOM   4279  CG  ASP B  21       3.364 -69.121 -66.842  1.00  0.90           C  
ATOM   4280  OD1 ASP B  21       2.223 -69.651 -66.786  1.00  0.90           O  
ATOM   4281  OD2 ASP B  21       3.546 -67.916 -66.542  1.00  0.90           O  
ATOM   4282  N   SER B  22       6.409 -72.669 -67.575  1.00  0.92           N  
ATOM   4283  CA  SER B  22       7.389 -73.606 -68.133  1.00  0.92           C  
ATOM   4284  C   SER B  22       6.797 -74.939 -68.583  1.00  0.92           C  
ATOM   4285  O   SER B  22       7.119 -75.438 -69.658  1.00  0.92           O  
ATOM   4286  CB  SER B  22       8.517 -73.978 -67.134  1.00  0.92           C  
ATOM   4287  OG  SER B  22       9.385 -72.876 -66.879  1.00  0.92           O  
ATOM   4288  N   LEU B  23       5.888 -75.563 -67.800  1.00  0.93           N  
ATOM   4289  CA  LEU B  23       5.206 -76.798 -68.192  1.00  0.93           C  
ATOM   4290  C   LEU B  23       4.356 -76.650 -69.453  1.00  0.93           C  
ATOM   4291  O   LEU B  23       4.350 -77.521 -70.325  1.00  0.93           O  
ATOM   4292  CB  LEU B  23       4.304 -77.361 -67.060  1.00  0.93           C  
ATOM   4293  CG  LEU B  23       5.035 -77.778 -65.767  1.00  0.93           C  
ATOM   4294  CD1 LEU B  23       4.028 -78.267 -64.717  1.00  0.93           C  
ATOM   4295  CD2 LEU B  23       6.098 -78.853 -66.012  1.00  0.93           C  
ATOM   4296  N   ILE B  24       3.643 -75.516 -69.597  1.00  0.90           N  
ATOM   4297  CA  ILE B  24       2.899 -75.164 -70.804  1.00  0.90           C  
ATOM   4298  C   ILE B  24       3.792 -75.020 -72.014  1.00  0.90           C  
ATOM   4299  O   ILE B  24       3.537 -75.583 -73.076  1.00  0.90           O  
ATOM   4300  CB  ILE B  24       2.135 -73.865 -70.590  1.00  0.90           C  
ATOM   4301  CG1 ILE B  24       1.006 -74.153 -69.590  1.00  0.90           C  
ATOM   4302  CG2 ILE B  24       1.573 -73.277 -71.908  1.00  0.90           C  
ATOM   4303  CD1 ILE B  24       0.372 -72.873 -69.070  1.00  0.90           C  
ATOM   4304  N   GLN B  25       4.916 -74.304 -71.865  1.00  0.87           N  
ATOM   4305  CA  GLN B  25       5.833 -74.074 -72.960  1.00  0.87           C  
ATOM   4306  C   GLN B  25       6.623 -75.334 -73.360  1.00  0.87           C  
ATOM   4307  O   GLN B  25       7.133 -75.439 -74.473  1.00  0.87           O  
ATOM   4308  CB  GLN B  25       6.803 -72.932 -72.579  1.00  0.87           C  
ATOM   4309  CG  GLN B  25       6.202 -71.518 -72.405  1.00  0.87           C  
ATOM   4310  CD  GLN B  25       7.297 -70.580 -71.880  1.00  0.87           C  
ATOM   4311  OE1 GLN B  25       7.769 -70.705 -70.753  1.00  0.87           O  
ATOM   4312  NE2 GLN B  25       7.754 -69.623 -72.724  1.00  0.87           N  
ATOM   4313  N   GLN B  26       6.704 -76.354 -72.478  1.00  0.89           N  
ATOM   4314  CA  GLN B  26       7.323 -77.645 -72.761  1.00  0.89           C  
ATOM   4315  C   GLN B  26       6.315 -78.647 -73.305  1.00  0.89           C  
ATOM   4316  O   GLN B  26       6.630 -79.813 -73.573  1.00  0.89           O  
ATOM   4317  CB  GLN B  26       7.892 -78.261 -71.454  1.00  0.89           C  
ATOM   4318  CG  GLN B  26       9.160 -77.568 -70.907  1.00  0.89           C  
ATOM   4319  CD  GLN B  26      10.391 -77.828 -71.774  1.00  0.89           C  
ATOM   4320  OE1 GLN B  26      10.452 -78.744 -72.592  1.00  0.89           O  
ATOM   4321  NE2 GLN B  26      11.444 -76.999 -71.566  1.00  0.89           N  
ATOM   4322  N   GLY B  27       5.047 -78.224 -73.480  1.00  0.93           N  
ATOM   4323  CA  GLY B  27       3.988 -79.054 -74.028  1.00  0.93           C  
ATOM   4324  C   GLY B  27       3.654 -80.225 -73.148  1.00  0.93           C  
ATOM   4325  O   GLY B  27       3.467 -81.337 -73.624  1.00  0.93           O  
ATOM   4326  N   VAL B  28       3.673 -80.038 -71.821  1.00  0.93           N  
ATOM   4327  CA  VAL B  28       3.306 -81.075 -70.870  1.00  0.93           C  
ATOM   4328  C   VAL B  28       1.791 -81.143 -70.775  1.00  0.93           C  
ATOM   4329  O   VAL B  28       1.123 -80.142 -70.537  1.00  0.93           O  
ATOM   4330  CB  VAL B  28       3.935 -80.855 -69.493  1.00  0.93           C  
ATOM   4331  CG1 VAL B  28       3.565 -81.982 -68.510  1.00  0.93           C  
ATOM   4332  CG2 VAL B  28       5.466 -80.785 -69.642  1.00  0.93           C  
ATOM   4333  N   THR B  29       1.205 -82.334 -70.997  1.00  0.91           N  
ATOM   4334  CA  THR B  29      -0.244 -82.525 -70.967  1.00  0.91           C  
ATOM   4335  C   THR B  29      -0.711 -83.193 -69.696  1.00  0.91           C  
ATOM   4336  O   THR B  29      -1.859 -83.025 -69.298  1.00  0.91           O  
ATOM   4337  CB  THR B  29      -0.717 -83.385 -72.130  1.00  0.91           C  
ATOM   4338  OG1 THR B  29       0.177 -84.492 -72.326  1.00  0.91           O  
ATOM   4339  CG2 THR B  29      -0.688 -82.519 -73.401  1.00  0.91           C  
ATOM   4340  N   HIS B  30       0.187 -83.899 -68.986  1.00  0.92           N  
ATOM   4341  CA  HIS B  30      -0.142 -84.597 -67.760  1.00  0.92           C  
ATOM   4342  C   HIS B  30       0.970 -84.426 -66.748  1.00  0.92           C  
ATOM   4343  O   HIS B  30       2.150 -84.572 -67.063  1.00  0.92           O  
ATOM   4344  CB  HIS B  30      -0.329 -86.118 -67.972  1.00  0.92           C  
ATOM   4345  CG  HIS B  30      -1.407 -86.452 -68.954  1.00  0.92           C  
ATOM   4346  ND1 HIS B  30      -1.088 -86.899 -70.228  1.00  0.92           N  
ATOM   4347  CD2 HIS B  30      -2.750 -86.445 -68.777  1.00  0.92           C  
ATOM   4348  CE1 HIS B  30      -2.254 -87.161 -70.794  1.00  0.92           C  
ATOM   4349  NE2 HIS B  30      -3.289 -86.898 -69.960  1.00  0.92           N  
ATOM   4350  N   VAL B  31       0.605 -84.126 -65.492  1.00  0.94           N  
ATOM   4351  CA  VAL B  31       1.510 -84.119 -64.357  1.00  0.94           C  
ATOM   4352  C   VAL B  31       1.032 -85.197 -63.418  1.00  0.94           C  
ATOM   4353  O   VAL B  31      -0.144 -85.271 -63.069  1.00  0.94           O  
ATOM   4354  CB  VAL B  31       1.539 -82.772 -63.636  1.00  0.94           C  
ATOM   4355  CG1 VAL B  31       2.229 -82.846 -62.260  1.00  0.94           C  
ATOM   4356  CG2 VAL B  31       2.308 -81.779 -64.516  1.00  0.94           C  
ATOM   4357  N   PHE B  32       1.939 -86.079 -62.978  1.00  0.93           N  
ATOM   4358  CA  PHE B  32       1.627 -87.103 -62.005  1.00  0.93           C  
ATOM   4359  C   PHE B  32       2.014 -86.572 -60.647  1.00  0.93           C  
ATOM   4360  O   PHE B  32       3.099 -86.027 -60.472  1.00  0.93           O  
ATOM   4361  CB  PHE B  32       2.427 -88.393 -62.291  1.00  0.93           C  
ATOM   4362  CG  PHE B  32       2.033 -88.907 -63.638  1.00  0.93           C  
ATOM   4363  CD1 PHE B  32       0.838 -89.622 -63.784  1.00  0.93           C  
ATOM   4364  CD2 PHE B  32       2.805 -88.620 -64.774  1.00  0.93           C  
ATOM   4365  CE1 PHE B  32       0.413 -90.041 -65.048  1.00  0.93           C  
ATOM   4366  CE2 PHE B  32       2.379 -89.029 -66.042  1.00  0.93           C  
ATOM   4367  CZ  PHE B  32       1.183 -89.746 -66.181  1.00  0.93           C  
ATOM   4368  N   GLY B  33       1.154 -86.671 -59.623  1.00  0.94           N  
ATOM   4369  CA  GLY B  33       1.590 -86.119 -58.351  1.00  0.94           C  
ATOM   4370  C   GLY B  33       0.688 -86.334 -57.183  1.00  0.94           C  
ATOM   4371  O   GLY B  33      -0.431 -86.833 -57.283  1.00  0.94           O  
ATOM   4372  N   ILE B  34       1.207 -85.941 -56.008  1.00  0.90           N  
ATOM   4373  CA  ILE B  34       0.511 -85.993 -54.737  1.00  0.90           C  
ATOM   4374  C   ILE B  34       0.780 -84.652 -54.054  1.00  0.90           C  
ATOM   4375  O   ILE B  34       1.944 -84.248 -53.960  1.00  0.90           O  
ATOM   4376  CB  ILE B  34       0.937 -87.177 -53.870  1.00  0.90           C  
ATOM   4377  CG1 ILE B  34       0.576 -88.494 -54.603  1.00  0.90           C  
ATOM   4378  CG2 ILE B  34       0.267 -87.103 -52.480  1.00  0.90           C  
ATOM   4379  CD1 ILE B  34       0.848 -89.773 -53.812  1.00  0.90           C  
ATOM   4380  N   PRO B  35      -0.227 -83.891 -53.619  1.00  0.92           N  
ATOM   4381  CA  PRO B  35      -0.011 -82.546 -53.101  1.00  0.92           C  
ATOM   4382  C   PRO B  35       0.369 -82.548 -51.632  1.00  0.92           C  
ATOM   4383  O   PRO B  35       0.300 -83.567 -50.950  1.00  0.92           O  
ATOM   4384  CB  PRO B  35      -1.384 -81.885 -53.303  1.00  0.92           C  
ATOM   4385  CG  PRO B  35      -2.376 -83.032 -53.126  1.00  0.92           C  
ATOM   4386  CD  PRO B  35      -1.654 -84.179 -53.822  1.00  0.92           C  
ATOM   4387  N   GLY B  36       0.787 -81.384 -51.108  1.00  0.90           N  
ATOM   4388  CA  GLY B  36       1.133 -81.255 -49.710  1.00  0.90           C  
ATOM   4389  C   GLY B  36       1.624 -79.863 -49.453  1.00  0.90           C  
ATOM   4390  O   GLY B  36       1.989 -79.134 -50.371  1.00  0.90           O  
ATOM   4391  N   ALA B  37       1.673 -79.459 -48.172  1.00  0.86           N  
ATOM   4392  CA  ALA B  37       1.690 -78.067 -47.757  1.00  0.86           C  
ATOM   4393  C   ALA B  37       2.804 -77.173 -48.307  1.00  0.86           C  
ATOM   4394  O   ALA B  37       2.606 -75.979 -48.533  1.00  0.86           O  
ATOM   4395  CB  ALA B  37       1.730 -78.018 -46.219  1.00  0.86           C  
ATOM   4396  N   LYS B  38       4.014 -77.733 -48.495  1.00  0.87           N  
ATOM   4397  CA  LYS B  38       5.160 -77.048 -49.070  1.00  0.87           C  
ATOM   4398  C   LYS B  38       5.038 -76.785 -50.574  1.00  0.87           C  
ATOM   4399  O   LYS B  38       5.471 -75.746 -51.063  1.00  0.87           O  
ATOM   4400  CB  LYS B  38       6.481 -77.786 -48.738  1.00  0.87           C  
ATOM   4401  CG  LYS B  38       7.053 -77.490 -47.329  1.00  0.87           C  
ATOM   4402  CD  LYS B  38       6.240 -78.010 -46.124  1.00  0.87           C  
ATOM   4403  CE  LYS B  38       7.038 -77.944 -44.810  1.00  0.87           C  
ATOM   4404  NZ  LYS B  38       6.284 -78.495 -43.656  1.00  0.87           N  
ATOM   4405  N   ILE B  39       4.432 -77.705 -51.353  1.00  0.90           N  
ATOM   4406  CA  ILE B  39       4.350 -77.576 -52.810  1.00  0.90           C  
ATOM   4407  C   ILE B  39       2.996 -77.043 -53.274  1.00  0.90           C  
ATOM   4408  O   ILE B  39       2.782 -76.744 -54.449  1.00  0.90           O  
ATOM   4409  CB  ILE B  39       4.679 -78.910 -53.479  1.00  0.90           C  
ATOM   4410  CG1 ILE B  39       4.982 -78.821 -54.996  1.00  0.90           C  
ATOM   4411  CG2 ILE B  39       3.569 -79.940 -53.185  1.00  0.90           C  
ATOM   4412  CD1 ILE B  39       6.162 -77.915 -55.362  1.00  0.90           C  
ATOM   4413  N   ASP B  40       2.056 -76.836 -52.328  1.00  0.87           N  
ATOM   4414  CA  ASP B  40       0.698 -76.339 -52.500  1.00  0.87           C  
ATOM   4415  C   ASP B  40       0.481 -75.248 -53.543  1.00  0.87           C  
ATOM   4416  O   ASP B  40      -0.475 -75.278 -54.312  1.00  0.87           O  
ATOM   4417  CB  ASP B  40       0.240 -75.736 -51.149  1.00  0.87           C  
ATOM   4418  CG  ASP B  40      -0.600 -76.661 -50.294  1.00  0.87           C  
ATOM   4419  OD1 ASP B  40      -0.962 -77.786 -50.707  1.00  0.87           O  
ATOM   4420  OD2 ASP B  40      -0.895 -76.163 -49.175  1.00  0.87           O  
ATOM   4421  N   ALA B  41       1.366 -74.236 -53.594  1.00  0.87           N  
ATOM   4422  CA  ALA B  41       1.274 -73.162 -54.559  1.00  0.87           C  
ATOM   4423  C   ALA B  41       1.326 -73.621 -56.016  1.00  0.87           C  
ATOM   4424  O   ALA B  41       0.571 -73.136 -56.842  1.00  0.87           O  
ATOM   4425  CB  ALA B  41       2.377 -72.133 -54.280  1.00  0.87           C  
ATOM   4426  N   VAL B  42       2.185 -74.604 -56.367  1.00  0.91           N  
ATOM   4427  CA  VAL B  42       2.254 -75.168 -57.718  1.00  0.91           C  
ATOM   4428  C   VAL B  42       0.967 -75.890 -58.103  1.00  0.91           C  
ATOM   4429  O   VAL B  42       0.441 -75.737 -59.205  1.00  0.91           O  
ATOM   4430  CB  VAL B  42       3.459 -76.094 -57.886  1.00  0.91           C  
ATOM   4431  CG1 VAL B  42       3.559 -76.585 -59.343  1.00  0.91           C  
ATOM   4432  CG2 VAL B  42       4.741 -75.324 -57.516  1.00  0.91           C  
ATOM   4433  N   PHE B  43       0.392 -76.660 -57.162  1.00  0.89           N  
ATOM   4434  CA  PHE B  43      -0.906 -77.305 -57.300  1.00  0.89           C  
ATOM   4435  C   PHE B  43      -2.060 -76.316 -57.459  1.00  0.89           C  
ATOM   4436  O   PHE B  43      -2.967 -76.536 -58.258  1.00  0.89           O  
ATOM   4437  CB  PHE B  43      -1.181 -78.238 -56.093  1.00  0.89           C  
ATOM   4438  CG  PHE B  43      -0.414 -79.522 -56.233  1.00  0.89           C  
ATOM   4439  CD1 PHE B  43       0.912 -79.640 -55.789  1.00  0.89           C  
ATOM   4440  CD2 PHE B  43      -1.039 -80.642 -56.804  1.00  0.89           C  
ATOM   4441  CE1 PHE B  43       1.600 -80.853 -55.921  1.00  0.89           C  
ATOM   4442  CE2 PHE B  43      -0.355 -81.859 -56.923  1.00  0.89           C  
ATOM   4443  CZ  PHE B  43       0.969 -81.962 -56.491  1.00  0.89           C  
ATOM   4444  N   ASP B  44      -2.046 -75.194 -56.713  1.00  0.85           N  
ATOM   4445  CA  ASP B  44      -2.986 -74.094 -56.864  1.00  0.85           C  
ATOM   4446  C   ASP B  44      -2.948 -73.459 -58.263  1.00  0.85           C  
ATOM   4447  O   ASP B  44      -3.976 -73.295 -58.913  1.00  0.85           O  
ATOM   4448  CB  ASP B  44      -2.683 -73.068 -55.739  1.00  0.85           C  
ATOM   4449  CG  ASP B  44      -3.518 -71.812 -55.851  1.00  0.85           C  
ATOM   4450  OD1 ASP B  44      -4.762 -71.942 -55.944  1.00  0.85           O  
ATOM   4451  OD2 ASP B  44      -2.931 -70.700 -55.902  1.00  0.85           O  
ATOM   4452  N   VAL B  45      -1.752 -73.157 -58.797  1.00  0.87           N  
ATOM   4453  CA  VAL B  45      -1.584 -72.600 -60.139  1.00  0.87           C  
ATOM   4454  C   VAL B  45      -2.088 -73.507 -61.246  1.00  0.87           C  
ATOM   4455  O   VAL B  45      -2.684 -73.062 -62.227  1.00  0.87           O  
ATOM   4456  CB  VAL B  45      -0.137 -72.271 -60.422  1.00  0.87           C  
ATOM   4457  CG1 VAL B  45       0.034 -71.659 -61.813  1.00  0.87           C  
ATOM   4458  CG2 VAL B  45       0.300 -71.179 -59.460  1.00  0.87           C  
ATOM   4459  N   LEU B  46      -1.897 -74.831 -61.097  1.00  0.86           N  
ATOM   4460  CA  LEU B  46      -2.406 -75.817 -62.034  1.00  0.86           C  
ATOM   4461  C   LEU B  46      -3.934 -75.880 -62.096  1.00  0.86           C  
ATOM   4462  O   LEU B  46      -4.514 -76.475 -63.000  1.00  0.86           O  
ATOM   4463  CB  LEU B  46      -1.829 -77.219 -61.709  1.00  0.86           C  
ATOM   4464  CG  LEU B  46      -0.354 -77.415 -62.120  1.00  0.86           C  
ATOM   4465  CD1 LEU B  46       0.213 -78.705 -61.514  1.00  0.86           C  
ATOM   4466  CD2 LEU B  46      -0.207 -77.451 -63.647  1.00  0.86           C  
ATOM   4467  N   LYS B  47      -4.651 -75.243 -61.148  1.00  0.86           N  
ATOM   4468  CA  LYS B  47      -6.075 -74.997 -61.296  1.00  0.86           C  
ATOM   4469  C   LYS B  47      -6.429 -73.944 -62.338  1.00  0.86           C  
ATOM   4470  O   LYS B  47      -7.439 -74.078 -63.025  1.00  0.86           O  
ATOM   4471  CB  LYS B  47      -6.735 -74.620 -59.950  1.00  0.86           C  
ATOM   4472  CG  LYS B  47      -6.612 -75.713 -58.877  1.00  0.86           C  
ATOM   4473  CD  LYS B  47      -7.341 -77.028 -59.216  1.00  0.86           C  
ATOM   4474  CE  LYS B  47      -8.864 -76.897 -59.239  1.00  0.86           C  
ATOM   4475  NZ  LYS B  47      -9.476 -78.232 -59.413  1.00  0.86           N  
ATOM   4476  N   ASP B  48      -5.636 -72.861 -62.454  1.00  0.86           N  
ATOM   4477  CA  ASP B  48      -5.867 -71.808 -63.428  1.00  0.86           C  
ATOM   4478  C   ASP B  48      -5.530 -72.218 -64.858  1.00  0.86           C  
ATOM   4479  O   ASP B  48      -6.278 -71.953 -65.799  1.00  0.86           O  
ATOM   4480  CB  ASP B  48      -5.049 -70.548 -63.052  1.00  0.86           C  
ATOM   4481  CG  ASP B  48      -5.510 -70.050 -61.705  1.00  0.86           C  
ATOM   4482  OD1 ASP B  48      -6.725 -69.757 -61.556  1.00  0.86           O  
ATOM   4483  OD2 ASP B  48      -4.677 -69.979 -60.769  1.00  0.86           O  
ATOM   4484  N   LYS B  49      -4.376 -72.879 -65.059  1.00  0.87           N  
ATOM   4485  CA  LYS B  49      -3.991 -73.360 -66.369  1.00  0.87           C  
ATOM   4486  C   LYS B  49      -2.882 -74.381 -66.252  1.00  0.87           C  
ATOM   4487  O   LYS B  49      -2.216 -74.476 -65.228  1.00  0.87           O  
ATOM   4488  CB  LYS B  49      -3.540 -72.216 -67.321  1.00  0.87           C  
ATOM   4489  CG  LYS B  49      -2.345 -71.379 -66.824  1.00  0.87           C  
ATOM   4490  CD  LYS B  49      -1.963 -70.293 -67.843  1.00  0.87           C  
ATOM   4491  CE  LYS B  49      -0.539 -69.732 -67.724  1.00  0.87           C  
ATOM   4492  NZ  LYS B  49      -0.236 -69.077 -66.422  1.00  0.87           N  
ATOM   4493  N   GLY B  50      -2.624 -75.155 -67.327  1.00  0.91           N  
ATOM   4494  CA  GLY B  50      -1.493 -76.072 -67.373  1.00  0.91           C  
ATOM   4495  C   GLY B  50      -1.902 -77.474 -67.737  1.00  0.91           C  
ATOM   4496  O   GLY B  50      -3.028 -77.684 -68.183  1.00  0.91           O  
ATOM   4497  N   PRO B  51      -1.009 -78.451 -67.615  1.00  0.92           N  
ATOM   4498  CA  PRO B  51      -1.340 -79.872 -67.723  1.00  0.92           C  
ATOM   4499  C   PRO B  51      -2.410 -80.371 -66.772  1.00  0.92           C  
ATOM   4500  O   PRO B  51      -2.585 -79.824 -65.685  1.00  0.92           O  
ATOM   4501  CB  PRO B  51      -0.009 -80.590 -67.436  1.00  0.92           C  
ATOM   4502  CG  PRO B  51       0.855 -79.556 -66.719  1.00  0.92           C  
ATOM   4503  CD  PRO B  51       0.414 -78.241 -67.338  1.00  0.92           C  
ATOM   4504  N   GLU B  52      -3.104 -81.462 -67.151  1.00  0.88           N  
ATOM   4505  CA  GLU B  52      -3.972 -82.209 -66.264  1.00  0.88           C  
ATOM   4506  C   GLU B  52      -3.202 -82.828 -65.103  1.00  0.88           C  
ATOM   4507  O   GLU B  52      -2.091 -83.341 -65.256  1.00  0.88           O  
ATOM   4508  CB  GLU B  52      -4.719 -83.311 -67.053  1.00  0.88           C  
ATOM   4509  CG  GLU B  52      -5.752 -84.133 -66.239  1.00  0.88           C  
ATOM   4510  CD  GLU B  52      -6.317 -85.326 -67.013  1.00  0.88           C  
ATOM   4511  OE1 GLU B  52      -5.863 -85.590 -68.156  1.00  0.88           O  
ATOM   4512  OE2 GLU B  52      -7.203 -86.002 -66.430  1.00  0.88           O  
ATOM   4513  N   LEU B  53      -3.773 -82.795 -63.887  1.00  0.90           N  
ATOM   4514  CA  LEU B  53      -3.140 -83.407 -62.741  1.00  0.90           C  
ATOM   4515  C   LEU B  53      -3.694 -84.792 -62.485  1.00  0.90           C  
ATOM   4516  O   LEU B  53      -4.857 -84.977 -62.130  1.00  0.90           O  
ATOM   4517  CB  LEU B  53      -3.339 -82.560 -61.471  1.00  0.90           C  
ATOM   4518  CG  LEU B  53      -2.706 -83.154 -60.198  1.00  0.90           C  
ATOM   4519  CD1 LEU B  53      -1.172 -83.152 -60.245  1.00  0.90           C  
ATOM   4520  CD2 LEU B  53      -3.237 -82.387 -58.991  1.00  0.90           C  
ATOM   4521  N   ILE B  54      -2.829 -85.810 -62.599  1.00  0.90           N  
ATOM   4522  CA  ILE B  54      -3.181 -87.179 -62.301  1.00  0.90           C  
ATOM   4523  C   ILE B  54      -2.777 -87.448 -60.866  1.00  0.90           C  
ATOM   4524  O   ILE B  54      -1.599 -87.571 -60.532  1.00  0.90           O  
ATOM   4525  CB  ILE B  54      -2.515 -88.166 -63.257  1.00  0.90           C  
ATOM   4526  CG1 ILE B  54      -2.854 -87.838 -64.734  1.00  0.90           C  
ATOM   4527  CG2 ILE B  54      -2.885 -89.623 -62.892  1.00  0.90           C  
ATOM   4528  CD1 ILE B  54      -4.332 -87.996 -65.109  1.00  0.90           C  
ATOM   4529  N   VAL B  55      -3.776 -87.510 -59.961  1.00  0.89           N  
ATOM   4530  CA  VAL B  55      -3.581 -87.852 -58.561  1.00  0.89           C  
ATOM   4531  C   VAL B  55      -3.208 -89.305 -58.390  1.00  0.89           C  
ATOM   4532  O   VAL B  55      -3.926 -90.203 -58.834  1.00  0.89           O  
ATOM   4533  CB  VAL B  55      -4.806 -87.555 -57.709  1.00  0.89           C  
ATOM   4534  CG1 VAL B  55      -4.566 -87.928 -56.232  1.00  0.89           C  
ATOM   4535  CG2 VAL B  55      -5.114 -86.056 -57.807  1.00  0.89           C  
ATOM   4536  N   CYS B  56      -2.069 -89.550 -57.730  1.00  0.93           N  
ATOM   4537  CA  CYS B  56      -1.515 -90.875 -57.556  1.00  0.93           C  
ATOM   4538  C   CYS B  56      -1.730 -91.388 -56.147  1.00  0.93           C  
ATOM   4539  O   CYS B  56      -2.063 -90.629 -55.235  1.00  0.93           O  
ATOM   4540  CB  CYS B  56      -0.005 -90.881 -57.850  1.00  0.93           C  
ATOM   4541  SG  CYS B  56       0.367 -89.947 -59.360  1.00  0.93           S  
ATOM   4542  N   ARG B  57      -1.563 -92.708 -55.922  1.00  0.86           N  
ATOM   4543  CA  ARG B  57      -1.718 -93.302 -54.601  1.00  0.86           C  
ATOM   4544  C   ARG B  57      -0.398 -93.672 -53.961  1.00  0.86           C  
ATOM   4545  O   ARG B  57      -0.356 -94.119 -52.818  1.00  0.86           O  
ATOM   4546  CB  ARG B  57      -2.674 -94.518 -54.661  1.00  0.86           C  
ATOM   4547  CG  ARG B  57      -4.065 -94.157 -55.230  1.00  0.86           C  
ATOM   4548  CD  ARG B  57      -4.713 -92.899 -54.631  1.00  0.86           C  
ATOM   4549  NE  ARG B  57      -4.949 -93.147 -53.175  1.00  0.86           N  
ATOM   4550  CZ  ARG B  57      -6.117 -93.557 -52.670  1.00  0.86           C  
ATOM   4551  NH1 ARG B  57      -7.164 -93.871 -53.424  1.00  0.86           N  
ATOM   4552  NH2 ARG B  57      -6.239 -93.683 -51.348  1.00  0.86           N  
ATOM   4553  N   HIS B  58       0.718 -93.431 -54.666  1.00  0.89           N  
ATOM   4554  CA  HIS B  58       2.033 -93.361 -54.066  1.00  0.89           C  
ATOM   4555  C   HIS B  58       2.908 -92.540 -55.005  1.00  0.89           C  
ATOM   4556  O   HIS B  58       2.728 -92.592 -56.225  1.00  0.89           O  
ATOM   4557  CB  HIS B  58       2.589 -94.792 -53.868  1.00  0.89           C  
ATOM   4558  CG  HIS B  58       3.709 -94.928 -52.892  1.00  0.89           C  
ATOM   4559  ND1 HIS B  58       4.928 -94.351 -53.175  1.00  0.89           N  
ATOM   4560  CD2 HIS B  58       3.759 -95.587 -51.705  1.00  0.89           C  
ATOM   4561  CE1 HIS B  58       5.698 -94.661 -52.150  1.00  0.89           C  
ATOM   4562  NE2 HIS B  58       5.039 -95.407 -51.239  1.00  0.89           N  
ATOM   4563  N   GLU B  59       3.893 -91.766 -54.507  1.00  0.90           N  
ATOM   4564  CA  GLU B  59       4.806 -91.010 -55.348  1.00  0.90           C  
ATOM   4565  C   GLU B  59       5.781 -91.893 -56.126  1.00  0.90           C  
ATOM   4566  O   GLU B  59       6.265 -91.510 -57.191  1.00  0.90           O  
ATOM   4567  CB  GLU B  59       5.634 -89.968 -54.561  1.00  0.90           C  
ATOM   4568  CG  GLU B  59       4.827 -88.894 -53.787  1.00  0.90           C  
ATOM   4569  CD  GLU B  59       4.302 -89.342 -52.428  1.00  0.90           C  
ATOM   4570  OE1 GLU B  59       4.422 -90.552 -52.109  1.00  0.90           O  
ATOM   4571  OE2 GLU B  59       3.778 -88.471 -51.693  1.00  0.90           O  
ATOM   4572  N   GLN B  60       6.032 -93.142 -55.669  1.00  0.91           N  
ATOM   4573  CA  GLN B  60       6.735 -94.164 -56.442  1.00  0.91           C  
ATOM   4574  C   GLN B  60       6.027 -94.435 -57.754  1.00  0.91           C  
ATOM   4575  O   GLN B  60       6.610 -94.435 -58.837  1.00  0.91           O  
ATOM   4576  CB  GLN B  60       6.724 -95.513 -55.663  1.00  0.91           C  
ATOM   4577  CG  GLN B  60       7.135 -96.773 -56.470  1.00  0.91           C  
ATOM   4578  CD  GLN B  60       6.846 -98.066 -55.705  1.00  0.91           C  
ATOM   4579  OE1 GLN B  60       7.725 -98.630 -55.062  1.00  0.91           O  
ATOM   4580  NE2 GLN B  60       5.589 -98.563 -55.799  1.00  0.91           N  
ATOM   4581  N   ASN B  61       4.703 -94.632 -57.671  1.00  0.90           N  
ATOM   4582  CA  ASN B  61       3.868 -94.946 -58.805  1.00  0.90           C  
ATOM   4583  C   ASN B  61       3.737 -93.748 -59.729  1.00  0.90           C  
ATOM   4584  O   ASN B  61       3.726 -93.885 -60.948  1.00  0.90           O  
ATOM   4585  CB  ASN B  61       2.482 -95.438 -58.356  1.00  0.90           C  
ATOM   4586  CG  ASN B  61       2.603 -96.691 -57.487  1.00  0.90           C  
ATOM   4587  OD1 ASN B  61       3.586 -97.432 -57.518  1.00  0.90           O  
ATOM   4588  ND2 ASN B  61       1.560 -96.936 -56.666  1.00  0.90           N  
ATOM   4589  N   ALA B  62       3.704 -92.528 -59.156  1.00  0.94           N  
ATOM   4590  CA  ALA B  62       3.774 -91.281 -59.891  1.00  0.94           C  
ATOM   4591  C   ALA B  62       5.046 -91.128 -60.720  1.00  0.94           C  
ATOM   4592  O   ALA B  62       5.017 -90.760 -61.893  1.00  0.94           O  
ATOM   4593  CB  ALA B  62       3.694 -90.112 -58.894  1.00  0.94           C  
ATOM   4594  N   ALA B  63       6.201 -91.465 -60.122  1.00  0.94           N  
ATOM   4595  CA  ALA B  63       7.477 -91.532 -60.797  1.00  0.94           C  
ATOM   4596  C   ALA B  63       7.554 -92.608 -61.881  1.00  0.94           C  
ATOM   4597  O   ALA B  63       8.065 -92.368 -62.972  1.00  0.94           O  
ATOM   4598  CB  ALA B  63       8.579 -91.728 -59.747  1.00  0.94           C  
ATOM   4599  N   PHE B  64       7.008 -93.818 -61.630  1.00  0.93           N  
ATOM   4600  CA  PHE B  64       6.866 -94.861 -62.639  1.00  0.93           C  
ATOM   4601  C   PHE B  64       5.966 -94.449 -63.801  1.00  0.93           C  
ATOM   4602  O   PHE B  64       6.308 -94.659 -64.963  1.00  0.93           O  
ATOM   4603  CB  PHE B  64       6.296 -96.181 -62.050  1.00  0.93           C  
ATOM   4604  CG  PHE B  64       7.163 -96.899 -61.050  1.00  0.93           C  
ATOM   4605  CD1 PHE B  64       8.538 -96.654 -60.863  1.00  0.93           C  
ATOM   4606  CD2 PHE B  64       6.559 -97.929 -60.308  1.00  0.93           C  
ATOM   4607  CE1 PHE B  64       9.274 -97.401 -59.932  1.00  0.93           C  
ATOM   4608  CE2 PHE B  64       7.291 -98.682 -59.386  1.00  0.93           C  
ATOM   4609  CZ  PHE B  64       8.646 -98.406 -59.187  1.00  0.93           C  
ATOM   4610  N   MET B  65       4.813 -93.802 -63.533  1.00  0.94           N  
ATOM   4611  CA  MET B  65       3.965 -93.246 -64.574  1.00  0.94           C  
ATOM   4612  C   MET B  65       4.671 -92.186 -65.416  1.00  0.94           C  
ATOM   4613  O   MET B  65       4.620 -92.204 -66.644  1.00  0.94           O  
ATOM   4614  CB  MET B  65       2.645 -92.671 -64.001  1.00  0.94           C  
ATOM   4615  CG  MET B  65       1.649 -93.772 -63.600  1.00  0.94           C  
ATOM   4616  SD  MET B  65      -0.012 -93.211 -63.146  1.00  0.94           S  
ATOM   4617  CE  MET B  65       0.433 -92.657 -61.488  1.00  0.94           C  
ATOM   4618  N   ALA B  66       5.427 -91.274 -64.777  1.00  0.94           N  
ATOM   4619  CA  ALA B  66       6.272 -90.325 -65.474  1.00  0.94           C  
ATOM   4620  C   ALA B  66       7.357 -90.979 -66.339  1.00  0.94           C  
ATOM   4621  O   ALA B  66       7.560 -90.602 -67.491  1.00  0.94           O  
ATOM   4622  CB  ALA B  66       6.897 -89.364 -64.445  1.00  0.94           C  
ATOM   4623  N   ALA B  67       8.036 -92.027 -65.829  1.00  0.94           N  
ATOM   4624  CA  ALA B  67       9.030 -92.787 -66.572  1.00  0.94           C  
ATOM   4625  C   ALA B  67       8.492 -93.442 -67.841  1.00  0.94           C  
ATOM   4626  O   ALA B  67       9.080 -93.349 -68.917  1.00  0.94           O  
ATOM   4627  CB  ALA B  67       9.641 -93.867 -65.658  1.00  0.94           C  
ATOM   4628  N   ALA B  68       7.307 -94.071 -67.756  1.00  0.94           N  
ATOM   4629  CA  ALA B  68       6.608 -94.606 -68.905  1.00  0.94           C  
ATOM   4630  C   ALA B  68       6.167 -93.561 -69.928  1.00  0.94           C  
ATOM   4631  O   ALA B  68       6.331 -93.765 -71.128  1.00  0.94           O  
ATOM   4632  CB  ALA B  68       5.427 -95.439 -68.411  1.00  0.94           C  
ATOM   4633  N   VAL B  69       5.649 -92.387 -69.497  1.00  0.93           N  
ATOM   4634  CA  VAL B  69       5.362 -91.268 -70.406  1.00  0.93           C  
ATOM   4635  C   VAL B  69       6.609 -90.777 -71.133  1.00  0.93           C  
ATOM   4636  O   VAL B  69       6.600 -90.546 -72.349  1.00  0.93           O  
ATOM   4637  CB  VAL B  69       4.713 -90.079 -69.687  1.00  0.93           C  
ATOM   4638  CG1 VAL B  69       4.656 -88.808 -70.565  1.00  0.93           C  
ATOM   4639  CG2 VAL B  69       3.283 -90.466 -69.290  1.00  0.93           C  
ATOM   4640  N   GLY B  70       7.727 -90.642 -70.390  1.00  0.94           N  
ATOM   4641  CA  GLY B  70       9.052 -90.345 -70.919  1.00  0.94           C  
ATOM   4642  C   GLY B  70       9.538 -91.299 -71.971  1.00  0.94           C  
ATOM   4643  O   GLY B  70       9.934 -90.896 -73.063  1.00  0.94           O  
ATOM   4644  N   ARG B  71       9.510 -92.610 -71.668  1.00  0.92           N  
ATOM   4645  CA  ARG B  71       9.920 -93.651 -72.594  1.00  0.92           C  
ATOM   4646  C   ARG B  71       9.090 -93.669 -73.870  1.00  0.92           C  
ATOM   4647  O   ARG B  71       9.629 -93.717 -74.973  1.00  0.92           O  
ATOM   4648  CB  ARG B  71       9.836 -95.044 -71.912  1.00  0.92           C  
ATOM   4649  CG  ARG B  71      10.510 -96.173 -72.724  1.00  0.92           C  
ATOM   4650  CD  ARG B  71      10.590 -97.537 -72.015  1.00  0.92           C  
ATOM   4651  NE  ARG B  71      11.606 -97.468 -70.923  1.00  0.92           N  
ATOM   4652  CZ  ARG B  71      11.916 -98.474 -70.087  1.00  0.92           C  
ATOM   4653  NH1 ARG B  71      11.615 -99.732 -70.387  1.00  0.92           N  
ATOM   4654  NH2 ARG B  71      12.552 -98.215 -68.956  1.00  0.92           N  
ATOM   4655  N   LEU B  72       7.752 -93.583 -73.736  1.00  0.92           N  
ATOM   4656  CA  LEU B  72       6.819 -93.583 -74.847  1.00  0.92           C  
ATOM   4657  C   LEU B  72       6.854 -92.355 -75.745  1.00  0.92           C  
ATOM   4658  O   LEU B  72       6.796 -92.489 -76.965  1.00  0.92           O  
ATOM   4659  CB  LEU B  72       5.373 -93.797 -74.328  1.00  0.92           C  
ATOM   4660  CG  LEU B  72       5.129 -95.190 -73.712  1.00  0.92           C  
ATOM   4661  CD1 LEU B  72       3.789 -95.244 -72.973  1.00  0.92           C  
ATOM   4662  CD2 LEU B  72       5.187 -96.287 -74.775  1.00  0.92           C  
ATOM   4663  N   THR B  73       6.938 -91.126 -75.186  1.00  0.92           N  
ATOM   4664  CA  THR B  73       6.799 -89.918 -76.015  1.00  0.92           C  
ATOM   4665  C   THR B  73       8.121 -89.286 -76.402  1.00  0.92           C  
ATOM   4666  O   THR B  73       8.196 -88.544 -77.376  1.00  0.92           O  
ATOM   4667  CB  THR B  73       5.918 -88.816 -75.435  1.00  0.92           C  
ATOM   4668  OG1 THR B  73       6.505 -88.247 -74.240  1.00  0.92           O  
ATOM   4669  CG2 THR B  73       4.552 -89.354 -75.017  1.00  0.92           C  
ATOM   4670  N   GLY B  74       9.208 -89.557 -75.653  1.00  0.93           N  
ATOM   4671  CA  GLY B  74      10.504 -88.912 -75.864  1.00  0.93           C  
ATOM   4672  C   GLY B  74      10.589 -87.515 -75.287  1.00  0.93           C  
ATOM   4673  O   GLY B  74      11.629 -86.866 -75.345  1.00  0.93           O  
ATOM   4674  N   LYS B  75       9.500 -87.025 -74.670  1.00  0.92           N  
ATOM   4675  CA  LYS B  75       9.478 -85.790 -73.919  1.00  0.92           C  
ATOM   4676  C   LYS B  75       9.482 -86.158 -72.454  1.00  0.92           C  
ATOM   4677  O   LYS B  75       8.844 -87.152 -72.111  1.00  0.92           O  
ATOM   4678  CB  LYS B  75       8.212 -84.936 -74.177  1.00  0.92           C  
ATOM   4679  CG  LYS B  75       8.133 -84.379 -75.602  1.00  0.92           C  
ATOM   4680  CD  LYS B  75       7.726 -82.893 -75.683  1.00  0.92           C  
ATOM   4681  CE  LYS B  75       6.259 -82.561 -75.373  1.00  0.92           C  
ATOM   4682  NZ  LYS B  75       6.014 -82.515 -73.915  1.00  0.92           N  
ATOM   4683  N   PRO B  76      10.146 -85.449 -71.546  1.00  0.94           N  
ATOM   4684  CA  PRO B  76      10.163 -85.821 -70.139  1.00  0.94           C  
ATOM   4685  C   PRO B  76       8.808 -85.971 -69.481  1.00  0.94           C  
ATOM   4686  O   PRO B  76       8.006 -85.037 -69.516  1.00  0.94           O  
ATOM   4687  CB  PRO B  76      11.005 -84.737 -69.462  1.00  0.94           C  
ATOM   4688  CG  PRO B  76      11.886 -84.183 -70.584  1.00  0.94           C  
ATOM   4689  CD  PRO B  76      10.981 -84.273 -71.810  1.00  0.94           C  
ATOM   4690  N   GLY B  77       8.543 -87.135 -68.851  1.00  0.94           N  
ATOM   4691  CA  GLY B  77       7.415 -87.283 -67.943  1.00  0.94           C  
ATOM   4692  C   GLY B  77       7.586 -86.430 -66.719  1.00  0.94           C  
ATOM   4693  O   GLY B  77       8.697 -86.255 -66.226  1.00  0.94           O  
ATOM   4694  N   VAL B  78       6.488 -85.878 -66.182  1.00  0.94           N  
ATOM   4695  CA  VAL B  78       6.585 -84.879 -65.134  1.00  0.94           C  
ATOM   4696  C   VAL B  78       5.932 -85.394 -63.875  1.00  0.94           C  
ATOM   4697  O   VAL B  78       4.765 -85.791 -63.867  1.00  0.94           O  
ATOM   4698  CB  VAL B  78       5.988 -83.539 -65.548  1.00  0.94           C  
ATOM   4699  CG1 VAL B  78       6.187 -82.497 -64.430  1.00  0.94           C  
ATOM   4700  CG2 VAL B  78       6.704 -83.061 -66.825  1.00  0.94           C  
ATOM   4701  N   CYS B  79       6.691 -85.400 -62.762  1.00  0.95           N  
ATOM   4702  CA  CYS B  79       6.184 -85.789 -61.464  1.00  0.95           C  
ATOM   4703  C   CYS B  79       6.324 -84.625 -60.495  1.00  0.95           C  
ATOM   4704  O   CYS B  79       7.365 -83.973 -60.429  1.00  0.95           O  
ATOM   4705  CB  CYS B  79       6.889 -87.061 -60.931  1.00  0.95           C  
ATOM   4706  SG  CYS B  79       6.114 -87.727 -59.422  1.00  0.95           S  
ATOM   4707  N   LEU B  80       5.253 -84.322 -59.742  1.00  0.94           N  
ATOM   4708  CA  LEU B  80       5.177 -83.187 -58.843  1.00  0.94           C  
ATOM   4709  C   LEU B  80       4.788 -83.637 -57.444  1.00  0.94           C  
ATOM   4710  O   LEU B  80       3.727 -84.224 -57.232  1.00  0.94           O  
ATOM   4711  CB  LEU B  80       4.129 -82.189 -59.379  1.00  0.94           C  
ATOM   4712  CG  LEU B  80       3.916 -80.908 -58.554  1.00  0.94           C  
ATOM   4713  CD1 LEU B  80       5.153 -80.007 -58.514  1.00  0.94           C  
ATOM   4714  CD2 LEU B  80       2.716 -80.125 -59.098  1.00  0.94           C  
ATOM   4715  N   VAL B  81       5.650 -83.380 -56.440  1.00  0.93           N  
ATOM   4716  CA  VAL B  81       5.464 -83.913 -55.094  1.00  0.93           C  
ATOM   4717  C   VAL B  81       5.773 -82.880 -54.030  1.00  0.93           C  
ATOM   4718  O   VAL B  81       6.402 -81.850 -54.272  1.00  0.93           O  
ATOM   4719  CB  VAL B  81       6.314 -85.147 -54.801  1.00  0.93           C  
ATOM   4720  CG1 VAL B  81       5.986 -86.255 -55.810  1.00  0.93           C  
ATOM   4721  CG2 VAL B  81       7.817 -84.824 -54.837  1.00  0.93           C  
ATOM   4722  N   THR B  82       5.331 -83.126 -52.779  1.00  0.92           N  
ATOM   4723  CA  THR B  82       5.685 -82.275 -51.644  1.00  0.92           C  
ATOM   4724  C   THR B  82       7.062 -82.582 -51.090  1.00  0.92           C  
ATOM   4725  O   THR B  82       7.752 -83.509 -51.499  1.00  0.92           O  
ATOM   4726  CB  THR B  82       4.628 -82.248 -50.534  1.00  0.92           C  
ATOM   4727  OG1 THR B  82       4.754 -81.119 -49.668  1.00  0.92           O  
ATOM   4728  CG2 THR B  82       4.646 -83.501 -49.652  1.00  0.92           C  
ATOM   4729  N   SER B  83       7.518 -81.747 -50.149  1.00  0.91           N  
ATOM   4730  CA  SER B  83       8.705 -81.952 -49.345  1.00  0.91           C  
ATOM   4731  C   SER B  83       8.783 -83.262 -48.579  1.00  0.91           C  
ATOM   4732  O   SER B  83       7.840 -84.044 -48.488  1.00  0.91           O  
ATOM   4733  CB  SER B  83       8.899 -80.782 -48.350  1.00  0.91           C  
ATOM   4734  OG  SER B  83       7.793 -80.671 -47.452  1.00  0.91           O  
ATOM   4735  N   GLY B  84       9.952 -83.521 -47.962  1.00  0.90           N  
ATOM   4736  CA  GLY B  84      10.160 -84.648 -47.067  1.00  0.90           C  
ATOM   4737  C   GLY B  84       9.858 -86.022 -47.634  1.00  0.90           C  
ATOM   4738  O   GLY B  84      10.531 -86.414 -48.586  1.00  0.90           O  
ATOM   4739  N   PRO B  85       8.896 -86.797 -47.111  1.00  0.89           N  
ATOM   4740  CA  PRO B  85       8.583 -88.131 -47.612  1.00  0.89           C  
ATOM   4741  C   PRO B  85       8.058 -88.111 -49.030  1.00  0.89           C  
ATOM   4742  O   PRO B  85       8.187 -89.119 -49.717  1.00  0.89           O  
ATOM   4743  CB  PRO B  85       7.544 -88.662 -46.615  1.00  0.89           C  
ATOM   4744  CG  PRO B  85       6.793 -87.413 -46.164  1.00  0.89           C  
ATOM   4745  CD  PRO B  85       7.895 -86.354 -46.131  1.00  0.89           C  
ATOM   4746  N   GLY B  86       7.478 -86.989 -49.506  1.00  0.92           N  
ATOM   4747  CA  GLY B  86       6.972 -86.911 -50.871  1.00  0.92           C  
ATOM   4748  C   GLY B  86       8.097 -86.891 -51.868  1.00  0.92           C  
ATOM   4749  O   GLY B  86       8.075 -87.573 -52.888  1.00  0.92           O  
ATOM   4750  N   ALA B  87       9.160 -86.126 -51.559  1.00  0.91           N  
ATOM   4751  CA  ALA B  87      10.392 -86.160 -52.311  1.00  0.91           C  
ATOM   4752  C   ALA B  87      11.144 -87.475 -52.171  1.00  0.91           C  
ATOM   4753  O   ALA B  87      11.545 -88.064 -53.167  1.00  0.91           O  
ATOM   4754  CB  ALA B  87      11.305 -84.977 -51.930  1.00  0.91           C  
ATOM   4755  N   SER B  88      11.325 -88.027 -50.950  1.00  0.90           N  
ATOM   4756  CA  SER B  88      12.117 -89.244 -50.782  1.00  0.90           C  
ATOM   4757  C   SER B  88      11.452 -90.522 -51.285  1.00  0.90           C  
ATOM   4758  O   SER B  88      12.143 -91.470 -51.658  1.00  0.90           O  
ATOM   4759  CB  SER B  88      12.687 -89.440 -49.347  1.00  0.90           C  
ATOM   4760  OG  SER B  88      11.694 -89.488 -48.323  1.00  0.90           O  
ATOM   4761  N   ASN B  89      10.106 -90.548 -51.421  1.00  0.91           N  
ATOM   4762  CA  ASN B  89       9.369 -91.621 -52.090  1.00  0.91           C  
ATOM   4763  C   ASN B  89       9.677 -91.715 -53.591  1.00  0.91           C  
ATOM   4764  O   ASN B  89       9.480 -92.753 -54.220  1.00  0.91           O  
ATOM   4765  CB  ASN B  89       7.827 -91.455 -51.927  1.00  0.91           C  
ATOM   4766  CG  ASN B  89       7.303 -92.012 -50.606  1.00  0.91           C  
ATOM   4767  OD1 ASN B  89       7.971 -92.778 -49.913  1.00  0.91           O  
ATOM   4768  ND2 ASN B  89       6.040 -91.684 -50.260  1.00  0.91           N  
ATOM   4769  N   LEU B  90      10.216 -90.648 -54.212  1.00  0.93           N  
ATOM   4770  CA  LEU B  90      10.578 -90.660 -55.619  1.00  0.93           C  
ATOM   4771  C   LEU B  90      11.846 -91.432 -55.949  1.00  0.93           C  
ATOM   4772  O   LEU B  90      12.097 -91.720 -57.120  1.00  0.93           O  
ATOM   4773  CB  LEU B  90      10.801 -89.227 -56.164  1.00  0.93           C  
ATOM   4774  CG  LEU B  90       9.577 -88.301 -56.177  1.00  0.93           C  
ATOM   4775  CD1 LEU B  90       9.995 -86.931 -56.728  1.00  0.93           C  
ATOM   4776  CD2 LEU B  90       8.459 -88.875 -57.043  1.00  0.93           C  
ATOM   4777  N   ALA B  91      12.683 -91.785 -54.948  1.00  0.91           N  
ATOM   4778  CA  ALA B  91      14.045 -92.261 -55.155  1.00  0.91           C  
ATOM   4779  C   ALA B  91      14.190 -93.453 -56.102  1.00  0.91           C  
ATOM   4780  O   ALA B  91      14.965 -93.420 -57.054  1.00  0.91           O  
ATOM   4781  CB  ALA B  91      14.686 -92.590 -53.792  1.00  0.91           C  
ATOM   4782  N   THR B  92      13.380 -94.507 -55.904  1.00  0.90           N  
ATOM   4783  CA  THR B  92      13.324 -95.683 -56.772  1.00  0.90           C  
ATOM   4784  C   THR B  92      12.807 -95.402 -58.158  1.00  0.90           C  
ATOM   4785  O   THR B  92      13.293 -95.941 -59.152  1.00  0.90           O  
ATOM   4786  CB  THR B  92      12.532 -96.814 -56.163  1.00  0.90           C  
ATOM   4787  OG1 THR B  92      13.127 -97.099 -54.916  1.00  0.90           O  
ATOM   4788  CG2 THR B  92      12.624 -98.109 -56.977  1.00  0.90           C  
ATOM   4789  N   GLY B  93      11.808 -94.518 -58.300  1.00  0.94           N  
ATOM   4790  CA  GLY B  93      11.282 -94.199 -59.619  1.00  0.94           C  
ATOM   4791  C   GLY B  93      12.236 -93.385 -60.457  1.00  0.94           C  
ATOM   4792  O   GLY B  93      12.427 -93.651 -61.641  1.00  0.94           O  
ATOM   4793  N   LEU B  94      12.906 -92.386 -59.851  1.00  0.93           N  
ATOM   4794  CA  LEU B  94      13.940 -91.638 -60.545  1.00  0.93           C  
ATOM   4795  C   LEU B  94      15.188 -92.448 -60.848  1.00  0.93           C  
ATOM   4796  O   LEU B  94      15.701 -92.367 -61.960  1.00  0.93           O  
ATOM   4797  CB  LEU B  94      14.319 -90.319 -59.838  1.00  0.93           C  
ATOM   4798  CG  LEU B  94      13.139 -89.352 -59.607  1.00  0.93           C  
ATOM   4799  CD1 LEU B  94      13.660 -87.966 -59.221  1.00  0.93           C  
ATOM   4800  CD2 LEU B  94      12.199 -89.207 -60.810  1.00  0.93           C  
ATOM   4801  N   VAL B  95      15.682 -93.297 -59.911  1.00  0.91           N  
ATOM   4802  CA  VAL B  95      16.839 -94.159 -60.172  1.00  0.91           C  
ATOM   4803  C   VAL B  95      16.591 -95.135 -61.319  1.00  0.91           C  
ATOM   4804  O   VAL B  95      17.457 -95.358 -62.159  1.00  0.91           O  
ATOM   4805  CB  VAL B  95      17.403 -94.849 -58.921  1.00  0.91           C  
ATOM   4806  CG1 VAL B  95      16.661 -96.128 -58.505  1.00  0.91           C  
ATOM   4807  CG2 VAL B  95      18.886 -95.195 -59.142  1.00  0.91           C  
ATOM   4808  N   THR B  96      15.355 -95.686 -61.412  1.00  0.90           N  
ATOM   4809  CA  THR B  96      14.924 -96.551 -62.516  1.00  0.90           C  
ATOM   4810  C   THR B  96      14.934 -95.834 -63.850  1.00  0.90           C  
ATOM   4811  O   THR B  96      15.553 -96.270 -64.811  1.00  0.90           O  
ATOM   4812  CB  THR B  96      13.529 -97.140 -62.317  1.00  0.90           C  
ATOM   4813  OG1 THR B  96      13.445 -97.814 -61.049  1.00  0.90           O  
ATOM   4814  CG2 THR B  96      13.214 -98.179 -63.406  1.00  0.90           C  
ATOM   4815  N   ALA B  97      14.314 -94.643 -63.923  1.00  0.94           N  
ATOM   4816  CA  ALA B  97      14.267 -93.854 -65.141  1.00  0.94           C  
ATOM   4817  C   ALA B  97      15.640 -93.396 -65.628  1.00  0.94           C  
ATOM   4818  O   ALA B  97      15.967 -93.426 -66.814  1.00  0.94           O  
ATOM   4819  CB  ALA B  97      13.375 -92.625 -64.902  1.00  0.94           C  
ATOM   4820  N   ASN B  98      16.498 -92.991 -64.672  1.00  0.91           N  
ATOM   4821  CA  ASN B  98      17.848 -92.529 -64.912  1.00  0.91           C  
ATOM   4822  C   ASN B  98      18.760 -93.557 -65.564  1.00  0.91           C  
ATOM   4823  O   ASN B  98      19.582 -93.222 -66.414  1.00  0.91           O  
ATOM   4824  CB  ASN B  98      18.462 -92.041 -63.577  1.00  0.91           C  
ATOM   4825  CG  ASN B  98      19.562 -91.027 -63.842  1.00  0.91           C  
ATOM   4826  OD1 ASN B  98      19.294 -90.007 -64.478  1.00  0.91           O  
ATOM   4827  ND2 ASN B  98      20.795 -91.273 -63.348  1.00  0.91           N  
ATOM   4828  N   THR B  99      18.640 -94.838 -65.174  1.00  0.90           N  
ATOM   4829  CA  THR B  99      19.505 -95.892 -65.688  1.00  0.90           C  
ATOM   4830  C   THR B  99      18.879 -96.692 -66.812  1.00  0.90           C  
ATOM   4831  O   THR B  99      19.548 -97.527 -67.413  1.00  0.90           O  
ATOM   4832  CB  THR B  99      19.931 -96.876 -64.607  1.00  0.90           C  
ATOM   4833  OG1 THR B  99      18.814 -97.514 -64.011  1.00  0.90           O  
ATOM   4834  CG2 THR B  99      20.680 -96.136 -63.490  1.00  0.90           C  
ATOM   4835  N   GLU B 100      17.604 -96.430 -67.160  1.00  0.92           N  
ATOM   4836  CA  GLU B 100      16.921 -97.130 -68.237  1.00  0.92           C  
ATOM   4837  C   GLU B 100      16.674 -96.234 -69.433  1.00  0.92           C  
ATOM   4838  O   GLU B 100      16.079 -96.639 -70.431  1.00  0.92           O  
ATOM   4839  CB  GLU B 100      15.600 -97.761 -67.755  1.00  0.92           C  
ATOM   4840  CG  GLU B 100      15.881 -98.882 -66.737  1.00  0.92           C  
ATOM   4841  CD  GLU B 100      14.691 -99.718 -66.324  1.00  0.92           C
[truncated: 972,008 more chars]
