# Supplementary material for: Structure-Based Design of Acetolactate Synthase From Bacillus licheniformis Improved Protein Stability Under Acidic Conditions
Source: Front Microbiol. 2020 Oct 27;11:582909. doi: 10.3389/fmicb.2020.582909 (PMC7652814; doi:10.3389/fmicb.2020.582909)
Supplement: Supplementary file 2 [file Data_Sheet_1.ZIP › PDB files/ALS-Wild type.pdb]

TITLE     SWISS-MODEL SERVER (https://swissmodel.expasy.org)
TITLE    2 Untitled Project
EXPDTA    THEORETICAL MODEL (SWISS-MODEL SERVER)
AUTHOR    SWISS-MODEL SERVER (SEE REFERENCE IN JRNL Records)
REVDAT   1   02-MAY-19 1MOD    1       11:48
JRNL        AUTH   A.WATERHOUSE,M.BERTONI,S.BIENERT,G.STUDER,G.TAURIELLO,
JRNL        AUTH 2 R.GUMIENNY,F.T.HEER,T.A.P.DE BEER,C.REMPFER,L.BORDOLI,
JRNL        AUTH 3 R.LEPORE,T.SCHWEDE
JRNL        TITL   SWISS-MODEL: HOMOLOGY MODELLING OF PROTEIN STRUCTURES AND
JRNL        TITL 2 COMPLEXES
JRNL        REF    NUCLEIC.ACIDS.RES..           V.  46 W296  2018
JRNL        PMID   29788355
JRNL        DOI    10.1093/nar/gky427
REMARK   1
REMARK   1 REFERENCE 1
REMARK   1  AUTH   S.BIENERT,A.WATERHOUSE,T.A.P.DE BEER,G.TAURIELLO,G.STUDER,
REMARK   1  AUTH 2 L.BORDOLI,T.SCHWEDE
REMARK   1  TITL   THE SWISS-MODEL REPOSITORY - NEW FEATURES AND FUNCTIONALITY
REMARK   1  REF    NUCLEIC.ACIDS.RES..           V.  22       2017
REMARK   1  REFN                   ISSN 0305-1048
REMARK   1  PMID   27899672
REMARK   1  DOI    10.1093/nar/gkw1132
REMARK   1
REMARK   1 REFERENCE 2
REMARK   1  AUTH   N.GUEX,M.C.PEITSCH,T.SCHWEDE
REMARK   1  TITL   AUTOMATED COMPARATIVE PROTEIN STRUCTURE MODELING WITH
REMARK   1  TITL 2 SWISS-MODEL AND SWISS-PDBVIEWER: A HISTORICAL PERSPECTIVE
REMARK   1  REF    ELECTROPHORESIS               V.  30       2009
REMARK   1  REFN                   ISSN 0173-0835
REMARK   1  PMID   19517507
REMARK   1  DOI    10.1002/elps.200900140
REMARK   1
REMARK   1 REFERENCE 3
REMARK   1  AUTH   P.BENKERT,M.BIASINI,T.SCHWEDE
REMARK   1  TITL   TOWARD THE ESTIMATION OF THE ABSOLUTE QUALITY OF INDIVIDUAL
REMARK   1  TITL 2 PROTEIN STRUCTURE MODELS
REMARK   1  REF    BIOINFORMATICS                V.  27       2011
REMARK   1  REFN                   ISSN 1367-4803
REMARK   1  PMID   21134891
REMARK   1  DOI    10.1093/bioinformatics/btq662
REMARK   1
REMARK   1 REFERENCE 4
REMARK   1  AUTH   M.BERTONI,F.KIEFER,M.BIASINI,L.BORDOLI,T.SCHWEDE
REMARK   1  TITL   MODELING PROTEIN QUATERNARY STRUCTURE OF HOMO- AND
REMARK   1  TITL 2 HETERO-OLIGOMERS BEYOND BINARY INTERACTIONS BY HOMOLOGY
REMARK   1  REF    SCI.REP.                      V.   7       2017
REMARK   1  REFN                   ISSN
REMARK   1  PMID   28874689
REMARK   1  DOI    10.1038/s41598-017-09654-8
REMARK   1
REMARK   1 DISCLAIMER
REMARK   1 The SWISS-MODEL SERVER produces theoretical models for proteins.
REMARK   1 The results of any theoretical modelling procedure is
REMARK   1 NON-EXPERIMENTAL and MUST be considered with care. These models may
REMARK   1 contain significant errors. This is especially true for automated
REMARK   1 modeling since there is no human intervention during model
REMARK   1 building. Please read the header section and the logfile carefully
REMARK   1 to know what templates and alignments were used during the model
REMARK   1 building process. All information by the SWISS-MODEL SERVER is
REMARK   1 provided "AS-IS", without any warranty, expressed or implied.
REMARK   2
REMARK   2 COPYRIGHT NOTICE
REMARK   2 This SWISS-MODEL protein model is copyright. It is produced by the
REMARK   2 SWISS-MODEL server, developed by the Computational Structural
REMARK   2 Biology Group at the SIB Swiss Institute of Bioinformatics at the
REMARK   2 Biozentrum, University of Basel (https://swissmodel.expasy.org). This
REMARK   2 model is licensed under the CC BY-SA 4.0 Creative Commons
REMARK   2 Attribution-ShareAlike 4.0 International License
REMARK   2 (https://creativecommons.org/licenses/by-sa/4.0/legalcode), i.e. you
REMARK   2 can copy and redistribute the model in any medium or format,
REMARK   2 transform and build upon the model for any purpose, even
REMARK   2 commercially, under the following terms:
REMARK   2 Attribution - You must give appropriate credit, provide a link to
REMARK   2 the license, and indicate if changes were made. You may do so in any
REMARK   2 reasonable manner, but not in any way that suggests the licensor
REMARK   2 endorses you or your use. When you publish, patent or distribute
REMARK   2 results that were fully or partially based on the model, please cite
REMARK   2 the corresponding papers mentioned under JRNL.
REMARK   2 ShareAlike - If you remix, transform, or build upon the material,
REMARK   2 you must distribute your contributions under the same license as the
REMARK   2 original.
REMARK   2 No additional restrictions - you may not apply legal terms or
REMARK   2 technological measures that legally restrict others from doing
REMARK   2 anything the license permits.
REMARK   2 Find a human-readable summary of (and not a substitute for) the
REMARK   2 CC BY-SA 4.0 license at this link:
REMARK   2 https://creativecommons.org/licenses/by-sa/4.0/
REMARK   3 
REMARK   3 MODEL INFORMATION
REMARK   3  ENGIN   PROMOD3
REMARK   3  VERSN   1.3.0
REMARK   3  OSTAT   homo-tetramer
REMARK   3  OSRSN   PREDICTION
REMARK   3  QSPRD   0.889
REMARK   3  QMN4    0.28
REMARK   3  MODT    FALSE
REMARK   3 
REMARK   3 MODEL LIGAND 1
REMARK   3  NAME    TPP
REMARK   3  BIND    A.396
REMARK   3  BIND 2  A.397
REMARK   3  BIND 3  A.398
REMARK   3  BIND 4  A.399
REMARK   3  BIND 5  A.422
REMARK   3  BIND 6  A.424
REMARK   3  BIND 7  A.448
REMARK   3  BIND 8  A.449
REMARK   3  BIND 9  A.450
REMARK   3  BIND 10  A.451
REMARK   3  BIND 11  A.476
REMARK   3  BIND 12  A.478
REMARK   3  BIND 13  A.479
REMARK   3  BIND 14  A.480
REMARK   3  BIND 15  A.481
REMARK   3  BIND 16  A.482
REMARK   3  BIND 17  A.545
REMARK   3  BIND 18  B.34
REMARK   3  BIND 19  B.35
REMARK   3  BIND 20  B.59
REMARK   3  BIND 21  B.82
REMARK   3  BIND 22  B.85
REMARK   3  BIND 23  B.89
REMARK   3  BIND 24  B.122
REMARK   3  BIND 25  _.1
REMARK   3 
REMARK   3 MODEL LIGAND 2
REMARK   3  NAME    TPP
REMARK   3  BIND    A.34
REMARK   3  BIND 2  A.35
REMARK   3  BIND 3  A.59
REMARK   3  BIND 4  A.82
REMARK   3  BIND 5  A.85
REMARK   3  BIND 6  A.86
REMARK   3  BIND 7  A.89
REMARK   3  BIND 8  A.122
REMARK   3  BIND 9  B.396
REMARK   3  BIND 10  B.397
REMARK   3  BIND 11  B.398
REMARK   3  BIND 12  B.399
REMARK   3  BIND 13  B.422
REMARK   3  BIND 14  B.424
REMARK   3  BIND 15  B.448
REMARK   3  BIND 16  B.449
REMARK   3  BIND 17  B.450
REMARK   3  BIND 18  B.451
REMARK   3  BIND 19  B.454
REMARK   3  BIND 20  B.476
REMARK   3  BIND 21  B.478
REMARK   3  BIND 22  B.479
REMARK   3  BIND 23  B.480
REMARK   3  BIND 24  B.481
REMARK   3  BIND 25  B.482
REMARK   3  BIND 26  B.545
REMARK   3  BIND 27  _.7
REMARK   3 
REMARK   3 MODEL LIGAND 3
REMARK   3  NAME    TPP
REMARK   3  BIND    C.396
REMARK   3  BIND 2  C.397
REMARK   3  BIND 3  C.398
REMARK   3  BIND 4  C.399
REMARK   3  BIND 5  C.422
REMARK   3  BIND 6  C.424
REMARK   3  BIND 7  C.448
REMARK   3  BIND 8  C.449
REMARK   3  BIND 9  C.450
REMARK   3  BIND 10  C.451
REMARK   3  BIND 11  C.454
REMARK   3  BIND 12  C.476
REMARK   3  BIND 13  C.478
REMARK   3  BIND 14  C.479
REMARK   3  BIND 15  C.480
REMARK   3  BIND 16  C.481
REMARK   3  BIND 17  C.482
REMARK   3  BIND 18  C.545
REMARK   3  BIND 19  D.34
REMARK   3  BIND 20  D.35
REMARK   3  BIND 21  D.59
REMARK   3  BIND 22  D.82
REMARK   3  BIND 23  D.85
REMARK   3  BIND 24  D.89
REMARK   3  BIND 25  D.122
REMARK   3  BIND 26  _.13
REMARK   3 
REMARK   3 MODEL LIGAND 4
REMARK   3  NAME    TPP
REMARK   3  BIND    C.34
REMARK   3  BIND 2  C.35
REMARK   3  BIND 3  C.59
REMARK   3  BIND 4  C.82
REMARK   3  BIND 5  C.85
REMARK   3  BIND 6  C.86
REMARK   3  BIND 7  C.89
REMARK   3  BIND 8  C.122
REMARK   3  BIND 9  D.396
REMARK   3  BIND 10  D.397
REMARK   3  BIND 11  D.398
REMARK   3  BIND 12  D.399
REMARK   3  BIND 13  D.422
REMARK   3  BIND 14  D.424
REMARK   3  BIND 15  D.448
REMARK   3  BIND 16  D.449
REMARK   3  BIND 17  D.450
REMARK   3  BIND 18  D.451
REMARK   3  BIND 19  D.454
REMARK   3  BIND 20  D.476
REMARK   3  BIND 21  D.478
REMARK   3  BIND 22  D.479
REMARK   3  BIND 23  D.480
REMARK   3  BIND 24  D.481
REMARK   3  BIND 25  D.482
REMARK   3  BIND 26  D.545
REMARK   3  BIND 27  _.19
REMARK   3 
REMARK   3 MODEL LIGAND 5
REMARK   3  NAME    MG
REMARK   3  BIND    A.449
REMARK   3  BIND 2  A.476
REMARK   3  BIND 3  A.478
REMARK   3  BIND 4  _.1
REMARK   3  BIND 5  _.2
REMARK   3 
REMARK   3 MODEL LIGAND 6
REMARK   3  NAME    MG
REMARK   3  BIND    B.449
REMARK   3  BIND 2  B.450
REMARK   3  BIND 3  B.476
REMARK   3  BIND 4  B.478
REMARK   3  BIND 5  _.7
REMARK   3  BIND 6  _.8
REMARK   3 
REMARK   3 MODEL LIGAND 7
REMARK   3  NAME    MG
REMARK   3  BIND    C.449
REMARK   3  BIND 2  C.476
REMARK   3  BIND 3  C.478
REMARK   3  BIND 4  _.13
REMARK   3  BIND 5  _.14
REMARK   3 
REMARK   3 MODEL LIGAND 8
REMARK   3  NAME    MG
REMARK   3  BIND    D.449
REMARK   3  BIND 2  D.476
REMARK   3  BIND 3  D.478
REMARK   3  BIND 4  _.19
REMARK   3  BIND 5  _.20
REMARK   3 
REMARK   3 TEMPLATE 1
REMARK   3  PDBID   4rjj
REMARK   3  CHAIN   A
REMARK   3  MMCIF   A
REMARK   3  PDBV    2019-04-19
REMARK   3  SMTLE   4rjj.1.A
REMARK   3  SMTLV   2019-04-24
REMARK   3  MTHD    X-RAY DIFFRACTION 2.34 A
REMARK   3  FOUND   BLAST
REMARK   3  SIM     0.53
REMARK   3  SID     75.86
REMARK   3  OSTAT   homo-tetramer
REMARK   3  LIGND   TPP
REMARK   3  LIGND 2 TPP
REMARK   3  LIGND 3 TPP
REMARK   3  LIGND 4 TPP
REMARK   3  LIGND 5 MG
REMARK   3  LIGND 6 MG
REMARK   3  LIGND 7 MG
REMARK   3  LIGND 8 MG
REMARK   3  ALN A TRG LNNVAAKNETLTVRGAELVVDSLIQQGVTHVFGIPGAKIDAVFDVLKDKGPELIVCRH
REMARK   3  ALN A TRG EQNAAFMAAAVGRLTGKPGVCLVTSGPGASNLATGLVTANTEGDPVVALAGAVKRADR
REMARK   3  ALN A TRG LKKTHQSMDNAALFQPITKYSAEVEDANNIPEAVTNAFRAAASGQAGAAFLSFPQDVT
REMARK   3  ALN A TRG AGPATAKPVKTMPAPKLGAASDEQISAAIAKIHNANLPVVLVGMKGGRPEAIEAVRRL
REMARK   3  ALN A TRG LRKVKLPFVETYQAAGTLSHDLEDQYFGRIGLFRNQPGDMLLEKADVVLTVGYDPIEY
REMARK   3  ALN A TRG DPVFWNGKGERSVIHLDEIQADIDHDYQPEIELIGDIAETLNHIEHDSLPVSIDESFA
REMARK   3  ALN A TRG PVLDYLKKALEEQSEPPKETKTDLVHPLQIVRDLRELLSDDITVTCDIGSHAIWMSRY
REMARK   3  ALN A TRG FRTYRPHGLLISNGMQTLGVALPWAIAATLVNPGQKVVSVSGDGGFLFSAMELETAVR
REMARK   3  ALN A TRG LKAPIVHIVWNDSTYDMVAFQQEMKYKRTSGVDFGGIDIVKYAESFGAKGLRVNSPDE
REMARK   3  ALN A TRG LAEVLKAGLDAEGPVVIDIPVDYSDNIHLADQRFPKKFEEHFNKEASKQS
REMARK   3  ALN A TPL -------------RGAELVVDCLVEQGVTHVFGIPGAKIDAVFDALQDKGPEIIVARH
REMARK   3  ALN A TPL EQNAAFMAQAVGRLTGKPGVVLVTSGPGASNLATGLLTANTEGDPVVALAGNVIRADR
REMARK   3  ALN A TPL LKRTHQSLDNAALFQPITKYSVEVQDVKNIPEAVTNAFRIASAGQAGAAFVSFPQDVV
REMARK   3  ALN A TPL NEVTNTKNVRAVAAPKLGPAADDAISAAIAKIQTAKLPVVLVGMKGGRPEAIKAVRKL
REMARK   3  ALN A TPL LKKVQLPFVETYQAAGTLSRDLEDQYFGRIGLFRNQPGDLLLEQADVVLTIGYDPIEY
REMARK   3  ALN A TPL DPKFWNINGDRTIIHLDEIIADIDHAYQPDLELIGDIPSTINHIEHDAVKVEFAEREQ
REMARK   3  ALN A TPL KILSDLKQYMHEGEQVPADWKSDRAHPLEIVKELRNAVDDHVTVTCDIGSHAIWMSRY
REMARK   3  ALN A TPL FRSYEPLTLMISNGMQTLGVALPWAIGASLVKPGEKVVSVSGDGGFLFSAMELETAVR
REMARK   3  ALN A TPL LKAPIVHIVWNDSTYDMVAFQQLKKYNRTSAVDFGNIDIVKYAESFGATGLRVESPDQ
REMARK   3  ALN A TPL LADVLRQGMNAEGPVIIDVPVDYSDNINLASDKLPKEFGELMKTKA----
REMARK   3  ALN A OFF 15
ATOM      1  N   ARG A  14      31.716-117.378 -44.558  1.00  0.83           N  
ATOM      2  CA  ARG A  14      31.774-116.267 -45.553  1.00  0.83           C  
ATOM      3  C   ARG A  14      31.613-114.934 -44.844  1.00  0.83           C  
ATOM      4  O   ARG A  14      31.483-114.910 -43.621  1.00  0.83           O  
ATOM      5  CB  ARG A  14      30.642-116.432 -46.611  1.00  0.83           C  
ATOM      6  CG  ARG A  14      30.508-117.819 -47.278  1.00  0.83           C  
ATOM      7  CD  ARG A  14      29.171-118.011 -48.017  1.00  0.83           C  
ATOM      8  NE  ARG A  14      28.090-118.163 -46.983  1.00  0.83           N  
ATOM      9  CZ  ARG A  14      26.845-118.575 -47.256  1.00  0.83           C  
ATOM     10  NH1 ARG A  14      26.407-118.787 -48.490  1.00  0.83           N  
ATOM     11  NH2 ARG A  14      25.996-118.843 -46.277  1.00  0.83           N  
ATOM     12  N   GLY A  15      31.587-113.793 -45.568  1.00  0.89           N  
ATOM     13  CA  GLY A  15      31.231-112.493 -44.995  1.00  0.89           C  
ATOM     14  C   GLY A  15      29.790-112.394 -44.534  1.00  0.89           C  
ATOM     15  O   GLY A  15      29.455-111.669 -43.612  1.00  0.89           O  
ATOM     16  N   ALA A  16      28.897-113.184 -45.165  1.00  0.90           N  
ATOM     17  CA  ALA A  16      27.515-113.370 -44.768  1.00  0.90           C  
ATOM     18  C   ALA A  16      27.347-113.930 -43.355  1.00  0.90           C  
ATOM     19  O   ALA A  16      26.530-113.434 -42.576  1.00  0.90           O  
ATOM     20  CB  ALA A  16      26.840-114.301 -45.792  1.00  0.90           C  
ATOM     21  N   GLU A  17      28.164-114.933 -42.960  1.00  0.89           N  
ATOM     22  CA  GLU A  17      28.226-115.451 -41.598  1.00  0.89           C  
ATOM     23  C   GLU A  17      28.589-114.386 -40.585  1.00  0.89           C  
ATOM     24  O   GLU A  17      27.912-114.264 -39.571  1.00  0.89           O  
ATOM     25  CB  GLU A  17      29.142-116.703 -41.471  1.00  0.89           C  
ATOM     26  CG  GLU A  17      28.516-118.027 -42.004  1.00  0.89           C  
ATOM     27  CD  GLU A  17      28.277-118.047 -43.506  1.00  0.89           C  
ATOM     28  OE1 GLU A  17      27.235-118.557 -43.970  1.00  0.89           O  
ATOM     29  OE2 GLU A  17      29.162-117.558 -44.253  1.00  0.89           O  
ATOM     30  N   LEU A  18      29.573-113.518 -40.883  1.00  0.90           N  
ATOM     31  CA  LEU A  18      29.937-112.399 -40.029  1.00  0.90           C  
ATOM     32  C   LEU A  18      28.796-111.409 -39.790  1.00  0.90           C  
ATOM     33  O   LEU A  18      28.601-110.923 -38.681  1.00  0.90           O  
ATOM     34  CB  LEU A  18      31.141-111.627 -40.622  1.00  0.90           C  
ATOM     35  CG  LEU A  18      32.404-112.474 -40.875  1.00  0.90           C  
ATOM     36  CD1 LEU A  18      33.469-111.633 -41.592  1.00  0.90           C  
ATOM     37  CD2 LEU A  18      32.976-113.058 -39.576  1.00  0.90           C  
ATOM     38  N   VAL A  19      27.982-111.110 -40.829  1.00  0.94           N  
ATOM     39  CA  VAL A  19      26.771-110.302 -40.688  1.00  0.94           C  
ATOM     40  C   VAL A  19      25.756-110.934 -39.743  1.00  0.94           C  
ATOM     41  O   VAL A  19      25.244-110.280 -38.835  1.00  0.94           O  
ATOM     42  CB  VAL A  19      26.102-110.037 -42.044  1.00  0.94           C  
ATOM     43  CG1 VAL A  19      24.754-109.300 -41.892  1.00  0.94           C  
ATOM     44  CG2 VAL A  19      27.046-109.190 -42.915  1.00  0.94           C  
ATOM     45  N   VAL A  20      25.469-112.242 -39.891  1.00  0.92           N  
ATOM     46  CA  VAL A  20      24.565-112.963 -39.002  1.00  0.92           C  
ATOM     47  C   VAL A  20      25.072-113.099 -37.586  1.00  0.92           C  
ATOM     48  O   VAL A  20      24.316-112.900 -36.635  1.00  0.92           O  
ATOM     49  CB  VAL A  20      24.201-114.326 -39.552  1.00  0.92           C  
ATOM     50  CG1 VAL A  20      23.290-115.120 -38.602  1.00  0.92           C  
ATOM     51  CG2 VAL A  20      23.406-114.068 -40.829  1.00  0.92           C  
ATOM     52  N   ASP A  21      26.371-113.397 -37.394  1.00  0.90           N  
ATOM     53  CA  ASP A  21      26.983-113.471 -36.081  1.00  0.90           C  
ATOM     54  C   ASP A  21      26.879-112.137 -35.339  1.00  0.90           C  
ATOM     55  O   ASP A  21      26.502-112.103 -34.169  1.00  0.90           O  
ATOM     56  CB  ASP A  21      28.439-114.001 -36.168  1.00  0.90           C  
ATOM     57  CG  ASP A  21      28.420-115.473 -36.516  1.00  0.90           C  
ATOM     58  OD1 ASP A  21      27.704-116.254 -35.828  1.00  0.90           O  
ATOM     59  OD2 ASP A  21      29.065-115.912 -37.506  1.00  0.90           O  
ATOM     60  N   SER A  22      27.074-110.991 -36.030  1.00  0.92           N  
ATOM     61  CA  SER A  22      26.761-109.681 -35.461  1.00  0.92           C  
ATOM     62  C   SER A  22      25.301-109.513 -35.049  1.00  0.92           C  
ATOM     63  O   SER A  22      25.010-109.011 -33.966  1.00  0.92           O  
ATOM     64  CB  SER A  22      27.051-108.509 -36.432  1.00  0.92           C  
ATOM     65  OG  SER A  22      28.447-108.385 -36.693  1.00  0.92           O  
ATOM     66  N   LEU A  23      24.321-109.952 -35.873  1.00  0.92           N  
ATOM     67  CA  LEU A  23      22.902-109.898 -35.522  1.00  0.92           C  
ATOM     68  C   LEU A  23      22.543-110.730 -34.291  1.00  0.92           C  
ATOM     69  O   LEU A  23      21.793-110.284 -33.424  1.00  0.92           O  
ATOM     70  CB  LEU A  23      21.984-110.348 -36.692  1.00  0.92           C  
ATOM     71  CG  LEU A  23      22.068-109.490 -37.971  1.00  0.92           C  
ATOM     72  CD1 LEU A  23      21.216-110.107 -39.089  1.00  0.92           C  
ATOM     73  CD2 LEU A  23      21.649-108.035 -37.727  1.00  0.92           C  
ATOM     74  N   ILE A  24      23.112-111.950 -34.170  1.00  0.88           N  
ATOM     75  CA  ILE A  24      22.972-112.820 -33.002  1.00  0.88           C  
ATOM     76  C   ILE A  24      23.495-112.166 -31.740  1.00  0.88           C  
ATOM     77  O   ILE A  24      22.828-112.130 -30.708  1.00  0.88           O  
ATOM     78  CB  ILE A  24      23.730-114.133 -33.217  1.00  0.88           C  
ATOM     79  CG1 ILE A  24      23.012-114.961 -34.298  1.00  0.88           C  
ATOM     80  CG2 ILE A  24      23.863-114.954 -31.908  1.00  0.88           C  
ATOM     81  CD1 ILE A  24      23.834-116.152 -34.792  1.00  0.88           C  
ATOM     82  N   GLN A  25      24.699-111.576 -31.805  1.00  0.86           N  
ATOM     83  CA  GLN A  25      25.332-110.970 -30.654  1.00  0.86           C  
ATOM     84  C   GLN A  25      24.683-109.651 -30.218  1.00  0.86           C  
ATOM     85  O   GLN A  25      24.796-109.238 -29.066  1.00  0.86           O  
ATOM     86  CB  GLN A  25      26.814-110.714 -30.982  1.00  0.86           C  
ATOM     87  CG  GLN A  25      27.695-111.964 -31.196  1.00  0.86           C  
ATOM     88  CD  GLN A  25      29.061-111.508 -31.714  1.00  0.86           C  
ATOM     89  OE1 GLN A  25      29.184-110.577 -32.504  1.00  0.86           O  
ATOM     90  NE2 GLN A  25      30.141-112.174 -31.247  1.00  0.86           N  
ATOM     91  N   GLN A  26      23.960-108.958 -31.122  1.00  0.87           N  
ATOM     92  CA  GLN A  26      23.169-107.777 -30.798  1.00  0.87           C  
ATOM     93  C   GLN A  26      21.839-108.138 -30.140  1.00  0.87           C  
ATOM     94  O   GLN A  26      21.162-107.292 -29.554  1.00  0.87           O  
ATOM     95  CB  GLN A  26      22.889-106.944 -32.077  1.00  0.87           C  
ATOM     96  CG  GLN A  26      24.132-106.220 -32.651  1.00  0.87           C  
ATOM     97  CD  GLN A  26      24.607-105.060 -31.776  1.00  0.87           C  
ATOM     98  OE1 GLN A  26      23.904-104.514 -30.927  1.00  0.87           O  
ATOM     99  NE2 GLN A  26      25.873-104.634 -32.005  1.00  0.87           N  
ATOM    100  N   GLY A  27      21.434-109.425 -30.207  1.00  0.92           N  
ATOM    101  CA  GLY A  27      20.181-109.899 -29.633  1.00  0.92           C  
ATOM    102  C   GLY A  27      18.999-109.687 -30.534  1.00  0.92           C  
ATOM    103  O   GLY A  27      17.858-109.667 -30.082  1.00  0.92           O  
ATOM    104  N   VAL A  28      19.242-109.506 -31.846  1.00  0.92           N  
ATOM    105  CA  VAL A  28      18.199-109.330 -32.844  1.00  0.92           C  
ATOM    106  C   VAL A  28      17.397-110.611 -33.010  1.00  0.92           C  
ATOM    107  O   VAL A  28      17.943-111.677 -33.287  1.00  0.92           O  
ATOM    108  CB  VAL A  28      18.765-108.882 -34.193  1.00  0.92           C  
ATOM    109  CG1 VAL A  28      17.657-108.683 -35.247  1.00  0.92           C  
ATOM    110  CG2 VAL A  28      19.528-107.559 -33.997  1.00  0.92           C  
ATOM    111  N   THR A  29      16.064-110.539 -32.831  1.00  0.90           N  
ATOM    112  CA  THR A  29      15.172-111.686 -32.955  1.00  0.90           C  
ATOM    113  C   THR A  29      14.381-111.674 -34.243  1.00  0.90           C  
ATOM    114  O   THR A  29      13.950-112.727 -34.705  1.00  0.90           O  
ATOM    115  CB  THR A  29      14.165-111.729 -31.816  1.00  0.90           C  
ATOM    116  OG1 THR A  29      13.659-110.424 -31.551  1.00  0.90           O  
ATOM    117  CG2 THR A  29      14.896-112.201 -30.552  1.00  0.90           C  
ATOM    118  N   HIS A  30      14.236-110.506 -34.898  1.00  0.92           N  
ATOM    119  CA  HIS A  30      13.507-110.382 -36.147  1.00  0.92           C  
ATOM    120  C   HIS A  30      14.259-109.499 -37.116  1.00  0.92           C  
ATOM    121  O   HIS A  30      14.726-108.417 -36.768  1.00  0.92           O  
ATOM    122  CB  HIS A  30      12.104-109.754 -35.973  1.00  0.92           C  
ATOM    123  CG  HIS A  30      11.214-110.581 -35.110  1.00  0.92           C  
ATOM    124  ND1 HIS A  30      10.935-110.206 -33.808  1.00  0.92           N  
ATOM    125  CD2 HIS A  30      10.613-111.757 -35.404  1.00  0.92           C  
ATOM    126  CE1 HIS A  30      10.166-111.172 -33.338  1.00  0.92           C  
ATOM    127  NE2 HIS A  30       9.945-112.137 -34.264  1.00  0.92           N  
ATOM    128  N   VAL A  31      14.369-109.946 -38.378  1.00  0.94           N  
ATOM    129  CA  VAL A  31      14.879-109.151 -39.482  1.00  0.94           C  
ATOM    130  C   VAL A  31      13.755-109.020 -40.481  1.00  0.94           C  
ATOM    131  O   VAL A  31      13.138-110.000 -40.893  1.00  0.94           O  
ATOM    132  CB  VAL A  31      16.096-109.788 -40.149  1.00  0.94           C  
ATOM    133  CG1 VAL A  31      16.447-109.137 -41.502  1.00  0.94           C  
ATOM    134  CG2 VAL A  31      17.292-109.635 -39.200  1.00  0.94           C  
ATOM    135  N   PHE A  32      13.451-107.781 -40.898  1.00  0.94           N  
ATOM    136  CA  PHE A  32      12.432-107.509 -41.889  1.00  0.94           C  
ATOM    137  C   PHE A  32      13.118-107.398 -43.233  1.00  0.94           C  
ATOM    138  O   PHE A  32      14.124-106.706 -43.370  1.00  0.94           O  
ATOM    139  CB  PHE A  32      11.699-106.180 -41.578  1.00  0.94           C  
ATOM    140  CG  PHE A  32      11.074-106.256 -40.218  1.00  0.94           C  
ATOM    141  CD1 PHE A  32       9.848-106.911 -40.044  1.00  0.94           C  
ATOM    142  CD2 PHE A  32      11.716-105.702 -39.100  1.00  0.94           C  
ATOM    143  CE1 PHE A  32       9.270-107.015 -38.774  1.00  0.94           C  
ATOM    144  CE2 PHE A  32      11.149-105.814 -37.825  1.00  0.94           C  
ATOM    145  CZ  PHE A  32       9.922-106.470 -37.661  1.00  0.94           C  
ATOM    146  N   GLY A  33      12.644-108.080 -44.288  1.00  0.94           N  
ATOM    147  CA  GLY A  33      13.380-107.946 -45.533  1.00  0.94           C  
ATOM    148  C   GLY A  33      12.779-108.601 -46.729  1.00  0.94           C  
ATOM    149  O   GLY A  33      11.781-109.317 -46.665  1.00  0.94           O  
ATOM    150  N   ILE A  34      13.416-108.340 -47.884  1.00  0.89           N  
ATOM    151  CA  ILE A  34      13.060-108.902 -49.175  1.00  0.89           C  
ATOM    152  C   ILE A  34      14.362-109.371 -49.823  1.00  0.89           C  
ATOM    153  O   ILE A  34      15.312-108.585 -49.906  1.00  0.89           O  
ATOM    154  CB  ILE A  34      12.304-107.920 -50.072  1.00  0.89           C  
ATOM    155  CG1 ILE A  34      10.958-107.566 -49.393  1.00  0.89           C  
ATOM    156  CG2 ILE A  34      12.092-108.523 -51.482  1.00  0.89           C  
ATOM    157  CD1 ILE A  34      10.058-106.637 -50.205  1.00  0.89           C  
ATOM    158  N   PRO A  35      14.509-110.624 -50.256  1.00  0.92           N  
ATOM    159  CA  PRO A  35      15.768-111.109 -50.799  1.00  0.92           C  
ATOM    160  C   PRO A  35      15.939-110.759 -52.261  1.00  0.92           C  
ATOM    161  O   PRO A  35      14.993-110.411 -52.959  1.00  0.92           O  
ATOM    162  CB  PRO A  35      15.654-112.630 -50.622  1.00  0.92           C  
ATOM    163  CG  PRO A  35      14.159-112.907 -50.773  1.00  0.92           C  
ATOM    164  CD  PRO A  35      13.541-111.710 -50.058  1.00  0.92           C  
ATOM    165  N   GLY A  36      17.179-110.854 -52.760  1.00  0.91           N  
ATOM    166  CA  GLY A  36      17.459-110.676 -54.166  1.00  0.91           C  
ATOM    167  C   GLY A  36      18.893-111.034 -54.370  1.00  0.91           C  
ATOM    168  O   GLY A  36      19.644-111.159 -53.407  1.00  0.91           O  
ATOM    169  N   ALA A  37      19.323-111.193 -55.631  1.00  0.88           N  
ATOM    170  CA  ALA A  37      20.553-111.876 -55.991  1.00  0.88           C  
ATOM    171  C   ALA A  37      21.868-111.373 -55.384  1.00  0.88           C  
ATOM    172  O   ALA A  37      22.794-112.146 -55.183  1.00  0.88           O  
ATOM    173  CB  ALA A  37      20.686-111.858 -57.526  1.00  0.88           C  
ATOM    174  N   LYS A  38      21.997-110.055 -55.119  1.00  0.88           N  
ATOM    175  CA  LYS A  38      23.217-109.480 -54.572  1.00  0.88           C  
ATOM    176  C   LYS A  38      23.375-109.666 -53.063  1.00  0.88           C  
ATOM    177  O   LYS A  38      24.490-109.663 -52.551  1.00  0.88           O  
ATOM    178  CB  LYS A  38      23.309-107.974 -54.922  1.00  0.88           C  
ATOM    179  CG  LYS A  38      23.936-107.671 -56.302  1.00  0.88           C  
ATOM    180  CD  LYS A  38      23.156-108.148 -57.547  1.00  0.88           C  
ATOM    181  CE  LYS A  38      23.737-107.551 -58.841  1.00  0.88           C  
ATOM    182  NZ  LYS A  38      23.097-108.069 -60.074  1.00  0.88           N  
ATOM    183  N   ILE A  39      22.274-109.864 -52.311  1.00  0.90           N  
ATOM    184  CA  ILE A  39      22.325-110.017 -50.858  1.00  0.90           C  
ATOM    185  C   ILE A  39      21.945-111.436 -50.446  1.00  0.90           C  
ATOM    186  O   ILE A  39      21.874-111.773 -49.264  1.00  0.90           O  
ATOM    187  CB  ILE A  39      21.419-108.981 -50.183  1.00  0.90           C  
ATOM    188  CG1 ILE A  39      21.693-108.754 -48.670  1.00  0.90           C  
ATOM    189  CG2 ILE A  39      19.932-109.320 -50.439  1.00  0.90           C  
ATOM    190  CD1 ILE A  39      23.110-108.275 -48.327  1.00  0.90           C  
ATOM    191  N   ASP A  40      21.707-112.351 -51.414  1.00  0.87           N  
ATOM    192  CA  ASP A  40      21.110-113.647 -51.137  1.00  0.87           C  
ATOM    193  C   ASP A  40      21.953-114.570 -50.263  1.00  0.87           C  
ATOM    194  O   ASP A  40      21.416-115.407 -49.546  1.00  0.87           O  
ATOM    195  CB  ASP A  40      20.545-114.336 -52.407  1.00  0.87           C  
ATOM    196  CG  ASP A  40      21.552-114.799 -53.433  1.00  0.87           C  
ATOM    197  OD1 ASP A  40      22.784-114.862 -53.192  1.00  0.87           O  
ATOM    198  OD2 ASP A  40      21.094-115.168 -54.543  1.00  0.87           O  
ATOM    199  N   ALA A  41      23.284-114.358 -50.231  1.00  0.88           N  
ATOM    200  CA  ALA A  41      24.194-114.981 -49.293  1.00  0.88           C  
ATOM    201  C   ALA A  41      23.853-114.700 -47.828  1.00  0.88           C  
ATOM    202  O   ALA A  41      23.911-115.609 -47.009  1.00  0.88           O  
ATOM    203  CB  ALA A  41      25.645-114.548 -49.593  1.00  0.88           C  
ATOM    204  N   VAL A  42      23.447-113.453 -47.464  1.00  0.91           N  
ATOM    205  CA  VAL A  42      22.962-113.096 -46.125  1.00  0.91           C  
ATOM    206  C   VAL A  42      21.635-113.772 -45.797  1.00  0.91           C  
ATOM    207  O   VAL A  42      21.395-114.248 -44.692  1.00  0.91           O  
ATOM    208  CB  VAL A  42      22.876-111.593 -45.849  1.00  0.91           C  
ATOM    209  CG1 VAL A  42      22.509-111.352 -44.367  1.00  0.91           C  
ATOM    210  CG2 VAL A  42      24.249-110.955 -46.127  1.00  0.91           C  
ATOM    211  N   PHE A  43      20.723-113.870 -46.777  1.00  0.89           N  
ATOM    212  CA  PHE A  43      19.499-114.640 -46.623  1.00  0.89           C  
ATOM    213  C   PHE A  43      19.736-116.142 -46.442  1.00  0.89           C  
ATOM    214  O   PHE A  43      19.070-116.784 -45.632  1.00  0.89           O  
ATOM    215  CB  PHE A  43      18.537-114.386 -47.808  1.00  0.89           C  
ATOM    216  CG  PHE A  43      17.829-113.079 -47.609  1.00  0.89           C  
ATOM    217  CD1 PHE A  43      16.574-113.061 -46.980  1.00  0.89           C  
ATOM    218  CD2 PHE A  43      18.391-111.869 -48.041  1.00  0.89           C  
ATOM    219  CE1 PHE A  43      15.893-111.855 -46.773  1.00  0.89           C  
ATOM    220  CE2 PHE A  43      17.706-110.662 -47.852  1.00  0.89           C  
ATOM    221  CZ  PHE A  43      16.462-110.653 -47.210  1.00  0.89           C  
ATOM    222  N   ASP A  44      20.693-116.737 -47.182  1.00  0.86           N  
ATOM    223  CA  ASP A  44      21.099-118.124 -47.053  1.00  0.86           C  
ATOM    224  C   ASP A  44      21.637-118.477 -45.659  1.00  0.86           C  
ATOM    225  O   ASP A  44      21.179-119.426 -45.033  1.00  0.86           O  
ATOM    226  CB  ASP A  44      22.150-118.403 -48.163  1.00  0.86           C  
ATOM    227  CG  ASP A  44      22.740-119.789 -48.031  1.00  0.86           C  
ATOM    228  OD1 ASP A  44      21.959-120.771 -48.019  1.00  0.86           O  
ATOM    229  OD2 ASP A  44      23.979-119.884 -47.831  1.00  0.86           O  
ATOM    230  N   VAL A  45      22.574-117.692 -45.105  1.00  0.87           N  
ATOM    231  CA  VAL A  45      23.133-117.943 -43.778  1.00  0.87           C  
ATOM    232  C   VAL A  45      22.114-117.834 -42.643  1.00  0.87           C  
ATOM    233  O   VAL A  45      22.186-118.536 -41.634  1.00  0.87           O  
ATOM    234  CB  VAL A  45      24.331-117.054 -43.522  1.00  0.87           C  
ATOM    235  CG1 VAL A  45      23.964-115.589 -43.737  1.00  0.87           C  
ATOM    236  CG2 VAL A  45      24.916-117.297 -42.125  1.00  0.87           C  
ATOM    237  N   LEU A  46      21.078-116.985 -42.802  1.00  0.86           N  
ATOM    238  CA  LEU A  46      19.970-116.884 -41.868  1.00  0.86           C  
ATOM    239  C   LEU A  46      19.091-118.135 -41.816  1.00  0.86           C  
ATOM    240  O   LEU A  46      18.246-118.293 -40.940  1.00  0.86           O  
ATOM    241  CB  LEU A  46      19.122-115.626 -42.174  1.00  0.86           C  
ATOM    242  CG  LEU A  46      19.777-114.320 -41.680  1.00  0.86           C  
ATOM    243  CD1 LEU A  46      19.090-113.100 -42.294  1.00  0.86           C  
ATOM    244  CD2 LEU A  46      19.707-114.206 -40.151  1.00  0.86           C  
ATOM    245  N   LYS A  47      19.277-119.095 -42.746  1.00  0.86           N  
ATOM    246  CA  LYS A  47      18.745-120.438 -42.602  1.00  0.86           C  
ATOM    247  C   LYS A  47      19.420-121.267 -41.517  1.00  0.86           C  
ATOM    248  O   LYS A  47      18.761-122.064 -40.853  1.00  0.86           O  
ATOM    249  CB  LYS A  47      18.827-121.217 -43.938  1.00  0.86           C  
ATOM    250  CG  LYS A  47      18.060-120.552 -45.094  1.00  0.86           C  
ATOM    251  CD  LYS A  47      16.538-120.492 -44.881  1.00  0.86           C  
ATOM    252  CE  LYS A  47      15.869-121.866 -44.886  1.00  0.86           C  
ATOM    253  NZ  LYS A  47      14.402-121.702 -44.834  1.00  0.86           N  
ATOM    254  N   ASP A  48      20.749-121.131 -41.347  1.00  0.86           N  
ATOM    255  CA  ASP A  48      21.523-121.886 -40.379  1.00  0.86           C  
ATOM    256  C   ASP A  48      21.370-121.377 -38.947  1.00  0.86           C  
ATOM    257  O   ASP A  48      21.320-122.145 -37.988  1.00  0.86           O  
ATOM    258  CB  ASP A  48      23.021-121.863 -40.775  1.00  0.86           C  
ATOM    259  CG  ASP A  48      23.174-122.468 -42.146  1.00  0.86           C  
ATOM    260  OD1 ASP A  48      22.768-123.644 -42.333  1.00  0.86           O  
ATOM    261  OD2 ASP A  48      23.660-121.764 -43.065  1.00  0.86           O  
ATOM    262  N   LYS A  49      21.325-120.046 -38.762  1.00  0.86           N  
ATOM    263  CA  LYS A  49      21.320-119.448 -37.443  1.00  0.86           C  
ATOM    264  C   LYS A  49      20.840-118.011 -37.547  1.00  0.86           C  
ATOM    265  O   LYS A  49      20.870-117.415 -38.618  1.00  0.86           O  
ATOM    266  CB  LYS A  49      22.751-119.459 -36.819  1.00  0.86           C  
ATOM    267  CG  LYS A  49      23.762-118.671 -37.672  1.00  0.86           C  
ATOM    268  CD  LYS A  49      25.229-118.744 -37.237  1.00  0.86           C  
ATOM    269  CE  LYS A  49      26.103-117.937 -38.200  1.00  0.86           C  
ATOM    270  NZ  LYS A  49      27.502-118.021 -37.782  1.00  0.86           N  
ATOM    271  N   GLY A  50      20.432-117.387 -36.420  1.00  0.89           N  
ATOM    272  CA  GLY A  50      20.121-115.960 -36.398  1.00  0.89           C  
ATOM    273  C   GLY A  50      18.668-115.634 -36.186  1.00  0.89           C  
ATOM    274  O   GLY A  50      17.878-116.504 -35.827  1.00  0.89           O  
ATOM    275  N   PRO A  51      18.298-114.364 -36.332  1.00  0.92           N  
ATOM    276  CA  PRO A  51      16.913-113.912 -36.234  1.00  0.92           C  
ATOM    277  C   PRO A  51      15.952-114.513 -37.240  1.00  0.92           C  
ATOM    278  O   PRO A  51      16.349-114.902 -38.336  1.00  0.92           O  
ATOM    279  CB  PRO A  51      17.001-112.391 -36.445  1.00  0.92           C  
ATOM    280  CG  PRO A  51      18.352-112.160 -37.119  1.00  0.92           C  
ATOM    281  CD  PRO A  51      19.226-113.243 -36.511  1.00  0.92           C  
ATOM    282  N   GLU A  52      14.652-114.539 -36.891  1.00  0.88           N  
ATOM    283  CA  GLU A  52      13.572-114.867 -37.795  1.00  0.88           C  
ATOM    284  C   GLU A  52      13.455-113.859 -38.940  1.00  0.88           C  
ATOM    285  O   GLU A  52      13.560-112.645 -38.752  1.00  0.88           O  
ATOM    286  CB  GLU A  52      12.250-114.929 -36.991  1.00  0.88           C  
ATOM    287  CG  GLU A  52      10.980-115.302 -37.796  1.00  0.88           C  
ATOM    288  CD  GLU A  52       9.692-115.189 -36.975  1.00  0.88           C  
ATOM    289  OE1 GLU A  52       9.748-114.780 -35.786  1.00  0.88           O  
ATOM    290  OE2 GLU A  52       8.626-115.498 -37.565  1.00  0.88           O  
ATOM    291  N   LEU A  53      13.230-114.341 -40.178  1.00  0.90           N  
ATOM    292  CA  LEU A  53      13.019-113.480 -41.323  1.00  0.90           C  
ATOM    293  C   LEU A  53      11.548-113.221 -41.546  1.00  0.90           C  
ATOM    294  O   LEU A  53      10.780-114.104 -41.924  1.00  0.90           O  
ATOM    295  CB  LEU A  53      13.566-114.101 -42.630  1.00  0.90           C  
ATOM    296  CG  LEU A  53      15.084-113.970 -42.816  1.00  0.90           C  
ATOM    297  CD1 LEU A  53      15.518-114.819 -44.014  1.00  0.90           C  
ATOM    298  CD2 LEU A  53      15.473-112.502 -43.043  1.00  0.90           C  
ATOM    299  N   ILE A  54      11.133-111.956 -41.386  1.00  0.90           N  
ATOM    300  CA  ILE A  54       9.790-111.534 -41.713  1.00  0.90           C  
ATOM    301  C   ILE A  54       9.826-111.035 -43.143  1.00  0.90           C  
ATOM    302  O   ILE A  54      10.357-109.968 -43.446  1.00  0.90           O  
ATOM    303  CB  ILE A  54       9.271-110.460 -40.764  1.00  0.90           C  
ATOM    304  CG1 ILE A  54       9.337-110.931 -39.287  1.00  0.90           C  
ATOM    305  CG2 ILE A  54       7.840-110.027 -41.168  1.00  0.90           C  
ATOM    306  CD1 ILE A  54       8.430-112.118 -38.944  1.00  0.90           C  
ATOM    307  N   VAL A  55       9.285-111.843 -44.081  1.00  0.89           N  
ATOM    308  CA  VAL A  55       9.153-111.472 -45.482  1.00  0.89           C  
ATOM    309  C   VAL A  55       8.141-110.361 -45.661  1.00  0.89           C  
ATOM    310  O   VAL A  55       7.001-110.464 -45.205  1.00  0.89           O  
ATOM    311  CB  VAL A  55       8.764-112.646 -46.374  1.00  0.89           C  
ATOM    312  CG1 VAL A  55       8.728-112.224 -47.857  1.00  0.89           C  
ATOM    313  CG2 VAL A  55       9.795-113.770 -46.192  1.00  0.89           C  
ATOM    314  N   CYS A  56       8.560-109.274 -46.327  1.00  0.92           N  
ATOM    315  CA  CYS A  56       7.760-108.081 -46.504  1.00  0.92           C  
ATOM    316  C   CYS A  56       7.239-107.969 -47.919  1.00  0.92           C  
ATOM    317  O   CYS A  56       7.717-108.647 -48.832  1.00  0.92           O  
ATOM    318  CB  CYS A  56       8.574-106.815 -46.178  1.00  0.92           C  
ATOM    319  SG  CYS A  56       9.485-107.021 -44.628  1.00  0.92           S  
ATOM    320  N   ARG A  57       6.224-107.113 -48.147  1.00  0.86           N  
ATOM    321  CA  ARG A  57       5.664-106.907 -49.473  1.00  0.86           C  
ATOM    322  C   ARG A  57       6.065-105.587 -50.091  1.00  0.86           C  
ATOM    323  O   ARG A  57       5.732-105.311 -51.239  1.00  0.86           O  
ATOM    324  CB  ARG A  57       4.127-107.074 -49.432  1.00  0.86           C  
ATOM    325  CG  ARG A  57       3.702-108.480 -48.948  1.00  0.86           C  
ATOM    326  CD  ARG A  57       4.410-109.652 -49.648  1.00  0.86           C  
ATOM    327  NE  ARG A  57       4.030-109.618 -51.095  1.00  0.86           N  
ATOM    328  CZ  ARG A  57       3.062-110.378 -51.618  1.00  0.86           C  
ATOM    329  NH1 ARG A  57       2.287-111.155 -50.869  1.00  0.86           N  
ATOM    330  NH2 ARG A  57       2.854-110.335 -52.934  1.00  0.86           N  
ATOM    331  N   HIS A  58       6.851-104.774 -49.365  1.00  0.89           N  
ATOM    332  CA  HIS A  58       7.621-103.691 -49.942  1.00  0.89           C  
ATOM    333  C   HIS A  58       8.741-103.376 -48.954  1.00  0.89           C  
ATOM    334  O   HIS A  58       8.557-103.525 -47.744  1.00  0.89           O  
ATOM    335  CB  HIS A  58       6.702-102.465 -50.187  1.00  0.89           C  
ATOM    336  CG  HIS A  58       7.238-101.413 -51.100  1.00  0.89           C  
ATOM    337  ND1 HIS A  58       8.312-100.647 -50.701  1.00  0.89           N  
ATOM    338  CD2 HIS A  58       6.819-101.036 -52.336  1.00  0.89           C  
ATOM    339  CE1 HIS A  58       8.534 -99.821 -51.706  1.00  0.89           C  
ATOM    340  NE2 HIS A  58       7.659-100.016 -52.714  1.00  0.89           N  
ATOM    341  N   GLU A  59       9.934-102.921 -49.400  1.00  0.90           N  
ATOM    342  CA  GLU A  59      11.031-102.563 -48.512  1.00  0.90           C  
ATOM    343  C   GLU A  59      10.771-101.293 -47.706  1.00  0.90           C  
ATOM    344  O   GLU A  59      11.335-101.108 -46.628  1.00  0.90           O  
ATOM    345  CB  GLU A  59      12.378-102.373 -49.251  1.00  0.90           C  
ATOM    346  CG  GLU A  59      12.905-103.604 -50.030  1.00  0.90           C  
ATOM    347  CD  GLU A  59      12.278-103.798 -51.404  1.00  0.90           C  
ATOM    348  OE1 GLU A  59      11.353-103.021 -51.757  1.00  0.90           O  
ATOM    349  OE2 GLU A  59      12.730-104.723 -52.120  1.00  0.90           O  
ATOM    350  N   GLN A  60       9.844-100.413 -48.156  1.00  0.91           N  
ATOM    351  CA  GLN A  60       9.339 -99.297 -47.362  1.00  0.91           C  
ATOM    352  C   GLN A  60       8.725 -99.792 -46.067  1.00  0.91           C  
ATOM    353  O   GLN A  60       9.027 -99.324 -44.972  1.00  0.91           O  
ATOM    354  CB  GLN A  60       8.206 -98.559 -48.139  1.00  0.91           C  
ATOM    355  CG  GLN A  60       7.284 -97.632 -47.303  1.00  0.91           C  
ATOM    356  CD  GLN A  60       6.078 -97.151 -48.112  1.00  0.91           C  
ATOM    357  OE1 GLN A  60       6.179 -96.236 -48.916  1.00  0.91           O  
ATOM    358  NE2 GLN A  60       4.899 -97.783 -47.877  1.00  0.91           N  
ATOM    359  N   ASN A  61       7.860-100.815 -46.178  1.00  0.90           N  
ATOM    360  CA  ASN A  61       7.149-101.384 -45.058  1.00  0.90           C  
ATOM    361  C   ASN A  61       8.089-102.151 -44.148  1.00  0.90           C  
ATOM    362  O   ASN A  61       7.951-102.121 -42.930  1.00  0.90           O  
ATOM    363  CB  ASN A  61       5.993-102.282 -45.527  1.00  0.90           C  
ATOM    364  CG  ASN A  61       5.005-101.493 -46.384  1.00  0.90           C  
ATOM    365  OD1 ASN A  61       4.865-100.272 -46.298  1.00  0.90           O  
ATOM    366  ND2 ASN A  61       4.282-102.231 -47.254  1.00  0.90           N  
ATOM    367  N   ALA A  62       9.117-102.808 -44.723  1.00  0.94           N  
ATOM    368  CA  ALA A  62      10.198-103.428 -43.982  1.00  0.94           C  
ATOM    369  C   ALA A  62      10.982-102.445 -43.114  1.00  0.94           C  
ATOM    370  O   ALA A  62      11.241-102.683 -41.935  1.00  0.94           O  
ATOM    371  CB  ALA A  62      11.158-104.098 -44.985  1.00  0.94           C  
ATOM    372  N   ALA A  63      11.323-101.272 -43.679  1.00  0.94           N  
ATOM    373  CA  ALA A  63      11.918-100.166 -42.963  1.00  0.94           C  
ATOM    374  C   ALA A  63      11.010 -99.556 -41.893  1.00  0.94           C  
ATOM    375  O   ALA A  63      11.449 -99.262 -40.784  1.00  0.94           O  
ATOM    376  CB  ALA A  63      12.345 -99.099 -43.981  1.00  0.94           C  
ATOM    377  N   PHE A  64       9.702 -99.379 -42.182  1.00  0.94           N  
ATOM    378  CA  PHE A  64       8.711 -98.952 -41.201  1.00  0.94           C  
ATOM    379  C   PHE A  64       8.550 -99.935 -40.048  1.00  0.94           C  
ATOM    380  O   PHE A  64       8.514 -99.540 -38.885  1.00  0.94           O  
ATOM    381  CB  PHE A  64       7.311 -98.745 -41.839  1.00  0.94           C  
ATOM    382  CG  PHE A  64       7.187 -97.592 -42.802  1.00  0.94           C  
ATOM    383  CD1 PHE A  64       8.095 -96.517 -42.890  1.00  0.94           C  
ATOM    384  CD2 PHE A  64       6.037 -97.565 -43.607  1.00  0.94           C  
ATOM    385  CE1 PHE A  64       7.861 -95.458 -43.780  1.00  0.94           C  
ATOM    386  CE2 PHE A  64       5.788 -96.501 -44.478  1.00  0.94           C  
ATOM    387  CZ  PHE A  64       6.710 -95.456 -44.577  1.00  0.94           C  
ATOM    388  N   MET A  65       8.496-101.254 -40.324  1.00  0.94           N  
ATOM    389  CA  MET A  65       8.478-102.265 -39.283  1.00  0.94           C  
ATOM    390  C   MET A  65       9.725-102.242 -38.406  1.00  0.94           C  
ATOM    391  O   MET A  65       9.646-102.291 -37.182  1.00  0.94           O  
ATOM    392  CB  MET A  65       8.280-103.689 -39.855  1.00  0.94           C  
ATOM    393  CG  MET A  65       6.843-103.933 -40.346  1.00  0.94           C  
ATOM    394  SD  MET A  65       6.443-105.636 -40.820  1.00  0.94           S  
ATOM    395  CE  MET A  65       7.353-105.593 -42.375  1.00  0.94           C  
ATOM    396  N   ALA A  66      10.916-102.084 -39.011  1.00  0.94           N  
ATOM    397  CA  ALA A  66      12.148-101.872 -38.281  1.00  0.94           C  
ATOM    398  C   ALA A  66      12.138-100.610 -37.406  1.00  0.94           C  
ATOM    399  O   ALA A  66      12.536-100.645 -36.243  1.00  0.94           O  
ATOM    400  CB  ALA A  66      13.309-101.837 -39.291  1.00  0.94           C  
ATOM    401  N   ALA A  67      11.615 -99.475 -37.913  1.00  0.94           N  
ATOM    402  CA  ALA A  67      11.448 -98.249 -37.147  1.00  0.94           C  
ATOM    403  C   ALA A  67      10.548 -98.394 -35.924  1.00  0.94           C  
ATOM    404  O   ALA A  67      10.887 -97.966 -34.824  1.00  0.94           O  
ATOM    405  CB  ALA A  67      10.898 -97.143 -38.070  1.00  0.94           C  
ATOM    406  N   ALA A  68       9.396 -99.069 -36.071  1.00  0.94           N  
ATOM    407  CA  ALA A  68       8.518 -99.383 -34.964  1.00  0.94           C  
ATOM    408  C   ALA A  68       9.113-100.326 -33.924  1.00  0.94           C  
ATOM    409  O   ALA A  68       8.945-100.105 -32.724  1.00  0.94           O  
ATOM    410  CB  ALA A  68       7.216 -99.948 -35.526  1.00  0.94           C  
ATOM    411  N   VAL A  69       9.868-101.375 -34.333  1.00  0.93           N  
ATOM    412  CA  VAL A  69      10.637-102.201 -33.397  1.00  0.93           C  
ATOM    413  C   VAL A  69      11.651-101.367 -32.628  1.00  0.93           C  
ATOM    414  O   VAL A  69      11.755-101.470 -31.410  1.00  0.93           O  
ATOM    415  CB  VAL A  69      11.359-103.383 -34.059  1.00  0.93           C  
ATOM    416  CG1 VAL A  69      12.297-104.124 -33.077  1.00  0.93           C  
ATOM    417  CG2 VAL A  69      10.309-104.380 -34.574  1.00  0.93           C  
ATOM    418  N   GLY A  70      12.379-100.466 -33.326  1.00  0.94           N  
ATOM    419  CA  GLY A  70      13.365 -99.602 -32.690  1.00  0.94           C  
ATOM    420  C   GLY A  70      12.791 -98.600 -31.727  1.00  0.94           C  
ATOM    421  O   GLY A  70      13.355 -98.358 -30.662  1.00  0.94           O  
ATOM    422  N   ARG A  71      11.622 -98.014 -32.053  1.00  0.92           N  
ATOM    423  CA  ARG A  71      10.907 -97.118 -31.161  1.00  0.92           C  
ATOM    424  C   ARG A  71      10.448 -97.801 -29.878  1.00  0.92           C  
ATOM    425  O   ARG A  71      10.634 -97.271 -28.785  1.00  0.92           O  
ATOM    426  CB  ARG A  71       9.682 -96.475 -31.873  1.00  0.92           C  
ATOM    427  CG  ARG A  71       9.075 -95.288 -31.086  1.00  0.92           C  
ATOM    428  CD  ARG A  71       7.989 -94.480 -31.822  1.00  0.92           C  
ATOM    429  NE  ARG A  71       8.622 -93.665 -32.906  1.00  0.92           N  
ATOM    430  CZ  ARG A  71       7.978 -92.809 -33.721  1.00  0.92           C  
ATOM    431  NH1 ARG A  71       6.743 -92.408 -33.448  1.00  0.92           N  
ATOM    432  NH2 ARG A  71       8.598 -92.337 -34.793  1.00  0.92           N  
ATOM    433  N   LEU A  72       9.867 -99.013 -29.996  1.00  0.92           N  
ATOM    434  CA  LEU A  72       9.319 -99.772 -28.886  1.00  0.92           C  
ATOM    435  C   LEU A  72      10.337-100.460 -27.985  1.00  0.92           C  
ATOM    436  O   LEU A  72      10.083-100.656 -26.799  1.00  0.92           O  
ATOM    437  CB  LEU A  72       8.335-100.843 -29.425  1.00  0.92           C  
ATOM    438  CG  LEU A  72       7.058-100.264 -30.068  1.00  0.92           C  
ATOM    439  CD1 LEU A  72       6.299-101.338 -30.848  1.00  0.92           C  
ATOM    440  CD2 LEU A  72       6.143 -99.636 -29.014  1.00  0.92           C  
ATOM    441  N   THR A  73      11.511-100.884 -28.501  1.00  0.92           N  
ATOM    442  CA  THR A  73      12.456-101.651 -27.678  1.00  0.92           C  
ATOM    443  C   THR A  73      13.667-100.855 -27.248  1.00  0.92           C  
ATOM    444  O   THR A  73      14.348-101.214 -26.287  1.00  0.92           O  
ATOM    445  CB  THR A  73      12.975-102.925 -28.353  1.00  0.92           C  
ATOM    446  OG1 THR A  73      13.829-102.675 -29.463  1.00  0.92           O  
ATOM    447  CG2 THR A  73      11.797-103.764 -28.862  1.00  0.92           C  
ATOM    448  N   GLY A  74      13.993 -99.755 -27.960  1.00  0.93           N  
ATOM    449  CA  GLY A  74      15.212 -98.993 -27.718  1.00  0.93           C  
ATOM    450  C   GLY A  74      16.453 -99.640 -28.288  1.00  0.93           C  
ATOM    451  O   GLY A  74      17.567 -99.184 -28.050  1.00  0.93           O  
ATOM    452  N   LYS A  75      16.291-100.737 -29.052  1.00  0.91           N  
ATOM    453  CA  LYS A  75      17.370-101.466 -29.682  1.00  0.91           C  
ATOM    454  C   LYS A  75      17.126-101.398 -31.174  1.00  0.91           C  
ATOM    455  O   LYS A  75      15.962-101.485 -31.561  1.00  0.91           O  
ATOM    456  CB  LYS A  75      17.423-102.949 -29.234  1.00  0.91           C  
ATOM    457  CG  LYS A  75      17.396-103.082 -27.706  1.00  0.91           C  
ATOM    458  CD  LYS A  75      18.353-104.143 -27.153  1.00  0.91           C  
ATOM    459  CE  LYS A  75      18.591-103.929 -25.659  1.00  0.91           C  
ATOM    460  NZ  LYS A  75      19.453-105.002 -25.123  1.00  0.91           N  
ATOM    461  N   PRO A  76      18.098-101.205 -32.061  1.00  0.94           N  
ATOM    462  CA  PRO A  76      17.824-100.993 -33.475  1.00  0.94           C  
ATOM    463  C   PRO A  76      17.016-102.070 -34.168  1.00  0.94           C  
ATOM    464  O   PRO A  76      17.431-103.227 -34.189  1.00  0.94           O  
ATOM    465  CB  PRO A  76      19.205-100.836 -34.121  1.00  0.94           C  
ATOM    466  CG  PRO A  76      20.122-100.412 -32.972  1.00  0.94           C  
ATOM    467  CD  PRO A  76      19.531-101.144 -31.768  1.00  0.94           C  
ATOM    468  N   GLY A  77      15.876-101.704 -34.791  1.00  0.95           N  
ATOM    469  CA  GLY A  77      15.192-102.601 -35.711  1.00  0.95           C  
ATOM    470  C   GLY A  77      16.009-102.835 -36.951  1.00  0.95           C  
ATOM    471  O   GLY A  77      16.735-101.953 -37.406  1.00  0.95           O  
ATOM    472  N   VAL A  78      15.909-104.033 -37.546  1.00  0.94           N  
ATOM    473  CA  VAL A  78      16.833-104.430 -38.592  1.00  0.94           C  
ATOM    474  C   VAL A  78      16.087-104.685 -39.880  1.00  0.94           C  
ATOM    475  O   VAL A  78      15.129-105.458 -39.930  1.00  0.94           O  
ATOM    476  CB  VAL A  78      17.650-105.654 -38.198  1.00  0.94           C  
ATOM    477  CG1 VAL A  78      18.653-106.016 -39.312  1.00  0.94           C  
ATOM    478  CG2 VAL A  78      18.414-105.331 -36.900  1.00  0.94           C  
ATOM    479  N   CYS A  79      16.532-104.027 -40.969  1.00  0.95           N  
ATOM    480  CA  CYS A  79      15.986-104.232 -42.294  1.00  0.95           C  
ATOM    481  C   CYS A  79      17.080-104.734 -43.228  1.00  0.95           C  
ATOM    482  O   CYS A  79      18.197-104.221 -43.234  1.00  0.95           O  
ATOM    483  CB  CYS A  79      15.329-102.940 -42.844  1.00  0.95           C  
ATOM    484  SG  CYS A  79      14.400-103.215 -44.385  1.00  0.95           S  
ATOM    485  N   LEU A  80      16.777-105.778 -44.022  1.00  0.94           N  
ATOM    486  CA  LEU A  80      17.720-106.433 -44.910  1.00  0.94           C  
ATOM    487  C   LEU A  80      17.179-106.489 -46.334  1.00  0.94           C  
ATOM    488  O   LEU A  80      16.116-107.054 -46.591  1.00  0.94           O  
ATOM    489  CB  LEU A  80      17.982-107.866 -44.393  1.00  0.94           C  
ATOM    490  CG  LEU A  80      18.989-108.711 -45.196  1.00  0.94           C  
ATOM    491  CD1 LEU A  80      20.407-108.131 -45.175  1.00  0.94           C  
ATOM    492  CD2 LEU A  80      18.997-110.154 -44.672  1.00  0.94           C  
ATOM    493  N   VAL A  81      17.896-105.885 -47.306  1.00  0.93           N  
ATOM    494  CA  VAL A  81      17.402-105.728 -48.671  1.00  0.93           C  
ATOM    495  C   VAL A  81      18.483-105.973 -49.711  1.00  0.93           C  
ATOM    496  O   VAL A  81      19.679-106.013 -49.431  1.00  0.93           O  
ATOM    497  CB  VAL A  81      16.804-104.348 -48.940  1.00  0.93           C  
ATOM    498  CG1 VAL A  81      15.668-104.058 -47.943  1.00  0.93           C  
ATOM    499  CG2 VAL A  81      17.877-103.246 -48.861  1.00  0.93           C  
ATOM    500  N   THR A  82      18.082-106.161 -50.984  1.00  0.92           N  
ATOM    501  CA  THR A  82      19.007-106.327 -52.105  1.00  0.92           C  
ATOM    502  C   THR A  82      19.488-105.000 -52.671  1.00  0.92           C  
ATOM    503  O   THR A  82      19.124-103.923 -52.213  1.00  0.92           O  
ATOM    504  CB  THR A  82      18.458-107.245 -53.200  1.00  0.92           C  
ATOM    505  OG1 THR A  82      19.468-107.741 -54.076  1.00  0.92           O  
ATOM    506  CG2 THR A  82      17.392-106.566 -54.068  1.00  0.92           C  
ATOM    507  N   SER A  83      20.381-105.052 -53.673  1.00  0.91           N  
ATOM    508  CA  SER A  83      20.905-103.895 -54.382  1.00  0.91           C  
ATOM    509  C   SER A  83      19.889-103.125 -55.207  1.00  0.91           C  
ATOM    510  O   SER A  83      18.766-103.570 -55.426  1.00  0.91           O  
ATOM    511  CB  SER A  83      22.109-104.269 -55.287  1.00  0.91           C  
ATOM    512  OG  SER A  83      21.767-105.189 -56.326  1.00  0.91           O  
ATOM    513  N   GLY A  84      20.281-101.923 -55.693  1.00  0.90           N  
ATOM    514  CA  GLY A  84      19.468-101.049 -56.542  1.00  0.90           C  
ATOM    515  C   GLY A  84      18.094-100.720 -55.997  1.00  0.90           C  
ATOM    516  O   GLY A  84      18.051-100.039 -54.973  1.00  0.90           O  
ATOM    517  N   PRO A  85      16.966-101.144 -56.588  1.00  0.90           N  
ATOM    518  CA  PRO A  85      15.625-100.802 -56.121  1.00  0.90           C  
ATOM    519  C   PRO A  85      15.335-101.268 -54.711  1.00  0.90           C  
ATOM    520  O   PRO A  85      14.545-100.620 -54.033  1.00  0.90           O  
ATOM    521  CB  PRO A  85      14.687-101.448 -57.152  1.00  0.90           C  
ATOM    522  CG  PRO A  85      15.470-102.657 -57.654  1.00  0.90           C  
ATOM    523  CD  PRO A  85      16.909-102.141 -57.662  1.00  0.90           C  
ATOM    524  N   GLY A  86      15.962-102.365 -54.230  1.00  0.92           N  
ATOM    525  CA  GLY A  86      15.737-102.837 -52.867  1.00  0.92           C  
ATOM    526  C   GLY A  86      16.334-101.897 -51.852  1.00  0.92           C  
ATOM    527  O   GLY A  86      15.722-101.557 -50.843  1.00  0.92           O  
ATOM    528  N   ALA A  87      17.555-101.405 -52.126  1.00  0.91           N  
ATOM    529  CA  ALA A  87      18.191-100.373 -51.343  1.00  0.91           C  
ATOM    530  C   ALA A  87      17.506 -99.017 -51.471  1.00  0.91           C  
ATOM    531  O   ALA A  87      17.225 -98.374 -50.467  1.00  0.91           O  
ATOM    532  CB  ALA A  87      19.690-100.270 -51.698  1.00  0.91           C  
ATOM    533  N   SER A  88      17.155 -98.543 -52.688  1.00  0.90           N  
ATOM    534  CA  SER A  88      16.545 -97.221 -52.854  1.00  0.90           C  
ATOM    535  C   SER A  88      15.116 -97.109 -52.337  1.00  0.90           C  
ATOM    536  O   SER A  88      14.694 -96.025 -51.931  1.00  0.90           O  
ATOM    537  CB  SER A  88      16.641 -96.630 -54.289  1.00  0.90           C  
ATOM    538  OG  SER A  88      16.186 -97.523 -55.304  1.00  0.90           O  
ATOM    539  N   ASN A  89      14.364 -98.230 -52.233  1.00  0.91           N  
ATOM    540  CA  ASN A  89      13.053 -98.279 -51.587  1.00  0.91           C  
ATOM    541  C   ASN A  89      13.119 -98.015 -50.077  1.00  0.91           C  
ATOM    542  O   ASN A  89      12.120 -97.669 -49.448  1.00  0.91           O  
ATOM    543  CB  ASN A  89      12.357 -99.657 -51.809  1.00  0.91           C  
ATOM    544  CG  ASN A  89      11.657 -99.752 -53.161  1.00  0.91           C  
ATOM    545  OD1 ASN A  89      11.418 -98.749 -53.834  1.00  0.91           O  
ATOM    546  ND2 ASN A  89      11.250-100.976 -53.557  1.00  0.91           N  
ATOM    547  N   LEU A  90      14.307 -98.114 -49.448  1.00  0.93           N  
ATOM    548  CA  LEU A  90      14.478 -97.808 -48.039  1.00  0.93           C  
ATOM    549  C   LEU A  90      14.507 -96.323 -47.705  1.00  0.93           C  
ATOM    550  O   LEU A  90      14.406 -95.964 -46.531  1.00  0.93           O  
ATOM    551  CB  LEU A  90      15.795 -98.398 -47.481  1.00  0.93           C  
ATOM    552  CG  LEU A  90      15.882 -99.930 -47.467  1.00  0.93           C  
ATOM    553  CD1 LEU A  90      17.264-100.348 -46.952  1.00  0.93           C  
ATOM    554  CD2 LEU A  90      14.798-100.548 -46.585  1.00  0.93           C  
ATOM    555  N   ALA A  91      14.649 -95.417 -48.701  1.00  0.91           N  
ATOM    556  CA  ALA A  91      14.932 -94.004 -48.477  1.00  0.91           C  
ATOM    557  C   ALA A  91      13.963 -93.282 -47.539  1.00  0.91           C  
ATOM    558  O   ALA A  91      14.366 -92.634 -46.575  1.00  0.91           O  
ATOM    559  CB  ALA A  91      14.984 -93.281 -49.838  1.00  0.91           C  
ATOM    560  N   THR A  92      12.647 -93.447 -47.759  1.00  0.90           N  
ATOM    561  CA  THR A  92      11.584 -92.921 -46.905  1.00  0.90           C  
ATOM    562  C   THR A  92      11.531 -93.515 -45.521  1.00  0.90           C  
ATOM    563  O   THR A  92      11.278 -92.831 -44.532  1.00  0.90           O  
ATOM    564  CB  THR A  92      10.224 -93.039 -47.545  1.00  0.90           C  
ATOM    565  OG1 THR A  92      10.315 -92.394 -48.796  1.00  0.90           O  
ATOM    566  CG2 THR A  92       9.144 -92.295 -46.751  1.00  0.90           C  
ATOM    567  N   GLY A  93      11.793 -94.826 -45.386  1.00  0.94           N  
ATOM    568  CA  GLY A  93      11.744 -95.471 -44.082  1.00  0.94           C  
ATOM    569  C   GLY A  93      12.898 -95.087 -43.193  1.00  0.94           C  
ATOM    570  O   GLY A  93      12.717 -94.798 -42.012  1.00  0.94           O  
ATOM    571  N   LEU A  94      14.124 -95.026 -43.748  1.00  0.93           N  
ATOM    572  CA  LEU A  94      15.282 -94.556 -43.007  1.00  0.93           C  
ATOM    573  C   LEU A  94      15.245 -93.081 -42.674  1.00  0.93           C  
ATOM    574  O   LEU A  94      15.550 -92.711 -41.545  1.00  0.93           O  
ATOM    575  CB  LEU A  94      16.619 -94.914 -43.690  1.00  0.93           C  
ATOM    576  CG  LEU A  94      16.823 -96.430 -43.890  1.00  0.93           C  
ATOM    577  CD1 LEU A  94      18.255 -96.708 -44.354  1.00  0.93           C  
ATOM    578  CD2 LEU A  94      16.525 -97.264 -42.634  1.00  0.93           C  
ATOM    579  N   VAL A  95      14.815 -92.202 -43.610  1.00  0.91           N  
ATOM    580  CA  VAL A  95      14.680 -90.776 -43.323  1.00  0.91           C  
ATOM    581  C   VAL A  95      13.668 -90.498 -42.212  1.00  0.91           C  
ATOM    582  O   VAL A  95      13.906 -89.670 -41.340  1.00  0.91           O  
ATOM    583  CB  VAL A  95      14.454 -89.920 -44.575  1.00  0.91           C  
ATOM    584  CG1 VAL A  95      13.003 -89.922 -45.079  1.00  0.91           C  
ATOM    585  CG2 VAL A  95      14.911 -88.477 -44.302  1.00  0.91           C  
ATOM    586  N   THR A  96      12.540 -91.253 -42.179  1.00  0.90           N  
ATOM    587  CA  THR A  96      11.544 -91.193 -41.100  1.00  0.90           C  
ATOM    588  C   THR A  96      12.113 -91.583 -39.753  1.00  0.90           C  
ATOM    589  O   THR A  96      12.019 -90.840 -38.785  1.00  0.90           O  
ATOM    590  CB  THR A  96      10.297 -92.040 -41.350  1.00  0.90           C  
ATOM    591  OG1 THR A  96       9.718 -91.731 -42.617  1.00  0.90           O  
ATOM    592  CG2 THR A  96       9.215 -91.724 -40.305  1.00  0.90           C  
ATOM    593  N   ALA A  97      12.812 -92.730 -39.659  1.00  0.94           N  
ATOM    594  CA  ALA A  97      13.420 -93.169 -38.414  1.00  0.94           C  
ATOM    595  C   ALA A  97      14.508 -92.231 -37.893  1.00  0.94           C  
ATOM    596  O   ALA A  97      14.608 -91.928 -36.704  1.00  0.94           O  
ATOM    597  CB  ALA A  97      14.014 -94.571 -38.623  1.00  0.94           C  
ATOM    598  N   ASN A  98      15.338 -91.713 -38.821  1.00  0.91           N  
ATOM    599  CA  ASN A  98      16.419 -90.792 -38.552  1.00  0.91           C  
ATOM    600  C   ASN A  98      15.981 -89.470 -37.936  1.00  0.91           C  
ATOM    601  O   ASN A  98      16.661 -88.919 -37.072  1.00  0.91           O  
ATOM    602  CB  ASN A  98      17.195 -90.540 -39.868  1.00  0.91           C  
ATOM    603  CG  ASN A  98      18.612 -90.088 -39.563  1.00  0.91           C  
ATOM    604  OD1 ASN A  98      19.341 -90.823 -38.898  1.00  0.91           O  
ATOM    605  ND2 ASN A  98      19.028 -88.903 -40.059  1.00  0.91           N  
ATOM    606  N   THR A  99      14.834 -88.921 -38.370  1.00  0.90           N  
ATOM    607  CA  THR A  99      14.367 -87.627 -37.891  1.00  0.90           C  
ATOM    608  C   THR A  99      13.361 -87.737 -36.760  1.00  0.90           C  
ATOM    609  O   THR A  99      13.024 -86.731 -36.143  1.00  0.90           O  
ATOM    610  CB  THR A  99      13.742 -86.793 -39.000  1.00  0.90           C  
ATOM    611  OG1 THR A  99      12.619 -87.440 -39.569  1.00  0.90           O  
ATOM    612  CG2 THR A  99      14.764 -86.562 -40.124  1.00  0.90           C  
ATOM    613  N   GLU A 100      12.898 -88.959 -36.422  1.00  0.91           N  
ATOM    614  CA  GLU A 100      11.909 -89.176 -35.377  1.00  0.91           C  
ATOM    615  C   GLU A 100      12.481 -89.887 -34.170  1.00  0.91           C  
ATOM    616  O   GLU A 100      11.775 -90.200 -33.211  1.00  0.91           O  
ATOM    617  CB  GLU A 100      10.695 -89.953 -35.923  1.00  0.91           C  
ATOM    618  CG  GLU A 100       9.933 -89.097 -36.953  1.00  0.91           C  
ATOM    619  CD  GLU A 100       8.636 -89.677 -37.471  1.00  0.91           C  
ATOM    620  OE1 GLU A 100       8.066 -89.014 -38.387  1.00  0.91           O  
ATOM    621  OE2 GLU A 100       8.140 -90.711 -36.951  1.00  0.91           O  
ATOM    622  N   GLY A 101      13.812 -90.099 -34.137  1.00  0.94           N  
ATOM    623  CA  GLY A 101      14.476 -90.560 -32.928  1.00  0.94           C  
ATOM    624  C   GLY A 101      14.437 -92.049 -32.717  1.00  0.94           C  
ATOM    625  O   GLY A 101      14.562 -92.498 -31.575  1.00  0.94           O  
ATOM    626  N   ASP A 102      14.256 -92.836 -33.795  1.00  0.94           N  
ATOM    627  CA  ASP A 102      14.056 -94.270 -33.725  1.00  0.94           C  
ATOM    628  C   ASP A 102      15.308 -95.003 -34.215  1.00  0.94           C  
ATOM    629  O   ASP A 102      15.686 -94.835 -35.377  1.00  0.94           O  
ATOM    630  CB  ASP A 102      12.868 -94.718 -34.603  1.00  0.94           C  
ATOM    631  CG  ASP A 102      11.614 -93.991 -34.196  1.00  0.94           C  
ATOM    632  OD1 ASP A 102      11.295 -93.938 -32.981  1.00  0.94           O  
ATOM    633  OD2 ASP A 102      10.905 -93.491 -35.104  1.00  0.94           O  
ATOM    634  N   PRO A 103      16.024 -95.788 -33.408  1.00  0.94           N  
ATOM    635  CA  PRO A 103      17.142 -96.592 -33.890  1.00  0.94           C  
ATOM    636  C   PRO A 103      16.777 -97.621 -34.964  1.00  0.94           C  
ATOM    637  O   PRO A 103      15.931 -98.481 -34.737  1.00  0.94           O  
ATOM    638  CB  PRO A 103      17.697 -97.216 -32.604  1.00  0.94           C  
ATOM    639  CG  PRO A 103      16.473 -97.402 -31.710  1.00  0.94           C  
ATOM    640  CD  PRO A 103      15.606 -96.192 -32.060  1.00  0.94           C  
ATOM    641  N   VAL A 104      17.450 -97.580 -36.134  1.00  0.94           N  
ATOM    642  CA  VAL A 104      17.261 -98.553 -37.206  1.00  0.94           C  
ATOM    643  C   VAL A 104      18.612 -98.857 -37.826  1.00  0.94           C  
ATOM    644  O   VAL A 104      19.402 -97.958 -38.093  1.00  0.94           O  
ATOM    645  CB  VAL A 104      16.317 -98.067 -38.316  1.00  0.94           C  
ATOM    646  CG1 VAL A 104      16.240 -99.059 -39.497  1.00  0.94           C  
ATOM    647  CG2 VAL A 104      14.907 -97.906 -37.734  1.00  0.94           C  
ATOM    648  N   VAL A 105      18.903-100.149 -38.095  1.00  0.94           N  
ATOM    649  CA  VAL A 105      20.066-100.546 -38.874  1.00  0.94           C  
ATOM    650  C   VAL A 105      19.565-101.179 -40.157  1.00  0.94           C  
ATOM    651  O   VAL A 105      18.760-102.108 -40.167  1.00  0.94           O  
ATOM    652  CB  VAL A 105      21.013-101.495 -38.143  1.00  0.94           C  
ATOM    653  CG1 VAL A 105      22.160-101.962 -39.065  1.00  0.94           C  
ATOM    654  CG2 VAL A 105      21.620-100.745 -36.946  1.00  0.94           C  
ATOM    655  N   ALA A 106      20.034-100.658 -41.302  1.00  0.95           N  
ATOM    656  CA  ALA A 106      19.687-101.163 -42.603  1.00  0.95           C  
ATOM    657  C   ALA A 106      20.897-101.786 -43.264  1.00  0.95           C  
ATOM    658  O   ALA A 106      21.983-101.211 -43.307  1.00  0.95           O  
ATOM    659  CB  ALA A 106      19.177-100.019 -43.482  1.00  0.95           C  
ATOM    660  N   LEU A 107      20.711-103.003 -43.791  1.00  0.94           N  
ATOM    661  CA  LEU A 107      21.754-103.788 -44.399  1.00  0.94           C  
ATOM    662  C   LEU A 107      21.345-104.045 -45.839  1.00  0.94           C  
ATOM    663  O   LEU A 107      20.276-104.587 -46.112  1.00  0.94           O  
ATOM    664  CB  LEU A 107      21.908-105.133 -43.640  1.00  0.94           C  
ATOM    665  CG  LEU A 107      22.154-104.999 -42.118  1.00  0.94           C  
ATOM    666  CD1 LEU A 107      22.139-106.379 -41.447  1.00  0.94           C  
ATOM    667  CD2 LEU A 107      23.458-104.264 -41.775  1.00  0.94           C  
ATOM    668  N   ALA A 108      22.173-103.631 -46.813  1.00  0.94           N  
ATOM    669  CA  ALA A 108      21.802-103.713 -48.208  1.00  0.94           C  
ATOM    670  C   ALA A 108      22.912-104.298 -49.054  1.00  0.94           C  
ATOM    671  O   ALA A 108      24.096-104.169 -48.758  1.00  0.94           O  
ATOM    672  CB  ALA A 108      21.445-102.316 -48.742  1.00  0.94           C  
ATOM    673  N   GLY A 109      22.539-104.984 -50.150  1.00  0.93           N  
ATOM    674  CA  GLY A 109      23.502-105.459 -51.136  1.00  0.93           C  
ATOM    675  C   GLY A 109      23.940-104.402 -52.121  1.00  0.93           C  
ATOM    676  O   GLY A 109      23.250-103.421 -52.372  1.00  0.93           O  
ATOM    677  N   ALA A 110      25.081-104.634 -52.781  1.00  0.91           N  
ATOM    678  CA  ALA A 110      25.550-103.859 -53.907  1.00  0.91           C  
ATOM    679  C   ALA A 110      26.130-104.831 -54.922  1.00  0.91           C  
ATOM    680  O   ALA A 110      26.273-106.025 -54.659  1.00  0.91           O  
ATOM    681  CB  ALA A 110      26.583-102.796 -53.490  1.00  0.91           C  
ATOM    682  N   VAL A 111      26.438-104.363 -56.150  1.00  0.87           N  
ATOM    683  CA  VAL A 111      27.186-105.141 -57.133  1.00  0.87           C  
ATOM    684  C   VAL A 111      28.589-105.495 -56.652  1.00  0.87           C  
ATOM    685  O   VAL A 111      29.066-104.984 -55.644  1.00  0.87           O  
ATOM    686  CB  VAL A 111      27.230-104.487 -58.512  1.00  0.87           C  
ATOM    687  CG1 VAL A 111      25.790-104.313 -59.027  1.00  0.87           C  
ATOM    688  CG2 VAL A 111      27.978-103.143 -58.474  1.00  0.87           C  
ATOM    689  N   LYS A 112      29.288-106.427 -57.329  1.00  0.85           N  
ATOM    690  CA  LYS A 112      30.656-106.766 -56.980  1.00  0.85           C  
ATOM    691  C   LYS A 112      31.637-105.602 -57.103  1.00  0.85           C  
ATOM    692  O   LYS A 112      31.476-104.720 -57.943  1.00  0.85           O  
ATOM    693  CB  LYS A 112      31.181-107.955 -57.816  1.00  0.85           C  
ATOM    694  CG  LYS A 112      30.429-109.268 -57.555  1.00  0.85           C  
ATOM    695  CD  LYS A 112      31.067-110.424 -58.340  1.00  0.85           C  
ATOM    696  CE  LYS A 112      30.429-111.786 -58.066  1.00  0.85           C  
ATOM    697  NZ  LYS A 112      31.091-112.811 -58.904  1.00  0.85           N  
ATOM    698  N   ARG A 113      32.693-105.580 -56.264  1.00  0.83           N  
ATOM    699  CA  ARG A 113      33.632-104.465 -56.160  1.00  0.83           C  
ATOM    700  C   ARG A 113      34.324-104.069 -57.457  1.00  0.83           C  
ATOM    701  O   ARG A 113      34.534-102.888 -57.734  1.00  0.83           O  
ATOM    702  CB  ARG A 113      34.730-104.776 -55.125  1.00  0.83           C  
ATOM    703  CG  ARG A 113      34.189-104.777 -53.689  1.00  0.83           C  
ATOM    704  CD  ARG A 113      35.255-105.060 -52.632  1.00  0.83           C  
ATOM    705  NE  ARG A 113      35.572-106.507 -52.800  1.00  0.83           N  
ATOM    706  CZ  ARG A 113      36.527-107.212 -52.191  1.00  0.83           C  
ATOM    707  NH1 ARG A 113      37.338-106.707 -51.276  1.00  0.83           N  
ATOM    708  NH2 ARG A 113      36.614-108.496 -52.529  1.00  0.83           N  
ATOM    709  N   ALA A 114      34.666-105.057 -58.302  1.00  0.87           N  
ATOM    710  CA  ALA A 114      35.220-104.852 -59.625  1.00  0.87           C  
ATOM    711  C   ALA A 114      34.313-104.059 -60.567  1.00  0.87           C  
ATOM    712  O   ALA A 114      34.772-103.248 -61.365  1.00  0.87           O  
ATOM    713  CB  ALA A 114      35.575-106.217 -60.244  1.00  0.87           C  
ATOM    714  N   ASP A 115      32.988-104.245 -60.464  1.00  0.86           N  
ATOM    715  CA  ASP A 115      32.026-103.667 -61.376  1.00  0.86           C  
ATOM    716  C   ASP A 115      31.297-102.481 -60.737  1.00  0.86           C  
ATOM    717  O   ASP A 115      30.299-101.979 -61.251  1.00  0.86           O  
ATOM    718  CB  ASP A 115      31.047-104.770 -61.843  1.00  0.86           C  
ATOM    719  CG  ASP A 115      31.844-105.896 -62.489  1.00  0.86           C  
ATOM    720  OD1 ASP A 115      32.556-105.625 -63.502  1.00  0.86           O  
ATOM    721  OD2 ASP A 115      31.795-107.034 -61.951  1.00  0.86           O  
ATOM    722  N   ARG A 116      31.809-101.947 -59.601  1.00  0.86           N  
ATOM    723  CA  ARG A 116      31.136-100.914 -58.816  1.00  0.86           C  
ATOM    724  C   ARG A 116      30.948 -99.569 -59.517  1.00  0.86           C  
ATOM    725  O   ARG A 116      30.045 -98.804 -59.196  1.00  0.86           O  
ATOM    726  CB  ARG A 116      31.806-100.709 -57.428  1.00  0.86           C  
ATOM    727  CG  ARG A 116      33.107 -99.877 -57.407  1.00  0.86           C  
ATOM    728  CD  ARG A 116      33.843 -99.871 -56.053  1.00  0.86           C  
ATOM    729  NE  ARG A 116      32.942 -99.357 -54.961  1.00  0.86           N  
ATOM    730  CZ  ARG A 116      32.760 -98.077 -54.631  1.00  0.86           C  
ATOM    731  NH1 ARG A 116      33.520 -97.109 -55.134  1.00  0.86           N  
ATOM    732  NH2 ARG A 116      31.842 -97.747 -53.729  1.00  0.86           N  
ATOM    733  N   LEU A 117      31.788 -99.253 -60.522  1.00  0.86           N  
ATOM    734  CA  LEU A 117      31.712 -98.002 -61.259  1.00  0.86           C  
ATOM    735  C   LEU A 117      30.980 -98.160 -62.584  1.00  0.86           C  
ATOM    736  O   LEU A 117      30.864 -97.222 -63.370  1.00  0.86           O  
ATOM    737  CB  LEU A 117      33.140 -97.487 -61.580  1.00  0.86           C  
ATOM    738  CG  LEU A 117      34.078 -97.348 -60.363  1.00  0.86           C  
ATOM    739  CD1 LEU A 117      35.460 -96.866 -60.829  1.00  0.86           C  
ATOM    740  CD2 LEU A 117      33.504 -96.412 -59.289  1.00  0.86           C  
ATOM    741  N   LYS A 118      30.476 -99.368 -62.887  1.00  0.84           N  
ATOM    742  CA  LYS A 118      29.943 -99.678 -64.194  1.00  0.84           C  
ATOM    743  C   LYS A 118      28.442 -99.489 -64.272  1.00  0.84           C  
ATOM    744  O   LYS A 118      27.714 -99.504 -63.282  1.00  0.84           O  
ATOM    745  CB  LYS A 118      30.301-101.128 -64.595  1.00  0.84           C  
ATOM    746  CG  LYS A 118      31.816-101.337 -64.722  1.00  0.84           C  
ATOM    747  CD  LYS A 118      32.170-102.767 -65.148  1.00  0.84           C  
ATOM    748  CE  LYS A 118      33.678-103.032 -65.145  1.00  0.84           C  
ATOM    749  NZ  LYS A 118      33.950-104.412 -65.576  1.00  0.84           N  
ATOM    750  N   LYS A 119      27.927 -99.340 -65.508  1.00  0.84           N  
ATOM    751  CA  LYS A 119      26.512 -99.459 -65.777  1.00  0.84           C  
ATOM    752  C   LYS A 119      26.203-100.948 -65.845  1.00  0.84           C  
ATOM    753  O   LYS A 119      26.471-101.607 -66.840  1.00  0.84           O  
ATOM    754  CB  LYS A 119      26.141 -98.758 -67.103  1.00  0.84           C  
ATOM    755  CG  LYS A 119      26.378 -97.241 -67.068  1.00  0.84           C  
ATOM    756  CD  LYS A 119      26.117 -96.610 -68.447  1.00  0.84           C  
ATOM    757  CE  LYS A 119      26.581 -95.161 -68.596  1.00  0.84           C  
ATOM    758  NZ  LYS A 119      28.032 -95.106 -68.368  1.00  0.84           N  
ATOM    759  N   THR A 120      25.705-101.504 -64.727  1.00  0.84           N  
ATOM    760  CA  THR A 120      25.495-102.935 -64.525  1.00  0.84           C  
ATOM    761  C   THR A 120      24.296-103.070 -63.609  1.00  0.84           C  
ATOM    762  O   THR A 120      23.988-102.163 -62.832  1.00  0.84           O  
ATOM    763  CB  THR A 120      26.716-103.668 -63.959  1.00  0.84           C  
ATOM    764  OG1 THR A 120      26.471-105.048 -63.709  1.00  0.84           O  
ATOM    765  CG2 THR A 120      27.172-103.075 -62.629  1.00  0.84           C  
ATOM    766  N   HIS A 121      23.526-104.174 -63.745  1.00  0.84           N  
ATOM    767  CA  HIS A 121      22.239-104.382 -63.089  1.00  0.84           C  
ATOM    768  C   HIS A 121      22.208-104.135 -61.592  1.00  0.84           C  
ATOM    769  O   HIS A 121      22.829-104.857 -60.804  1.00  0.84           O  
ATOM    770  CB  HIS A 121      21.687-105.810 -63.304  1.00  0.84           C  
ATOM    771  CG  HIS A 121      20.907-105.995 -64.557  1.00  0.84           C  
ATOM    772  ND1 HIS A 121      20.705-107.281 -65.023  1.00  0.84           N  
ATOM    773  CD2 HIS A 121      20.210-105.104 -65.304  1.00  0.84           C  
ATOM    774  CE1 HIS A 121      19.902-107.139 -66.060  1.00  0.84           C  
ATOM    775  NE2 HIS A 121      19.571-105.846 -66.268  1.00  0.84           N  
ATOM    776  N   GLN A 122      21.410-103.118 -61.195  1.00  0.83           N  
ATOM    777  CA  GLN A 122      21.172-102.718 -59.821  1.00  0.83           C  
ATOM    778  C   GLN A 122      22.392-102.106 -59.130  1.00  0.83           C  
ATOM    779  O   GLN A 122      22.623-102.318 -57.941  1.00  0.83           O  
ATOM    780  CB  GLN A 122      20.565-103.873 -58.981  1.00  0.83           C  
ATOM    781  CG  GLN A 122      19.262-104.467 -59.563  1.00  0.83           C  
ATOM    782  CD  GLN A 122      18.655-105.625 -58.761  1.00  0.83           C  
ATOM    783  OE1 GLN A 122      17.541-106.066 -58.986  1.00  0.83           O  
ATOM    784  NE2 GLN A 122      19.400-106.163 -57.766  1.00  0.83           N  
ATOM    785  N   SER A 123      23.192-101.298 -59.856  1.00  0.86           N  
ATOM    786  CA  SER A 123      24.335-100.583 -59.293  1.00  0.86           C  
ATOM    787  C   SER A 123      24.031 -99.110 -59.096  1.00  0.86           C  
ATOM    788  O   SER A 123      23.454 -98.455 -59.960  1.00  0.86           O  
ATOM    789  CB  SER A 123      25.594-100.672 -60.194  1.00  0.86           C  
ATOM    790  OG  SER A 123      26.759-100.209 -59.507  1.00  0.86           O  
ATOM    791  N   MET A 124      24.429 -98.558 -57.938  1.00  0.85           N  
ATOM    792  CA  MET A 124      24.414 -97.141 -57.668  1.00  0.85           C  
ATOM    793  C   MET A 124      25.365 -96.940 -56.512  1.00  0.85           C  
ATOM    794  O   MET A 124      25.764 -97.906 -55.865  1.00  0.85           O  
ATOM    795  CB  MET A 124      23.006 -96.584 -57.313  1.00  0.85           C  
ATOM    796  CG  MET A 124      22.366 -97.170 -56.038  1.00  0.85           C  
ATOM    797  SD  MET A 124      20.700 -96.521 -55.709  1.00  0.85           S  
ATOM    798  CE  MET A 124      20.501 -97.446 -54.162  1.00  0.85           C  
ATOM    799  N   ASP A 125      25.743 -95.683 -56.200  1.00  0.87           N  
ATOM    800  CA  ASP A 125      26.457 -95.392 -54.974  1.00  0.87           C  
ATOM    801  C   ASP A 125      25.455 -95.422 -53.813  1.00  0.87           C  
ATOM    802  O   ASP A 125      24.735 -94.466 -53.520  1.00  0.87           O  
ATOM    803  CB  ASP A 125      27.222 -94.050 -55.097  1.00  0.87           C  
ATOM    804  CG  ASP A 125      28.225 -93.859 -53.968  1.00  0.87           C  
ATOM    805  OD1 ASP A 125      27.928 -94.268 -52.813  1.00  0.87           O  
ATOM    806  OD2 ASP A 125      29.292 -93.260 -54.251  1.00  0.87           O  
ATOM    807  N   ASN A 126      25.369 -96.596 -53.152  1.00  0.89           N  
ATOM    808  CA  ASN A 126      24.499 -96.838 -52.023  1.00  0.89           C  
ATOM    809  C   ASN A 126      24.836 -95.945 -50.832  1.00  0.89           C  
ATOM    810  O   ASN A 126      23.956 -95.369 -50.194  1.00  0.89           O  
ATOM    811  CB  ASN A 126      24.634 -98.316 -51.572  1.00  0.89           C  
ATOM    812  CG  ASN A 126      23.829 -99.291 -52.428  1.00  0.89           C  
ATOM    813  OD1 ASN A 126      23.127 -98.963 -53.376  1.00  0.89           O  
ATOM    814  ND2 ASN A 126      23.895-100.578 -52.011  1.00  0.89           N  
ATOM    815  N   ALA A 127      26.131 -95.787 -50.501  1.00  0.89           N  
ATOM    816  CA  ALA A 127      26.553 -94.975 -49.381  1.00  0.89           C  
ATOM    817  C   ALA A 127      26.279 -93.485 -49.579  1.00  0.89           C  
ATOM    818  O   ALA A 127      25.789 -92.810 -48.671  1.00  0.89           O  
ATOM    819  CB  ALA A 127      28.034 -95.230 -49.052  1.00  0.89           C  
ATOM    820  N   ALA A 128      26.537 -92.946 -50.789  1.00  0.88           N  
ATOM    821  CA  ALA A 128      26.218 -91.574 -51.141  1.00  0.88           C  
ATOM    822  C   ALA A 128      24.729 -91.256 -51.102  1.00  0.88           C  
ATOM    823  O   ALA A 128      24.337 -90.190 -50.628  1.00  0.88           O  
ATOM    824  CB  ALA A 128      26.788 -91.216 -52.523  1.00  0.88           C  
ATOM    825  N   LEU A 129      23.851 -92.182 -51.558  1.00  0.87           N  
ATOM    826  CA  LEU A 129      22.402 -92.017 -51.482  1.00  0.87           C  
ATOM    827  C   LEU A 129      21.892 -91.868 -50.057  1.00  0.87           C  
ATOM    828  O   LEU A 129      21.056 -91.021 -49.757  1.00  0.87           O  
ATOM    829  CB  LEU A 129      21.650 -93.211 -52.137  1.00  0.87           C  
ATOM    830  CG  LEU A 129      20.105 -93.072 -52.165  1.00  0.87           C  
ATOM    831  CD1 LEU A 129      19.649 -91.913 -53.058  1.00  0.87           C  
ATOM    832  CD2 LEU A 129      19.425 -94.372 -52.613  1.00  0.87           C  
ATOM    833  N   PHE A 130      22.406 -92.682 -49.117  1.00  0.88           N  
ATOM    834  CA  PHE A 130      21.903 -92.661 -47.757  1.00  0.88           C  
ATOM    835  C   PHE A 130      22.602 -91.658 -46.858  1.00  0.88           C  
ATOM    836  O   PHE A 130      22.109 -91.348 -45.780  1.00  0.88           O  
ATOM    837  CB  PHE A 130      21.958 -94.080 -47.145  1.00  0.88           C  
ATOM    838  CG  PHE A 130      20.789 -94.842 -47.680  1.00  0.88           C  
ATOM    839  CD1 PHE A 130      19.528 -94.618 -47.116  1.00  0.88           C  
ATOM    840  CD2 PHE A 130      20.904 -95.704 -48.781  1.00  0.88           C  
ATOM    841  CE1 PHE A 130      18.391 -95.215 -47.663  1.00  0.88           C  
ATOM    842  CE2 PHE A 130      19.766 -96.295 -49.343  1.00  0.88           C  
ATOM    843  CZ  PHE A 130      18.508 -96.028 -48.792  1.00  0.88           C  
ATOM    844  N   GLN A 131      23.716 -91.045 -47.304  1.00  0.85           N  
ATOM    845  CA  GLN A 131      24.441 -90.025 -46.554  1.00  0.85           C  
ATOM    846  C   GLN A 131      23.622 -88.798 -46.110  1.00  0.85           C  
ATOM    847  O   GLN A 131      23.801 -88.400 -44.961  1.00  0.85           O  
ATOM    848  CB  GLN A 131      25.697 -89.588 -47.364  1.00  0.85           C  
ATOM    849  CG  GLN A 131      26.598 -88.489 -46.735  1.00  0.85           C  
ATOM    850  CD  GLN A 131      27.278 -88.850 -45.409  1.00  0.85           C  
ATOM    851  OE1 GLN A 131      27.457 -87.999 -44.542  1.00  0.85           O  
ATOM    852  NE2 GLN A 131      27.730 -90.117 -45.263  1.00  0.85           N  
ATOM    853  N   PRO A 132      22.715 -88.149 -46.850  1.00  0.88           N  
ATOM    854  CA  PRO A 132      21.991 -86.984 -46.342  1.00  0.88           C  
ATOM    855  C   PRO A 132      20.857 -87.353 -45.395  1.00  0.88           C  
ATOM    856  O   PRO A 132      20.247 -86.450 -44.827  1.00  0.88           O  
ATOM    857  CB  PRO A 132      21.425 -86.310 -47.616  1.00  0.88           C  
ATOM    858  CG  PRO A 132      22.175 -86.953 -48.786  1.00  0.88           C  
ATOM    859  CD  PRO A 132      22.461 -88.354 -48.275  1.00  0.88           C  
ATOM    860  N   ILE A 133      20.502 -88.649 -45.265  1.00  0.87           N  
ATOM    861  CA  ILE A 133      19.272 -89.071 -44.608  1.00  0.87           C  
ATOM    862  C   ILE A 133      19.496 -90.067 -43.473  1.00  0.87           C  
ATOM    863  O   ILE A 133      18.542 -90.615 -42.924  1.00  0.87           O  
ATOM    864  CB  ILE A 133      18.261 -89.632 -45.616  1.00  0.87           C  
ATOM    865  CG1 ILE A 133      18.816 -90.813 -46.443  1.00  0.87           C  
ATOM    866  CG2 ILE A 133      17.797 -88.475 -46.530  1.00  0.87           C  
ATOM    867  CD1 ILE A 133      17.739 -91.524 -47.272  1.00  0.87           C  
ATOM    868  N   THR A 134      20.755 -90.307 -43.052  1.00  0.90           N  
ATOM    869  CA  THR A 134      21.092 -91.236 -41.970  1.00  0.90           C  
ATOM    870  C   THR A 134      22.111 -90.588 -41.053  1.00  0.90           C  
ATOM    871  O   THR A 134      22.643 -89.522 -41.340  1.00  0.90           O  
ATOM    872  CB  THR A 134      21.616 -92.614 -42.406  1.00  0.90           C  
ATOM    873  OG1 THR A 134      22.857 -92.548 -43.088  1.00  0.90           O  
ATOM    874  CG2 THR A 134      20.610 -93.291 -43.343  1.00  0.90           C  
ATOM    875  N   LYS A 135      22.405 -91.202 -39.886  1.00  0.87           N  
ATOM    876  CA  LYS A 135      23.502 -90.764 -39.035  1.00  0.87           C  
ATOM    877  C   LYS A 135      24.839 -91.339 -39.474  1.00  0.87           C  
ATOM    878  O   LYS A 135      25.901 -90.922 -39.027  1.00  0.87           O  
ATOM    879  CB  LYS A 135      23.331 -91.294 -37.588  1.00  0.87           C  
ATOM    880  CG  LYS A 135      22.068 -90.816 -36.865  1.00  0.87           C  
ATOM    881  CD  LYS A 135      22.004 -91.300 -35.406  1.00  0.87           C  
ATOM    882  CE  LYS A 135      23.113 -90.731 -34.512  1.00  0.87           C  
ATOM    883  NZ  LYS A 135      22.926 -91.210 -33.138  1.00  0.87           N  
ATOM    884  N   TYR A 136      24.795 -92.372 -40.324  1.00  0.88           N  
ATOM    885  CA  TYR A 136      25.922 -93.227 -40.582  1.00  0.88           C  
ATOM    886  C   TYR A 136      25.574 -93.979 -41.850  1.00  0.88           C  
ATOM    887  O   TYR A 136      24.595 -94.717 -41.910  1.00  0.88           O  
ATOM    888  CB  TYR A 136      26.145 -94.183 -39.373  1.00  0.88           C  
ATOM    889  CG  TYR A 136      27.239 -95.202 -39.560  1.00  0.88           C  
ATOM    890  CD1 TYR A 136      28.568 -94.936 -39.187  1.00  0.88           C  
ATOM    891  CD2 TYR A 136      26.912 -96.478 -40.041  1.00  0.88           C  
ATOM    892  CE1 TYR A 136      29.536 -95.954 -39.233  1.00  0.88           C  
ATOM    893  CE2 TYR A 136      27.875 -97.493 -40.081  1.00  0.88           C  
ATOM    894  CZ  TYR A 136      29.180 -97.242 -39.650  1.00  0.88           C  
ATOM    895  OH  TYR A 136      30.125 -98.288 -39.602  1.00  0.88           O  
ATOM    896  N   SER A 137      26.352 -93.768 -42.921  1.00  0.91           N  
ATOM    897  CA  SER A 137      26.133 -94.436 -44.187  1.00  0.91           C  
ATOM    898  C   SER A 137      27.477 -94.909 -44.676  1.00  0.91           C  
ATOM    899  O   SER A 137      28.398 -94.109 -44.800  1.00  0.91           O  
ATOM    900  CB  SER A 137      25.537 -93.480 -45.245  1.00  0.91           C  
ATOM    901  OG  SER A 137      25.160 -94.195 -46.416  1.00  0.91           O  
ATOM    902  N   ALA A 138      27.641 -96.219 -44.940  1.00  0.92           N  
ATOM    903  CA  ALA A 138      28.937 -96.732 -45.323  1.00  0.92           C  
ATOM    904  C   ALA A 138      28.831 -97.981 -46.182  1.00  0.92           C  
ATOM    905  O   ALA A 138      27.830 -98.690 -46.190  1.00  0.92           O  
ATOM    906  CB  ALA A 138      29.771 -97.038 -44.064  1.00  0.92           C  
ATOM    907  N   GLU A 139      29.902 -98.262 -46.950  1.00  0.90           N  
ATOM    908  CA  GLU A 139      30.008 -99.418 -47.815  1.00  0.90           C  
ATOM    909  C   GLU A 139      31.275-100.171 -47.443  1.00  0.90           C  
ATOM    910  O   GLU A 139      32.348 -99.578 -47.295  1.00  0.90           O  
ATOM    911  CB  GLU A 139      29.975 -98.987 -49.301  1.00  0.90           C  
ATOM    912  CG  GLU A 139      29.824-100.145 -50.317  1.00  0.90           C  
ATOM    913  CD  GLU A 139      29.183 -99.650 -51.613  1.00  0.90           C  
ATOM    914  OE1 GLU A 139      27.943 -99.854 -51.737  1.00  0.90           O  
ATOM    915  OE2 GLU A 139      29.876 -99.039 -52.463  1.00  0.90           O  
ATOM    916  N   VAL A 140      31.147-101.495 -47.201  1.00  0.92           N  
ATOM    917  CA  VAL A 140      32.214-102.338 -46.682  1.00  0.92           C  
ATOM    918  C   VAL A 140      32.963-103.002 -47.818  1.00  0.92           C  
ATOM    919  O   VAL A 140      32.451-103.891 -48.489  1.00  0.92           O  
ATOM    920  CB  VAL A 140      31.701-103.439 -45.754  1.00  0.92           C  
ATOM    921  CG1 VAL A 140      32.880-104.281 -45.236  1.00  0.92           C  
ATOM    922  CG2 VAL A 140      30.965-102.815 -44.560  1.00  0.92           C  
ATOM    923  N   GLU A 141      34.229-102.604 -48.041  1.00  0.87           N  
ATOM    924  CA  GLU A 141      34.962-102.995 -49.229  1.00  0.87           C  
ATOM    925  C   GLU A 141      35.999-104.074 -48.962  1.00  0.87           C  
ATOM    926  O   GLU A 141      36.750-104.484 -49.840  1.00  0.87           O  
ATOM    927  CB  GLU A 141      35.624-101.747 -49.843  1.00  0.87           C  
ATOM    928  CG  GLU A 141      34.591-100.639 -50.197  1.00  0.87           C  
ATOM    929  CD  GLU A 141      33.728-100.948 -51.420  1.00  0.87           C  
ATOM    930  OE1 GLU A 141      33.839-102.071 -51.968  1.00  0.87           O  
ATOM    931  OE2 GLU A 141      32.971-100.041 -51.854  1.00  0.87           O  
ATOM    932  N   ASP A 142      36.025-104.607 -47.726  1.00  0.87           N  
ATOM    933  CA  ASP A 142      36.847-105.735 -47.358  1.00  0.87           C  
ATOM    934  C   ASP A 142      36.040-106.560 -46.355  1.00  0.87           C  
ATOM    935  O   ASP A 142      35.385-106.028 -45.471  1.00  0.87           O  
ATOM    936  CB  ASP A 142      38.212-105.266 -46.789  1.00  0.87           C  
ATOM    937  CG  ASP A 142      39.151-106.445 -46.643  1.00  0.87           C  
ATOM    938  OD1 ASP A 142      38.872-107.302 -45.763  1.00  0.87           O  
ATOM    939  OD2 ASP A 142      40.115-106.546 -47.432  1.00  0.87           O  
ATOM    940  N   ALA A 143      36.075-107.905 -46.482  1.00  0.86           N  
ATOM    941  CA  ALA A 143      35.348-108.838 -45.640  1.00  0.86           C  
ATOM    942  C   ALA A 143      35.782-108.805 -44.176  1.00  0.86           C  
ATOM    943  O   ALA A 143      34.985-109.054 -43.272  1.00  0.86           O  
ATOM    944  CB  ALA A 143      35.496-110.259 -46.217  1.00  0.86           C  
ATOM    945  N   ASN A 144      37.050-108.429 -43.906  1.00  0.85           N  
ATOM    946  CA  ASN A 144      37.578-108.231 -42.567  1.00  0.85           C  
ATOM    947  C   ASN A 144      36.844-107.143 -41.791  1.00  0.85           C  
ATOM    948  O   ASN A 144      36.683-107.237 -40.579  1.00  0.85           O  
ATOM    949  CB  ASN A 144      39.088-107.891 -42.599  1.00  0.85           C  
ATOM    950  CG  ASN A 144      39.866-109.110 -43.085  1.00  0.85           C  
ATOM    951  OD1 ASN A 144      40.017-110.086 -42.357  1.00  0.85           O  
ATOM    952  ND2 ASN A 144      40.367-109.065 -44.340  1.00  0.85           N  
ATOM    953  N   ASN A 145      36.343-106.094 -42.471  1.00  0.86           N  
ATOM    954  CA  ASN A 145      35.774-104.927 -41.820  1.00  0.86           C  
ATOM    955  C   ASN A 145      34.272-105.084 -41.557  1.00  0.86           C  
ATOM    956  O   ASN A 145      33.648-104.231 -40.929  1.00  0.86           O  
ATOM    957  CB  ASN A 145      36.084-103.695 -42.718  1.00  0.86           C  
ATOM    958  CG  ASN A 145      35.588-102.347 -42.188  1.00  0.86           C  
ATOM    959  OD1 ASN A 145      34.871-101.635 -42.897  1.00  0.86           O  
ATOM    960  ND2 ASN A 145      35.955-101.974 -40.945  1.00  0.86           N  
ATOM    961  N   ILE A 146      33.646-106.217 -41.952  1.00  0.90           N  
ATOM    962  CA  ILE A 146      32.235-106.475 -41.657  1.00  0.90           C  
ATOM    963  C   ILE A 146      31.879-106.439 -40.162  1.00  0.90           C  
ATOM    964  O   ILE A 146      30.912-105.742 -39.838  1.00  0.90           O  
ATOM    965  CB  ILE A 146      31.725-107.776 -42.303  1.00  0.90           C  
ATOM    966  CG1 ILE A 146      31.683-107.625 -43.843  1.00  0.90           C  
ATOM    967  CG2 ILE A 146      30.343-108.190 -41.730  1.00  0.90           C  
ATOM    968  CD1 ILE A 146      31.206-108.892 -44.558  1.00  0.90           C  
ATOM    969  N   PRO A 147      32.559-107.064 -39.188  1.00  0.92           N  
ATOM    970  CA  PRO A 147      32.116-107.029 -37.797  1.00  0.92           C  
ATOM    971  C   PRO A 147      32.240-105.644 -37.191  1.00  0.92           C  
ATOM    972  O   PRO A 147      31.358-105.219 -36.451  1.00  0.92           O  
ATOM    973  CB  PRO A 147      33.018-108.052 -37.080  1.00  0.92           C  
ATOM    974  CG  PRO A 147      33.536-108.963 -38.197  1.00  0.92           C  
ATOM    975  CD  PRO A 147      33.667-108.006 -39.374  1.00  0.92           C  
ATOM    976  N   GLU A 148      33.328-104.916 -37.507  1.00  0.87           N  
ATOM    977  CA  GLU A 148      33.565-103.563 -37.046  1.00  0.87           C  
ATOM    978  C   GLU A 148      32.518-102.586 -37.565  1.00  0.87           C  
ATOM    979  O   GLU A 148      31.897-101.835 -36.810  1.00  0.87           O  
ATOM    980  CB  GLU A 148      34.945-103.096 -37.564  1.00  0.87           C  
ATOM    981  CG  GLU A 148      36.135-103.986 -37.134  1.00  0.87           C  
ATOM    982  CD  GLU A 148      37.411-103.557 -37.844  1.00  0.87           C  
ATOM    983  OE1 GLU A 148      38.448-103.363 -37.162  1.00  0.87           O  
ATOM    984  OE2 GLU A 148      37.376-103.397 -39.091  1.00  0.87           O  
ATOM    985  N   ALA A 149      32.244-102.629 -38.887  1.00  0.93           N  
ATOM    986  CA  ALA A 149      31.291-101.763 -39.546  1.00  0.93           C  
ATOM    987  C   ALA A 149      29.865-101.942 -39.038  1.00  0.93           C  
ATOM    988  O   ALA A 149      29.174-100.959 -38.757  1.00  0.93           O  
ATOM    989  CB  ALA A 149      31.357-101.993 -41.068  1.00  0.93           C  
ATOM    990  N   VAL A 150      29.417-103.210 -38.863  1.00  0.93           N  
ATOM    991  CA  VAL A 150      28.119-103.548 -38.285  1.00  0.93           C  
ATOM    992  C   VAL A 150      27.987-103.149 -36.825  1.00  0.93           C  
ATOM    993  O   VAL A 150      27.018-102.498 -36.441  1.00  0.93           O  
ATOM    994  CB  VAL A 150      27.738-105.012 -38.507  1.00  0.93           C  
ATOM    995  CG1 VAL A 150      26.344-105.303 -37.916  1.00  0.93           C  
ATOM    996  CG2 VAL A 150      27.680-105.302 -40.019  1.00  0.93           C  
ATOM    997  N   THR A 151      28.975-103.452 -35.962  1.00  0.91           N  
ATOM    998  CA  THR A 151      28.912-103.088 -34.543  1.00  0.91           C  
ATOM    999  C   THR A 151      28.874-101.589 -34.306  1.00  0.91           C  
ATOM   1000  O   THR A 151      28.103-101.097 -33.479  1.00  0.91           O  
ATOM   1001  CB  THR A 151      30.021-103.737 -33.731  1.00  0.91           C  
ATOM   1002  OG1 THR A 151      29.814-105.140 -33.756  1.00  0.91           O  
ATOM   1003  CG2 THR A 151      29.980-103.344 -32.248  1.00  0.91           C  
ATOM   1004  N   ASN A 152      29.659-100.802 -35.072  1.00  0.91           N  
ATOM   1005  CA  ASN A 152      29.573 -99.347 -35.052  1.00  0.91           C  
ATOM   1006  C   ASN A 152      28.218 -98.801 -35.504  1.00  0.91           C  
ATOM   1007  O   ASN A 152      27.699 -97.868 -34.895  1.00  0.91           O  
ATOM   1008  CB  ASN A 152      30.720 -98.692 -35.864  1.00  0.91           C  
ATOM   1009  CG  ASN A 152      32.027 -98.923 -35.111  1.00  0.91           C  
ATOM   1010  OD1 ASN A 152      32.080 -98.787 -33.890  1.00  0.91           O  
ATOM   1011  ND2 ASN A 152      33.110 -99.281 -35.837  1.00  0.91           N  
ATOM   1012  N   ALA A 153      27.580 -99.390 -36.540  1.00  0.93           N  
ATOM   1013  CA  ALA A 153      26.251 -98.993 -36.983  1.00  0.93           C  
ATOM   1014  C   ALA A 153      25.159 -99.144 -35.927  1.00  0.93           C  
ATOM   1015  O   ALA A 153      24.369 -98.230 -35.705  1.00  0.93           O  
ATOM   1016  CB  ALA A 153      25.839 -99.820 -38.215  1.00  0.93           C  
ATOM   1017  N   PHE A 154      25.125-100.287 -35.207  1.00  0.93           N  
ATOM   1018  CA  PHE A 154      24.193-100.516 -34.108  1.00  0.93           C  
ATOM   1019  C   PHE A 154      24.383 -99.531 -32.959  1.00  0.93           C  
ATOM   1020  O   PHE A 154      23.423 -98.965 -32.436  1.00  0.93           O  
ATOM   1021  CB  PHE A 154      24.330-101.959 -33.547  1.00  0.93           C  
ATOM   1022  CG  PHE A 154      23.479-102.937 -34.314  1.00  0.93           C  
ATOM   1023  CD1 PHE A 154      23.931-103.528 -35.504  1.00  0.93           C  
ATOM   1024  CD2 PHE A 154      22.217-103.307 -33.819  1.00  0.93           C  
ATOM   1025  CE1 PHE A 154      23.143-104.461 -36.189  1.00  0.93           C  
ATOM   1026  CE2 PHE A 154      21.417-104.229 -34.504  1.00  0.93           C  
ATOM   1027  CZ  PHE A 154      21.884-104.808 -35.689  1.00  0.93           C  
ATOM   1028  N   ARG A 155      25.644 -99.268 -32.561  1.00  0.88           N  
ATOM   1029  CA  ARG A 155      25.963 -98.276 -31.547  1.00  0.88           C  
ATOM   1030  C   ARG A 155      25.605 -96.852 -31.948  1.00  0.88           C  
ATOM   1031  O   ARG A 155      24.996 -96.117 -31.175  1.00  0.88           O  
ATOM   1032  CB  ARG A 155      27.470 -98.312 -31.212  1.00  0.88           C  
ATOM   1033  CG  ARG A 155      27.898 -99.577 -30.447  1.00  0.88           C  
ATOM   1034  CD  ARG A 155      29.413 -99.813 -30.435  1.00  0.88           C  
ATOM   1035  NE  ARG A 155      30.116 -98.590 -29.926  1.00  0.88           N  
ATOM   1036  CZ  ARG A 155      30.386 -98.333 -28.641  1.00  0.88           C  
ATOM   1037  NH1 ARG A 155      29.912 -99.047 -27.631  1.00  0.88           N  
ATOM   1038  NH2 ARG A 155      31.207 -97.325 -28.355  1.00  0.88           N  
ATOM   1039  N   ALA A 156      25.940 -96.437 -33.185  1.00  0.92           N  
ATOM   1040  CA  ALA A 156      25.615 -95.129 -33.714  1.00  0.92           C  
ATOM   1041  C   ALA A 156      24.116 -94.891 -33.857  1.00  0.92           C  
ATOM   1042  O   ALA A 156      23.615 -93.815 -33.522  1.00  0.92           O  
ATOM   1043  CB  ALA A 156      26.324 -94.925 -35.067  1.00  0.92           C  
ATOM   1044  N   ALA A 157      23.358 -95.906 -34.321  1.00  0.93           N  
ATOM   1045  CA  ALA A 157      21.910 -95.880 -34.386  1.00  0.93           C  
ATOM   1046  C   ALA A 157      21.240 -95.723 -33.023  1.00  0.93           C  
ATOM   1047  O   ALA A 157      20.336 -94.911 -32.865  1.00  0.93           O  
ATOM   1048  CB  ALA A 157      21.403 -97.175 -35.054  1.00  0.93           C  
ATOM   1049  N   ALA A 158      21.699 -96.481 -32.003  1.00  0.91           N  
ATOM   1050  CA  ALA A 158      21.217 -96.404 -30.635  1.00  0.91           C  
ATOM   1051  C   ALA A 158      21.578 -95.125 -29.879  1.00  0.91           C  
ATOM   1052  O   ALA A 158      20.783 -94.596 -29.106  1.00  0.91           O  
ATOM   1053  CB  ALA A 158      21.750 -97.623 -29.858  1.00  0.91           C  
ATOM   1054  N   SER A 159      22.814 -94.620 -30.069  1.00  0.89           N  
ATOM   1055  CA  SER A 159      23.365 -93.455 -29.380  1.00  0.89           C  
ATOM   1056  C   SER A 159      22.557 -92.179 -29.531  1.00  0.89           C  
ATOM   1057  O   SER A 159      22.098 -91.860 -30.624  1.00  0.89           O  
ATOM   1058  CB  SER A 159      24.794 -93.153 -29.896  1.00  0.89           C  
ATOM   1059  OG  SER A 159      25.463 -92.163 -29.117  1.00  0.89           O  
ATOM   1060  N   GLY A 160      22.381 -91.408 -28.436  1.00  0.90           N  
ATOM   1061  CA  GLY A 160      21.643 -90.147 -28.421  1.00  0.90           C  
ATOM   1062  C   GLY A 160      22.152 -89.083 -29.385  1.00  0.90           C  
ATOM   1063  O   GLY A 160      23.336 -88.772 -29.427  1.00  0.90           O  
ATOM   1064  N   GLN A 161      21.306 -88.419 -30.191  1.00  0.88           N  
ATOM   1065  CA  GLN A 161      19.956 -88.784 -30.573  1.00  0.88           C  
ATOM   1066  C   GLN A 161      19.902 -89.980 -31.499  1.00  0.88           C  
ATOM   1067  O   GLN A 161      20.581 -90.020 -32.524  1.00  0.88           O  
ATOM   1068  CB  GLN A 161      19.263 -87.578 -31.228  1.00  0.88           C  
ATOM   1069  CG  GLN A 161      17.789 -87.822 -31.614  1.00  0.88           C  
ATOM   1070  CD  GLN A 161      17.165 -86.476 -31.956  1.00  0.88           C  
ATOM   1071  OE1 GLN A 161      17.263 -85.542 -31.159  1.00  0.88           O  
ATOM   1072  NE2 GLN A 161      16.536 -86.352 -33.144  1.00  0.88           N  
ATOM   1073  N   ALA A 162      19.094 -91.000 -31.144  1.00  0.92           N  
ATOM   1074  CA  ALA A 162      18.924 -92.211 -31.923  1.00  0.92           C  
ATOM   1075  C   ALA A 162      18.403 -91.980 -33.342  1.00  0.92           C  
ATOM   1076  O   ALA A 162      17.692 -91.014 -33.615  1.00  0.92           O  
ATOM   1077  CB  ALA A 162      18.034 -93.218 -31.171  1.00  0.92           C  
ATOM   1078  N   GLY A 163      18.791 -92.843 -34.297  1.00  0.93           N  
ATOM   1079  CA  GLY A 163      18.393 -92.652 -35.682  1.00  0.93           C  
ATOM   1080  C   GLY A 163      18.827 -93.790 -36.555  1.00  0.93           C  
ATOM   1081  O   GLY A 163      19.077 -94.902 -36.094  1.00  0.93           O  
ATOM   1082  N   ALA A 164      18.940 -93.549 -37.869  1.00  0.93           N  
ATOM   1083  CA  ALA A 164      19.183 -94.606 -38.822  1.00  0.93           C  
ATOM   1084  C   ALA A 164      20.662 -94.777 -39.140  1.00  0.93           C  
ATOM   1085  O   ALA A 164      21.415 -93.811 -39.267  1.00  0.93           O  
ATOM   1086  CB  ALA A 164      18.391 -94.339 -40.116  1.00  0.93           C  
ATOM   1087  N   ALA A 165      21.108 -96.034 -39.292  1.00  0.94           N  
ATOM   1088  CA  ALA A 165      22.421 -96.384 -39.777  1.00  0.94           C  
ATOM   1089  C   ALA A 165      22.283 -97.306 -40.983  1.00  0.94           C  
ATOM   1090  O   ALA A 165      21.463 -98.224 -41.001  1.00  0.94           O  
ATOM   1091  CB  ALA A 165      23.235 -97.058 -38.660  1.00  0.94           C  
ATOM   1092  N   PHE A 166      23.068 -97.064 -42.045  1.00  0.93           N  
ATOM   1093  CA  PHE A 166      23.005 -97.803 -43.290  1.00  0.93           C  
ATOM   1094  C   PHE A 166      24.359 -98.428 -43.609  1.00  0.93           C  
ATOM   1095  O   PHE A 166      25.396 -97.760 -43.607  1.00  0.93           O  
ATOM   1096  CB  PHE A 166      22.545 -96.844 -44.426  1.00  0.93           C  
ATOM   1097  CG  PHE A 166      22.523 -97.508 -45.774  1.00  0.93           C  
ATOM   1098  CD1 PHE A 166      21.449 -98.316 -46.176  1.00  0.93           C  
ATOM   1099  CD2 PHE A 166      23.619 -97.350 -46.633  1.00  0.93           C  
ATOM   1100  CE1 PHE A 166      21.472 -98.960 -47.420  1.00  0.93           C  
ATOM   1101  CE2 PHE A 166      23.648 -97.989 -47.872  1.00  0.93           C  
ATOM   1102  CZ  PHE A 166      22.575 -98.798 -48.269  1.00  0.93           C  
ATOM   1103  N   LEU A 167      24.363 -99.738 -43.916  1.00  0.94           N  
ATOM   1104  CA  LEU A 167      25.529-100.457 -44.378  1.00  0.94           C  
ATOM   1105  C   LEU A 167      25.262-101.171 -45.679  1.00  0.94           C  
ATOM   1106  O   LEU A 167      24.313-101.941 -45.829  1.00  0.94           O  
ATOM   1107  CB  LEU A 167      25.989-101.497 -43.350  1.00  0.94           C  
ATOM   1108  CG  LEU A 167      26.659-100.848 -42.139  1.00  0.94           C  
ATOM   1109  CD1 LEU A 167      26.749-101.873 -41.025  1.00  0.94           C  
ATOM   1110  CD2 LEU A 167      28.063-100.336 -42.479  1.00  0.94           C  
ATOM   1111  N   SER A 168      26.146-100.932 -46.653  1.00  0.94           N  
ATOM   1112  CA  SER A 168      26.107-101.559 -47.953  1.00  0.94           C  
ATOM   1113  C   SER A 168      27.214-102.587 -48.070  1.00  0.94           C  
ATOM   1114  O   SER A 168      28.355-102.366 -47.656  1.00  0.94           O  
ATOM   1115  CB  SER A 168      26.276-100.523 -49.071  1.00  0.94           C  
ATOM   1116  OG  SER A 168      26.141-101.131 -50.352  1.00  0.94           O  
ATOM   1117  N   PHE A 169      26.883-103.758 -48.631  1.00  0.92           N  
ATOM   1118  CA  PHE A 169      27.802-104.851 -48.825  1.00  0.92           C  
ATOM   1119  C   PHE A 169      27.844-105.214 -50.303  1.00  0.92           C  
ATOM   1120  O   PHE A 169      26.852-105.744 -50.810  1.00  0.92           O  
ATOM   1121  CB  PHE A 169      27.334-106.121 -48.074  1.00  0.92           C  
ATOM   1122  CG  PHE A 169      27.204-105.882 -46.601  1.00  0.92           C  
ATOM   1123  CD1 PHE A 169      28.316-106.009 -45.752  1.00  0.92           C  
ATOM   1124  CD2 PHE A 169      25.963-105.519 -46.053  1.00  0.92           C  
ATOM   1125  CE1 PHE A 169      28.189-105.771 -44.377  1.00  0.92           C  
ATOM   1126  CE2 PHE A 169      25.837-105.269 -44.684  1.00  0.92           C  
ATOM   1127  CZ  PHE A 169      26.948-105.401 -43.844  1.00  0.92           C  
ATOM   1128  N   PRO A 170      28.919-104.996 -51.053  1.00  0.91           N  
ATOM   1129  CA  PRO A 170      29.181-105.676 -52.320  1.00  0.91           C  
ATOM   1130  C   PRO A 170      28.982-107.185 -52.284  1.00  0.91           C  
ATOM   1131  O   PRO A 170      29.304-107.829 -51.285  1.00  0.91           O  
ATOM   1132  CB  PRO A 170      30.615-105.263 -52.681  1.00  0.91           C  
ATOM   1133  CG  PRO A 170      30.813-103.933 -51.951  1.00  0.91           C  
ATOM   1134  CD  PRO A 170      30.041-104.150 -50.656  1.00  0.91           C  
ATOM   1135  N   GLN A 171      28.450-107.782 -53.362  1.00  0.86           N  
ATOM   1136  CA  GLN A 171      28.119-109.197 -53.419  1.00  0.86           C  
ATOM   1137  C   GLN A 171      29.293-110.157 -53.183  1.00  0.86           C  
ATOM   1138  O   GLN A 171      29.156-111.209 -52.562  1.00  0.86           O  
ATOM   1139  CB  GLN A 171      27.451-109.500 -54.781  1.00  0.86           C  
ATOM   1140  CG  GLN A 171      26.933-110.949 -54.901  1.00  0.86           C  
ATOM   1141  CD  GLN A 171      26.267-111.199 -56.249  1.00  0.86           C  
ATOM   1142  OE1 GLN A 171      26.442-110.501 -57.244  1.00  0.86           O  
ATOM   1143  NE2 GLN A 171      25.448-112.276 -56.289  1.00  0.86           N  
ATOM   1144  N   ASP A 172      30.503-109.823 -53.679  1.00  0.85           N  
ATOM   1145  CA  ASP A 172      31.707-110.595 -53.438  1.00  0.85           C  
ATOM   1146  C   ASP A 172      32.170-110.552 -51.975  1.00  0.85           C  
ATOM   1147  O   ASP A 172      32.668-111.539 -51.438  1.00  0.85           O  
ATOM   1148  CB  ASP A 172      32.814-110.214 -54.461  1.00  0.85           C  
ATOM   1149  CG  ASP A 172      33.238-108.763 -54.369  1.00  0.85           C  
ATOM   1150  OD1 ASP A 172      32.379-107.863 -54.533  1.00  0.85           O  
ATOM   1151  OD2 ASP A 172      34.448-108.528 -54.132  1.00  0.85           O  
ATOM   1152  N   VAL A 173      31.974-109.411 -51.284  1.00  0.87           N  
ATOM   1153  CA  VAL A 173      32.292-109.225 -49.872  1.00  0.87           C  
ATOM   1154  C   VAL A 173      31.487-110.140 -48.947  1.00  0.87           C  
ATOM   1155  O   VAL A 173      32.034-110.754 -48.030  1.00  0.87           O  
ATOM   1156  CB  VAL A 173      32.140-107.750 -49.484  1.00  0.87           C  
ATOM   1157  CG1 VAL A 173      32.258-107.516 -47.967  1.00  0.87           C  
ATOM   1158  CG2 VAL A 173      33.220-106.936 -50.217  1.00  0.87           C  
ATOM   1159  N   THR A 174      30.163-110.301 -49.167  1.00  0.89           N  
ATOM   1160  CA  THR A 174      29.354-111.253 -48.396  1.00  0.89           C  
ATOM   1161  C   THR A 174      29.608-112.700 -48.754  1.00  0.89           C  
ATOM   1162  O   THR A 174      29.608-113.573 -47.886  1.00  0.89           O  
ATOM   1163  CB  THR A 174      27.850-111.008 -48.408  1.00  0.89           C  
ATOM   1164  OG1 THR A 174      27.329-110.949 -49.727  1.00  0.89           O  
ATOM   1165  CG2 THR A 174      27.593-109.655 -47.750  1.00  0.89           C  
ATOM   1166  N   ALA A 175      29.831-113.011 -50.039  1.00  0.85           N  
ATOM   1167  CA  ALA A 175      30.102-114.360 -50.490  1.00  0.85           C  
ATOM   1168  C   ALA A 175      31.484-114.903 -50.124  1.00  0.85           C  
ATOM   1169  O   ALA A 175      31.644-116.106 -49.916  1.00  0.85           O  
ATOM   1170  CB  ALA A 175      29.888-114.439 -52.011  1.00  0.85           C  
ATOM   1171  N   GLY A 176      32.513-114.029 -50.047  1.00  0.83           N  
ATOM   1172  CA  GLY A 176      33.912-114.368 -49.776  1.00  0.83           C  
ATOM   1173  C   GLY A 176      34.179-115.246 -48.566  1.00  0.83           C  
ATOM   1174  O   GLY A 176      33.749-114.872 -47.473  1.00  0.83           O  
ATOM   1175  N   PRO A 177      34.884-116.379 -48.639  1.00  0.82           N  
ATOM   1176  CA  PRO A 177      35.307-117.125 -47.462  1.00  0.82           C  
ATOM   1177  C   PRO A 177      36.452-116.416 -46.753  1.00  0.82           C  
ATOM   1178  O   PRO A 177      37.306-115.817 -47.396  1.00  0.82           O  
ATOM   1179  CB  PRO A 177      35.704-118.498 -48.027  1.00  0.82           C  
ATOM   1180  CG  PRO A 177      36.182-118.218 -49.456  1.00  0.82           C  
ATOM   1181  CD  PRO A 177      35.414-116.959 -49.876  1.00  0.82           C  
ATOM   1182  N   ALA A 178      36.465-116.440 -45.410  1.00  0.82           N  
ATOM   1183  CA  ALA A 178      37.425-115.701 -44.634  1.00  0.82           C  
ATOM   1184  C   ALA A 178      37.481-116.359 -43.273  1.00  0.82           C  
ATOM   1185  O   ALA A 178      36.540-117.042 -42.876  1.00  0.82           O  
ATOM   1186  CB  ALA A 178      36.978-114.228 -44.485  1.00  0.82           C  
ATOM   1187  N   THR A 179      38.590-116.159 -42.538  1.00  0.82           N  
ATOM   1188  CA  THR A 179      38.800-116.649 -41.178  1.00  0.82           C  
ATOM   1189  C   THR A 179      38.802-115.487 -40.208  1.00  0.82           C  
ATOM   1190  O   THR A 179      39.268-115.593 -39.072  1.00  0.82           O  
ATOM   1191  CB  THR A 179      40.106-117.419 -41.013  1.00  0.82           C  
ATOM   1192  OG1 THR A 179      41.200-116.716 -41.591  1.00  0.82           O  
ATOM   1193  CG2 THR A 179      39.983-118.755 -41.758  1.00  0.82           C  
ATOM   1194  N   ALA A 180      38.246-114.333 -40.640  1.00  0.84           N  
ATOM   1195  CA  ALA A 180      38.035-113.163 -39.815  1.00  0.84           C  
ATOM   1196  C   ALA A 180      37.152-113.462 -38.607  1.00  0.84           C  
ATOM   1197  O   ALA A 180      36.165-114.189 -38.686  1.00  0.84           O  
ATOM   1198  CB  ALA A 180      37.411-112.021 -40.644  1.00  0.84           C  
ATOM   1199  N   LYS A 181      37.512-112.921 -37.434  1.00  0.85           N  
ATOM   1200  CA  LYS A 181      36.847-113.241 -36.194  1.00  0.85           C  
ATOM   1201  C   LYS A 181      35.796-112.173 -35.933  1.00  0.85           C  
ATOM   1202  O   LYS A 181      36.005-111.032 -36.350  1.00  0.85           O  
ATOM   1203  CB  LYS A 181      37.895-113.362 -35.056  1.00  0.85           C  
ATOM   1204  CG  LYS A 181      39.077-114.247 -35.496  1.00  0.85           C  
ATOM   1205  CD  LYS A 181      39.938-114.788 -34.347  1.00  0.85           C  
ATOM   1206  CE  LYS A 181      41.088-115.649 -34.881  1.00  0.85           C  
ATOM   1207  NZ  LYS A 181      41.805-116.313 -33.770  1.00  0.85           N  
ATOM   1208  N   PRO A 182      34.647-112.445 -35.323  1.00  0.88           N  
ATOM   1209  CA  PRO A 182      33.720-111.398 -34.946  1.00  0.88           C  
ATOM   1210  C   PRO A 182      34.214-110.626 -33.735  1.00  0.88           C  
ATOM   1211  O   PRO A 182      35.190-110.995 -33.085  1.00  0.88           O  
ATOM   1212  CB  PRO A 182      32.426-112.173 -34.669  1.00  0.88           C  
ATOM   1213  CG  PRO A 182      32.898-113.513 -34.098  1.00  0.88           C  
ATOM   1214  CD  PRO A 182      34.266-113.739 -34.756  1.00  0.88           C  
ATOM   1215  N   VAL A 183      33.528-109.521 -33.439  1.00  0.87           N  
ATOM   1216  CA  VAL A 183      33.924-108.517 -32.482  1.00  0.87           C  
ATOM   1217  C   VAL A 183      32.852-108.538 -31.414  1.00  0.87           C  
ATOM   1218  O   VAL A 183      31.691-108.789 -31.718  1.00  0.87           O  
ATOM   1219  CB  VAL A 183      33.985-107.179 -33.211  1.00  0.87           C  
ATOM   1220  CG1 VAL A 183      33.985-105.981 -32.260  1.00  0.87           C  
ATOM   1221  CG2 VAL A 183      35.264-107.150 -34.066  1.00  0.87           C  
ATOM   1222  N   LYS A 184      33.180-108.314 -30.120  1.00  0.87           N  
ATOM   1223  CA  LYS A 184      32.161-108.212 -29.088  1.00  0.87           C  
ATOM   1224  C   LYS A 184      31.174-107.075 -29.350  1.00  0.87           C  
ATOM   1225  O   LYS A 184      31.547-105.954 -29.697  1.00  0.87           O  
ATOM   1226  CB  LYS A 184      32.763-107.976 -27.677  1.00  0.87           C  
ATOM   1227  CG  LYS A 184      33.686-109.091 -27.153  1.00  0.87           C  
ATOM   1228  CD  LYS A 184      34.181-108.770 -25.726  1.00  0.87           C  
ATOM   1229  CE  LYS A 184      35.155-109.796 -25.133  1.00  0.87           C  
ATOM   1230  NZ  LYS A 184      35.439-109.482 -23.717  1.00  0.87           N  
ATOM   1231  N   THR A 185      29.866-107.330 -29.162  1.00  0.88           N  
ATOM   1232  CA  THR A 185      28.809-106.343 -29.324  1.00  0.88           C  
ATOM   1233  C   THR A 185      28.738-105.378 -28.175  1.00  0.88           C  
ATOM   1234  O   THR A 185      27.793-105.353 -27.394  1.00  0.88           O  
ATOM   1235  CB  THR A 185      27.448-106.974 -29.531  1.00  0.88           C  
ATOM   1236  OG1 THR A 185      27.294-108.123 -28.702  1.00  0.88           O  
ATOM   1237  CG2 THR A 185      27.435-107.421 -30.995  1.00  0.88           C  
ATOM   1238  N   MET A 186      29.771-104.526 -28.059  1.00  0.88           N  
ATOM   1239  CA  MET A 186      29.916-103.555 -27.001  1.00  0.88           C  
ATOM   1240  C   MET A 186      28.753-102.562 -26.937  1.00  0.88           C  
ATOM   1241  O   MET A 186      28.631-101.729 -27.845  1.00  0.88           O  
ATOM   1242  CB  MET A 186      31.256-102.795 -27.163  1.00  0.88           C  
ATOM   1243  CG  MET A 186      31.574-101.834 -26.001  1.00  0.88           C  
ATOM   1244  SD  MET A 186      31.471-102.603 -24.358  1.00  0.88           S  
ATOM   1245  CE  MET A 186      31.691-101.061 -23.438  1.00  0.88           C  
ATOM   1246  N   PRO A 187      27.861-102.594 -25.939  1.00  0.88           N  
ATOM   1247  CA  PRO A 187      26.620-101.839 -25.987  1.00  0.88           C  
ATOM   1248  C   PRO A 187      26.898-100.360 -25.851  1.00  0.88           C  
ATOM   1249  O   PRO A 187      27.845 -99.970 -25.177  1.00  0.88           O  
ATOM   1250  CB  PRO A 187      25.787-102.396 -24.816  1.00  0.88           C  
ATOM   1251  CG  PRO A 187      26.823-102.947 -23.835  1.00  0.88           C  
ATOM   1252  CD  PRO A 187      27.923-103.464 -24.758  1.00  0.88           C  
ATOM   1253  N   ALA A 188      26.106 -99.508 -26.530  1.00  0.89           N  
ATOM   1254  CA  ALA A 188      26.245 -98.072 -26.449  1.00  0.89           C  
ATOM   1255  C   ALA A 188      26.079 -97.547 -25.011  1.00  0.89           C  
ATOM   1256  O   ALA A 188      24.999 -97.712 -24.430  1.00  0.89           O  
ATOM   1257  CB  ALA A 188      25.213 -97.410 -27.382  1.00  0.89           C  
ATOM   1258  N   PRO A 189      27.094 -96.952 -24.380  1.00  0.88           N  
ATOM   1259  CA  PRO A 189      27.069 -96.684 -22.951  1.00  0.88           C  
ATOM   1260  C   PRO A 189      26.180 -95.498 -22.655  1.00  0.88           C  
ATOM   1261  O   PRO A 189      26.052 -94.590 -23.475  1.00  0.88           O  
ATOM   1262  CB  PRO A 189      28.540 -96.388 -22.608  1.00  0.88           C  
ATOM   1263  CG  PRO A 189      29.086 -95.793 -23.903  1.00  0.88           C  
ATOM   1264  CD  PRO A 189      28.410 -96.661 -24.955  1.00  0.88           C  
ATOM   1265  N   LYS A 190      25.515 -95.499 -21.488  1.00  0.86           N  
ATOM   1266  CA  LYS A 190      24.837 -94.323 -20.992  1.00  0.86           C  
ATOM   1267  C   LYS A 190      25.806 -93.222 -20.585  1.00  0.86           C  
ATOM   1268  O   LYS A 190      26.920 -93.473 -20.129  1.00  0.86           O  
ATOM   1269  CB  LYS A 190      23.888 -94.677 -19.821  1.00  0.86           C  
ATOM   1270  CG  LYS A 190      22.711 -95.585 -20.227  1.00  0.86           C  
ATOM   1271  CD  LYS A 190      21.729 -94.858 -21.164  1.00  0.86           C  
ATOM   1272  CE  LYS A 190      20.409 -95.583 -21.419  1.00  0.86           C  
ATOM   1273  NZ  LYS A 190      20.686 -96.860 -22.110  1.00  0.86           N  
ATOM   1274  N   LEU A 191      25.372 -91.960 -20.753  1.00  0.87           N  
ATOM   1275  CA  LEU A 191      26.025 -90.807 -20.173  1.00  0.87           C  
ATOM   1276  C   LEU A 191      25.628 -90.724 -18.713  1.00  0.87           C  
ATOM   1277  O   LEU A 191      24.655 -91.343 -18.299  1.00  0.87           O  
ATOM   1278  CB  LEU A 191      25.580 -89.499 -20.883  1.00  0.87           C  
ATOM   1279  CG  LEU A 191      26.008 -89.383 -22.359  1.00  0.87           C  
ATOM   1280  CD1 LEU A 191      25.462 -88.081 -22.963  1.00  0.87           C  
ATOM   1281  CD2 LEU A 191      27.533 -89.435 -22.513  1.00  0.87           C  
ATOM   1282  N   GLY A 192      26.361 -89.952 -17.888  1.00  0.88           N  
ATOM   1283  CA  GLY A 192      25.805 -89.527 -16.608  1.00  0.88           C  
ATOM   1284  C   GLY A 192      24.827 -88.393 -16.775  1.00  0.88           C  
ATOM   1285  O   GLY A 192      24.683 -87.816 -17.854  1.00  0.88           O  
ATOM   1286  N   ALA A 193      24.141 -88.019 -15.687  1.00  0.89           N  
ATOM   1287  CA  ALA A 193      23.448 -86.754 -15.521  1.00  0.89           C  
ATOM   1288  C   ALA A 193      24.214 -85.483 -15.932  1.00  0.89           C  
ATOM   1289  O   ALA A 193      25.439 -85.447 -16.050  1.00  0.89           O  
ATOM   1290  CB  ALA A 193      22.970 -86.605 -14.061  1.00  0.89           C  
ATOM   1291  N   ALA A 194      23.483 -84.370 -16.146  1.00  0.89           N  
ATOM   1292  CA  ALA A 194      24.059 -83.037 -16.229  1.00  0.89           C  
ATOM   1293  C   ALA A 194      24.770 -82.609 -14.940  1.00  0.89           C  
ATOM   1294  O   ALA A 194      24.454 -83.106 -13.862  1.00  0.89           O  
ATOM   1295  CB  ALA A 194      22.970 -82.012 -16.581  1.00  0.89           C  
ATOM   1296  N   SER A 195      25.769 -81.695 -15.011  1.00  0.91           N  
ATOM   1297  CA  SER A 195      26.574 -81.327 -13.841  1.00  0.91           C  
ATOM   1298  C   SER A 195      25.769 -80.735 -12.681  1.00  0.91           C  
ATOM   1299  O   SER A 195      24.799 -80.004 -12.879  1.00  0.91           O  
ATOM   1300  CB  SER A 195      27.797 -80.412 -14.171  1.00  0.91           C  
ATOM   1301  OG  SER A 195      27.439 -79.054 -14.451  1.00  0.91           O  
ATOM   1302  N   ASP A 196      26.144 -81.040 -11.417  1.00  0.89           N  
ATOM   1303  CA  ASP A 196      25.357 -80.717 -10.231  1.00  0.89           C  
ATOM   1304  C   ASP A 196      25.034 -79.233 -10.066  1.00  0.89           C  
ATOM   1305  O   ASP A 196      23.926 -78.836  -9.711  1.00  0.89           O  
ATOM   1306  CB  ASP A 196      26.094 -81.205  -8.965  1.00  0.89           C  
ATOM   1307  CG  ASP A 196      26.258 -82.711  -9.016  1.00  0.89           C  
ATOM   1308  OD1 ASP A 196      25.237 -83.405  -9.253  1.00  0.89           O  
ATOM   1309  OD2 ASP A 196      27.411 -83.174  -8.842  1.00  0.89           O  
ATOM   1310  N   GLU A 197      25.998 -78.352 -10.383  1.00  0.87           N  
ATOM   1311  CA  GLU A 197      25.803 -76.916 -10.411  1.00  0.87           C  
ATOM   1312  C   GLU A 197      24.752 -76.451 -11.417  1.00  0.87           C  
ATOM   1313  O   GLU A 197      23.917 -75.595 -11.119  1.00  0.87           O  
ATOM   1314  CB  GLU A 197      27.147 -76.220 -10.676  1.00  0.87           C  
ATOM   1315  CG  GLU A 197      28.159 -76.451  -9.529  1.00  0.87           C  
ATOM   1316  CD  GLU A 197      29.464 -75.688  -9.742  1.00  0.87           C  
ATOM   1317  OE1 GLU A 197      29.622 -75.059 -10.818  1.00  0.87           O  
ATOM   1318  OE2 GLU A 197      30.303 -75.730  -8.807  1.00  0.87           O  
ATOM   1319  N   GLN A 198      24.717 -77.047 -12.628  1.00  0.87           N  
ATOM   1320  CA  GLN A 198      23.656 -76.827 -13.596  1.00  0.87           C  
ATOM   1321  C   GLN A 198      22.287 -77.315 -13.112  1.00  0.87           C  
ATOM   1322  O   GLN A 198      21.278 -76.639 -13.309  1.00  0.87           O  
ATOM   1323  CB  GLN A 198      23.986 -77.478 -14.959  1.00  0.87           C  
ATOM   1324  CG  GLN A 198      25.177 -76.854 -15.715  1.00  0.87           C  
ATOM   1325  CD  GLN A 198      25.364 -77.606 -17.038  1.00  0.87           C  
ATOM   1326  OE1 GLN A 198      25.246 -78.821 -17.127  1.00  0.87           O  
ATOM   1327  NE2 GLN A 198      25.620 -76.841 -18.128  1.00  0.87           N  
ATOM   1328  N   ILE A 199      22.214 -78.480 -12.425  1.00  0.90           N  
ATOM   1329  CA  ILE A 199      20.984 -78.988 -11.805  1.00  0.90           C  
ATOM   1330  C   ILE A 199      20.433 -78.005 -10.770  1.00  0.90           C  
ATOM   1331  O   ILE A 199      19.262 -77.626 -10.801  1.00  0.90           O  
ATOM   1332  CB  ILE A 199      21.193 -80.336 -11.098  1.00  0.90           C  
ATOM   1333  CG1 ILE A 199      21.802 -81.425 -12.017  1.00  0.90           C  
ATOM   1334  CG2 ILE A 199      19.873 -80.821 -10.449  1.00  0.90           C  
ATOM   1335  CD1 ILE A 199      20.812 -82.117 -12.956  1.00  0.90           C  
ATOM   1336  N   SER A 200      21.306 -77.503  -9.869  1.00  0.91           N  
ATOM   1337  CA  SER A 200      20.982 -76.491  -8.864  1.00  0.91           C  
ATOM   1338  C   SER A 200      20.510 -75.185  -9.465  1.00  0.91           C  
ATOM   1339  O   SER A 200      19.541 -74.579  -9.008  1.00  0.91           O  
ATOM   1340  CB  SER A 200      22.201 -76.152  -7.972  1.00  0.91           C  
ATOM   1341  OG  SER A 200      22.540 -77.277  -7.168  1.00  0.91           O  
ATOM   1342  N   ALA A 201      21.169 -74.727 -10.548  1.00  0.91           N  
ATOM   1343  CA  ALA A 201      20.767 -73.565 -11.310  1.00  0.91           C  
ATOM   1344  C   ALA A 201      19.377 -73.701 -11.936  1.00  0.91           C  
ATOM   1345  O   ALA A 201      18.577 -72.768 -11.905  1.00  0.91           O  
ATOM   1346  CB  ALA A 201      21.820 -73.284 -12.400  1.00  0.91           C  
ATOM   1347  N   ALA A 202      19.041 -74.883 -12.495  1.00  0.93           N  
ATOM   1348  CA  ALA A 202      17.715 -75.184 -13.003  1.00  0.93           C  
ATOM   1349  C   ALA A 202      16.627 -75.186 -11.933  1.00  0.93           C  
ATOM   1350  O   ALA A 202      15.569 -74.588 -12.122  1.00  0.93           O  
ATOM   1351  CB  ALA A 202      17.726 -76.539 -13.733  1.00  0.93           C  
ATOM   1352  N   ILE A 203      16.882 -75.804 -10.757  1.00  0.91           N  
ATOM   1353  CA  ILE A 203      15.975 -75.787  -9.606  1.00  0.91           C  
ATOM   1354  C   ILE A 203      15.725 -74.368  -9.114  1.00  0.91           C  
ATOM   1355  O   ILE A 203      14.588 -73.960  -8.895  1.00  0.91           O  
ATOM   1356  CB  ILE A 203      16.499 -76.649  -8.452  1.00  0.91           C  
ATOM   1357  CG1 ILE A 203      16.544 -78.139  -8.865  1.00  0.91           C  
ATOM   1358  CG2 ILE A 203      15.634 -76.471  -7.177  1.00  0.91           C  
ATOM   1359  CD1 ILE A 203      17.388 -78.993  -7.915  1.00  0.91           C  
ATOM   1360  N   ALA A 204      16.792 -73.551  -9.002  1.00  0.92           N  
ATOM   1361  CA  ALA A 204      16.702 -72.153  -8.635  1.00  0.92           C  
ATOM   1362  C   ALA A 204      15.884 -71.307  -9.612  1.00  0.92           C  
ATOM   1363  O   ALA A 204      15.076 -70.477  -9.201  1.00  0.92           O  
ATOM   1364  CB  ALA A 204      18.121 -71.573  -8.489  1.00  0.92           C  
ATOM   1365  N   LYS A 205      16.037 -71.518 -10.940  1.00  0.91           N  
ATOM   1366  CA  LYS A 205      15.173 -70.893 -11.934  1.00  0.91           C  
ATOM   1367  C   LYS A 205      13.704 -71.314 -11.829  1.00  0.91           C  
ATOM   1368  O   LYS A 205      12.816 -70.475 -11.922  1.00  0.91           O  
ATOM   1369  CB  LYS A 205      15.659 -71.131 -13.393  1.00  0.91           C  
ATOM   1370  CG  LYS A 205      16.996 -70.453 -13.758  1.00  0.91           C  
ATOM   1371  CD  LYS A 205      17.196 -70.368 -15.285  1.00  0.91           C  
ATOM   1372  CE  LYS A 205      18.622 -70.076 -15.782  1.00  0.91           C  
ATOM   1373  NZ  LYS A 205      19.135 -68.793 -15.259  1.00  0.91           N  
ATOM   1374  N   ILE A 206      13.408 -72.615 -11.614  1.00  0.89           N  
ATOM   1375  CA  ILE A 206      12.048 -73.122 -11.414  1.00  0.89           C  
ATOM   1376  C   ILE A 206      11.392 -72.601 -10.138  1.00  0.89           C  
ATOM   1377  O   ILE A 206      10.235 -72.193 -10.138  1.00  0.89           O  
ATOM   1378  CB  ILE A 206      12.023 -74.655 -11.434  1.00  0.89           C  
ATOM   1379  CG1 ILE A 206      12.432 -75.176 -12.833  1.00  0.89           C  
ATOM   1380  CG2 ILE A 206      10.628 -75.204 -11.043  1.00  0.89           C  
ATOM   1381  CD1 ILE A 206      12.781 -76.669 -12.847  1.00  0.89           C  
ATOM   1382  N   HIS A 207      12.118 -72.581  -9.002  1.00  0.88           N  
ATOM   1383  CA  HIS A 207      11.586 -72.132  -7.721  1.00  0.88           C  
ATOM   1384  C   HIS A 207      11.239 -70.660  -7.628  1.00  0.88           C  
ATOM   1385  O   HIS A 207      10.366 -70.279  -6.858  1.00  0.88           O  
ATOM   1386  CB  HIS A 207      12.538 -72.475  -6.555  1.00  0.88           C  
ATOM   1387  CG  HIS A 207      12.350 -73.868  -6.059  1.00  0.88           C  
ATOM   1388  ND1 HIS A 207      13.200 -74.344  -5.080  1.00  0.88           N  
ATOM   1389  CD2 HIS A 207      11.290 -74.699  -6.204  1.00  0.88           C  
ATOM   1390  CE1 HIS A 207      12.639 -75.452  -4.648  1.00  0.88           C  
ATOM   1391  NE2 HIS A 207      11.471 -75.712  -5.292  1.00  0.88           N  
ATOM   1392  N   ASN A 208      11.913 -69.800  -8.406  1.00  0.90           N  
ATOM   1393  CA  ASN A 208      11.656 -68.369  -8.400  1.00  0.90           C  
ATOM   1394  C   ASN A 208      10.778 -67.958  -9.575  1.00  0.90           C  
ATOM   1395  O   ASN A 208      10.655 -66.777  -9.885  1.00  0.90           O  
ATOM   1396  CB  ASN A 208      12.986 -67.578  -8.446  1.00  0.90           C  
ATOM   1397  CG  ASN A 208      13.734 -67.751  -7.130  1.00  0.90           C  
ATOM   1398  OD1 ASN A 208      13.533 -66.996  -6.180  1.00  0.90           O  
ATOM   1399  ND2 ASN A 208      14.635 -68.754  -7.045  1.00  0.90           N  
ATOM   1400  N   ALA A 209      10.147 -68.930 -10.258  1.00  0.87           N  
ATOM   1401  CA  ALA A 209       9.242 -68.675 -11.352  1.00  0.87           C  
ATOM   1402  C   ALA A 209       7.808 -68.524 -10.881  1.00  0.87           C  
ATOM   1403  O   ALA A 209       7.325 -69.267 -10.029  1.00  0.87           O  
ATOM   1404  CB  ALA A 209       9.288 -69.855 -12.332  1.00  0.87           C  
ATOM   1405  N   ASN A 210       7.080 -67.565 -11.472  1.00  0.82           N  
ATOM   1406  CA  ASN A 210       5.668 -67.352 -11.235  1.00  0.82           C  
ATOM   1407  C   ASN A 210       4.809 -68.472 -11.810  1.00  0.82           C  
ATOM   1408  O   ASN A 210       3.824 -68.915 -11.219  1.00  0.82           O  
ATOM   1409  CB  ASN A 210       5.220 -66.045 -11.924  1.00  0.82           C  
ATOM   1410  CG  ASN A 210       5.758 -64.813 -11.211  1.00  0.82           C  
ATOM   1411  OD1 ASN A 210       6.070 -64.791 -10.027  1.00  0.82           O  
ATOM   1412  ND2 ASN A 210       5.809 -63.684 -11.959  1.00  0.82           N  
ATOM   1413  N   LEU A 211       5.168 -68.951 -13.013  1.00  0.82           N  
ATOM   1414  CA  LEU A 211       4.435 -69.988 -13.698  1.00  0.82           C  
ATOM   1415  C   LEU A 211       5.415 -70.863 -14.474  1.00  0.82           C  
ATOM   1416  O   LEU A 211       5.559 -70.734 -15.694  1.00  0.82           O  
ATOM   1417  CB  LEU A 211       3.347 -69.366 -14.613  1.00  0.82           C  
ATOM   1418  CG  LEU A 211       2.484 -70.353 -15.431  1.00  0.82           C  
ATOM   1419  CD1 LEU A 211       1.922 -71.509 -14.592  1.00  0.82           C  
ATOM   1420  CD2 LEU A 211       1.343 -69.606 -16.137  1.00  0.82           C  
ATOM   1421  N   PRO A 212       6.133 -71.778 -13.819  1.00  0.87           N  
ATOM   1422  CA  PRO A 212       6.998 -72.710 -14.520  1.00  0.87           C  
ATOM   1423  C   PRO A 212       6.184 -73.807 -15.193  1.00  0.87           C  
ATOM   1424  O   PRO A 212       5.275 -74.373 -14.589  1.00  0.87           O  
ATOM   1425  CB  PRO A 212       7.910 -73.255 -13.409  1.00  0.87           C  
ATOM   1426  CG  PRO A 212       7.057 -73.181 -12.137  1.00  0.87           C  
ATOM   1427  CD  PRO A 212       6.171 -71.955 -12.363  1.00  0.87           C  
ATOM   1428  N   VAL A 213       6.509 -74.128 -16.456  1.00  0.92           N  
ATOM   1429  CA  VAL A 213       5.789 -75.099 -17.265  1.00  0.92           C  
ATOM   1430  C   VAL A 213       6.779 -76.115 -17.801  1.00  0.92           C  
ATOM   1431  O   VAL A 213       7.895 -75.781 -18.198  1.00  0.92           O  
ATOM   1432  CB  VAL A 213       5.035 -74.421 -18.413  1.00  0.92           C  
ATOM   1433  CG1 VAL A 213       4.447 -75.431 -19.422  1.00  0.92           C  
ATOM   1434  CG2 VAL A 213       3.887 -73.585 -17.818  1.00  0.92           C  
ATOM   1435  N   VAL A 214       6.403 -77.409 -17.822  1.00  0.94           N  
ATOM   1436  CA  VAL A 214       7.214 -78.443 -18.446  1.00  0.94           C  
ATOM   1437  C   VAL A 214       6.716 -78.726 -19.857  1.00  0.94           C  
ATOM   1438  O   VAL A 214       5.548 -79.034 -20.092  1.00  0.94           O  
ATOM   1439  CB  VAL A 214       7.257 -79.731 -17.633  1.00  0.94           C  
ATOM   1440  CG1 VAL A 214       8.171 -80.776 -18.305  1.00  0.94           C  
ATOM   1441  CG2 VAL A 214       7.808 -79.408 -16.235  1.00  0.94           C  
ATOM   1442  N   LEU A 215       7.616 -78.644 -20.851  1.00  0.94           N  
ATOM   1443  CA  LEU A 215       7.337 -79.040 -22.215  1.00  0.94           C  
ATOM   1444  C   LEU A 215       8.004 -80.384 -22.426  1.00  0.94           C  
ATOM   1445  O   LEU A 215       9.227 -80.498 -22.513  1.00  0.94           O  
ATOM   1446  CB  LEU A 215       7.875 -77.979 -23.208  1.00  0.94           C  
ATOM   1447  CG  LEU A 215       7.378 -78.067 -24.671  1.00  0.94           C  
ATOM   1448  CD1 LEU A 215       7.803 -76.805 -25.433  1.00  0.94           C  
ATOM   1449  CD2 LEU A 215       7.870 -79.298 -25.446  1.00  0.94           C  
ATOM   1450  N   VAL A 216       7.210 -81.465 -22.503  1.00  0.94           N  
ATOM   1451  CA  VAL A 216       7.757 -82.794 -22.690  1.00  0.94           C  
ATOM   1452  C   VAL A 216       7.860 -83.063 -24.177  1.00  0.94           C  
ATOM   1453  O   VAL A 216       6.871 -82.984 -24.901  1.00  0.94           O  
ATOM   1454  CB  VAL A 216       6.930 -83.873 -22.009  1.00  0.94           C  
ATOM   1455  CG1 VAL A 216       7.705 -85.204 -22.052  1.00  0.94           C  
ATOM   1456  CG2 VAL A 216       6.658 -83.459 -20.549  1.00  0.94           C  
ATOM   1457  N   GLY A 217       9.083 -83.335 -24.674  1.00  0.94           N  
ATOM   1458  CA  GLY A 217       9.346 -83.585 -26.081  1.00  0.94           C  
ATOM   1459  C   GLY A 217       9.591 -85.036 -26.383  1.00  0.94           C  
ATOM   1460  O   GLY A 217       9.472 -85.913 -25.532  1.00  0.94           O  
ATOM   1461  N   MET A 218      10.025 -85.312 -27.624  1.00  0.92           N  
ATOM   1462  CA  MET A 218      10.277 -86.622 -28.197  1.00  0.92           C  
ATOM   1463  C   MET A 218      11.108 -87.601 -27.372  1.00  0.92           C  
ATOM   1464  O   MET A 218      10.777 -88.777 -27.241  1.00  0.92           O  
ATOM   1465  CB  MET A 218      11.021 -86.375 -29.526  1.00  0.92           C  
ATOM   1466  CG  MET A 218      11.221 -87.619 -30.402  1.00  0.92           C  
ATOM   1467  SD  MET A 218      11.781 -87.184 -32.070  1.00  0.92           S  
ATOM   1468  CE  MET A 218      13.493 -86.825 -31.609  1.00  0.92           C  
ATOM   1469  N   LYS A 219      12.218 -87.144 -26.753  1.00  0.92           N  
ATOM   1470  CA  LYS A 219      13.034 -88.039 -25.948  1.00  0.92           C  
ATOM   1471  C   LYS A 219      12.607 -88.036 -24.493  1.00  0.92           C  
ATOM   1472  O   LYS A 219      13.063 -88.857 -23.699  1.00  0.92           O  
ATOM   1473  CB  LYS A 219      14.554 -87.780 -26.034  1.00  0.92           C  
ATOM   1474  CG  LYS A 219      15.166 -88.029 -27.426  1.00  0.92           C  
ATOM   1475  CD  LYS A 219      15.076 -86.867 -28.437  1.00  0.92           C  
ATOM   1476  CE  LYS A 219      15.724 -85.537 -28.020  1.00  0.92           C  
ATOM   1477  NZ  LYS A 219      17.151 -85.454 -28.372  1.00  0.92           N  
ATOM   1478  N   GLY A 220      11.625 -87.188 -24.129  1.00  0.94           N  
ATOM   1479  CA  GLY A 220      10.931 -87.295 -22.854  1.00  0.94           C  
ATOM   1480  C   GLY A 220       9.928 -88.419 -22.861  1.00  0.94           C  
ATOM   1481  O   GLY A 220       9.501 -88.871 -21.809  1.00  0.94           O  
ATOM   1482  N   GLY A 221       9.582 -88.929 -24.066  1.00  0.93           N  
ATOM   1483  CA  GLY A 221       8.651 -90.029 -24.304  1.00  0.93           C  
ATOM   1484  C   GLY A 221       9.191 -91.438 -24.139  1.00  0.93           C  
ATOM   1485  O   GLY A 221       8.475 -92.414 -24.343  1.00  0.93           O  
ATOM   1486  N   ARG A 222      10.488 -91.623 -23.808  1.00  0.90           N  
ATOM   1487  CA  ARG A 222      11.036 -92.951 -23.516  1.00  0.90           C  
ATOM   1488  C   ARG A 222      10.623 -93.429 -22.108  1.00  0.90           C  
ATOM   1489  O   ARG A 222      10.499 -92.574 -21.234  1.00  0.90           O  
ATOM   1490  CB  ARG A 222      12.588 -93.018 -23.648  1.00  0.90           C  
ATOM   1491  CG  ARG A 222      13.173 -93.009 -25.085  1.00  0.90           C  
ATOM   1492  CD  ARG A 222      13.098 -91.659 -25.807  1.00  0.90           C  
ATOM   1493  NE  ARG A 222      14.161 -91.607 -26.876  1.00  0.90           N  
ATOM   1494  CZ  ARG A 222      13.991 -91.816 -28.190  1.00  0.90           C  
ATOM   1495  NH1 ARG A 222      12.826 -92.146 -28.732  1.00  0.90           N  
ATOM   1496  NH2 ARG A 222      15.039 -91.689 -29.003  1.00  0.90           N  
ATOM   1497  N   PRO A 223      10.409 -94.724 -21.799  1.00  0.91           N  
ATOM   1498  CA  PRO A 223       9.845 -95.187 -20.522  1.00  0.91           C  
ATOM   1499  C   PRO A 223      10.465 -94.646 -19.246  1.00  0.91           C  
ATOM   1500  O   PRO A 223       9.740 -94.090 -18.425  1.00  0.91           O  
ATOM   1501  CB  PRO A 223       9.913 -96.719 -20.608  1.00  0.91           C  
ATOM   1502  CG  PRO A 223       9.772 -97.001 -22.105  1.00  0.91           C  
ATOM   1503  CD  PRO A 223      10.497 -95.826 -22.764  1.00  0.91           C  
ATOM   1504  N   GLU A 224      11.801 -94.752 -19.098  1.00  0.87           N  
ATOM   1505  CA  GLU A 224      12.576 -94.231 -17.981  1.00  0.87           C  
ATOM   1506  C   GLU A 224      12.452 -92.718 -17.826  1.00  0.87           C  
ATOM   1507  O   GLU A 224      12.305 -92.172 -16.731  1.00  0.87           O  
ATOM   1508  CB  GLU A 224      14.075 -94.560 -18.199  1.00  0.87           C  
ATOM   1509  CG  GLU A 224      14.422 -96.068 -18.187  1.00  0.87           C  
ATOM   1510  CD  GLU A 224      14.241 -96.685 -16.802  1.00  0.87           C  
ATOM   1511  OE1 GLU A 224      14.694 -96.049 -15.817  1.00  0.87           O  
ATOM   1512  OE2 GLU A 224      13.687 -97.810 -16.751  1.00  0.87           O  
ATOM   1513  N   ALA A 225      12.470 -91.983 -18.961  1.00  0.93           N  
ATOM   1514  CA  ALA A 225      12.259 -90.552 -18.986  1.00  0.93           C  
ATOM   1515  C   ALA A 225      10.856 -90.175 -18.522  1.00  0.93           C  
ATOM   1516  O   ALA A 225      10.701 -89.322 -17.657  1.00  0.93           O  
ATOM   1517  CB  ALA A 225      12.528 -89.992 -20.398  1.00  0.93           C  
ATOM   1518  N   ILE A 226       9.807 -90.874 -19.015  1.00  0.91           N  
ATOM   1519  CA  ILE A 226       8.429 -90.698 -18.565  1.00  0.91           C  
ATOM   1520  C   ILE A 226       8.272 -90.997 -17.085  1.00  0.91           C  
ATOM   1521  O   ILE A 226       7.632 -90.244 -16.351  1.00  0.91           O  
ATOM   1522  CB  ILE A 226       7.429 -91.527 -19.383  1.00  0.91           C  
ATOM   1523  CG1 ILE A 226       7.327 -90.924 -20.800  1.00  0.91           C  
ATOM   1524  CG2 ILE A 226       6.044 -91.564 -18.690  1.00  0.91           C  
ATOM   1525  CD1 ILE A 226       6.409 -91.679 -21.765  1.00  0.91           C  
ATOM   1526  N   GLU A 227       8.887 -92.079 -16.576  1.00  0.88           N  
ATOM   1527  CA  GLU A 227       8.846 -92.409 -15.166  1.00  0.88           C  
ATOM   1528  C   GLU A 227       9.436 -91.318 -14.265  1.00  0.88           C  
ATOM   1529  O   GLU A 227       8.836 -90.914 -13.263  1.00  0.88           O  
ATOM   1530  CB  GLU A 227       9.578 -93.739 -14.902  1.00  0.88           C  
ATOM   1531  CG  GLU A 227       9.330 -94.218 -13.462  1.00  0.88           C  
ATOM   1532  CD  GLU A 227      10.175 -95.419 -13.071  1.00  0.88           C  
ATOM   1533  OE1 GLU A 227      11.110 -95.193 -12.236  1.00  0.88           O  
ATOM   1534  OE2 GLU A 227       9.834 -96.551 -13.495  1.00  0.88           O  
ATOM   1535  N   ALA A 228      10.608 -90.774 -14.653  1.00  0.92           N  
ATOM   1536  CA  ALA A 228      11.241 -89.634 -14.020  1.00  0.92           C  
ATOM   1537  C   ALA A 228      10.446 -88.326 -14.137  1.00  0.92           C  
ATOM   1538  O   ALA A 228      10.267 -87.614 -13.147  1.00  0.92           O  
ATOM   1539  CB  ALA A 228      12.666 -89.467 -14.583  1.00  0.92           C  
ATOM   1540  N   VAL A 229       9.886 -88.003 -15.333  1.00  0.93           N  
ATOM   1541  CA  VAL A 229       9.013 -86.843 -15.559  1.00  0.93           C  
ATOM   1542  C   VAL A 229       7.788 -86.906 -14.665  1.00  0.93           C  
ATOM   1543  O   VAL A 229       7.439 -85.940 -13.990  1.00  0.93           O  
ATOM   1544  CB  VAL A 229       8.537 -86.709 -17.020  1.00  0.93           C  
ATOM   1545  CG1 VAL A 229       7.420 -85.658 -17.184  1.00  0.93           C  
ATOM   1546  CG2 VAL A 229       9.694 -86.279 -17.935  1.00  0.93           C  
ATOM   1547  N   ARG A 230       7.129 -88.074 -14.575  1.00  0.90           N  
ATOM   1548  CA  ARG A 230       5.969 -88.269 -13.732  1.00  0.90           C  
ATOM   1549  C   ARG A 230       6.223 -88.049 -12.238  1.00  0.90           C  
ATOM   1550  O   ARG A 230       5.380 -87.491 -11.546  1.00  0.90           O  
ATOM   1551  CB  ARG A 230       5.379 -89.682 -13.932  1.00  0.90           C  
ATOM   1552  CG  ARG A 230       4.625 -89.903 -15.259  1.00  0.90           C  
ATOM   1553  CD  ARG A 230       4.117 -91.343 -15.358  1.00  0.90           C  
ATOM   1554  NE  ARG A 230       3.405 -91.518 -16.657  1.00  0.90           N  
ATOM   1555  CZ  ARG A 230       2.798 -92.650 -17.026  1.00  0.90           C  
ATOM   1556  NH1 ARG A 230       2.756 -93.710 -16.221  1.00  0.90           N  
ATOM   1557  NH2 ARG A 230       2.202 -92.743 -18.206  1.00  0.90           N  
ATOM   1558  N   ARG A 231       7.389 -88.476 -11.692  1.00  0.87           N  
ATOM   1559  CA  ARG A 231       7.772 -88.128 -10.324  1.00  0.87           C  
ATOM   1560  C   ARG A 231       7.943 -86.626 -10.117  1.00  0.87           C  
ATOM   1561  O   ARG A 231       7.379 -86.050  -9.186  1.00  0.87           O  
ATOM   1562  CB  ARG A 231       9.090 -88.826  -9.893  1.00  0.87           C  
ATOM   1563  CG  ARG A 231       8.964 -90.335  -9.613  1.00  0.87           C  
ATOM   1564  CD  ARG A 231      10.229 -90.929  -8.969  1.00  0.87           C  
ATOM   1565  NE  ARG A 231      11.225 -91.231 -10.050  1.00  0.87           N  
ATOM   1566  CZ  ARG A 231      11.359 -92.430 -10.632  1.00  0.87           C  
ATOM   1567  NH1 ARG A 231      12.242 -92.608 -11.609  1.00  0.87           N  
ATOM   1568  NH2 ARG A 231      10.630 -93.487 -10.294  1.00  0.87           N  
ATOM   1569  N   LEU A 232       8.661 -85.951 -11.036  1.00  0.91           N  
ATOM   1570  CA  LEU A 232       8.897 -84.517 -11.005  1.00  0.91           C  
ATOM   1571  C   LEU A 232       7.611 -83.700 -11.084  1.00  0.91           C  
ATOM   1572  O   LEU A 232       7.396 -82.763 -10.315  1.00  0.91           O  
ATOM   1573  CB  LEU A 232       9.842 -84.146 -12.176  1.00  0.91           C  
ATOM   1574  CG  LEU A 232      10.156 -82.645 -12.348  1.00  0.91           C  
ATOM   1575  CD1 LEU A 232      10.924 -82.073 -11.151  1.00  0.91           C  
ATOM   1576  CD2 LEU A 232      10.949 -82.412 -13.640  1.00  0.91           C  
ATOM   1577  N   LEU A 233       6.689 -84.071 -11.995  1.00  0.92           N  
ATOM   1578  CA  LEU A 233       5.385 -83.444 -12.109  1.00  0.92           C  
ATOM   1579  C   LEU A 233       4.516 -83.604 -10.871  1.00  0.92           C  
ATOM   1580  O   LEU A 233       3.931 -82.628 -10.409  1.00  0.92           O  
ATOM   1581  CB  LEU A 233       4.592 -83.982 -13.323  1.00  0.92           C  
ATOM   1582  CG  LEU A 233       5.202 -83.663 -14.701  1.00  0.92           C  
ATOM   1583  CD1 LEU A 233       4.384 -84.368 -15.788  1.00  0.92           C  
ATOM   1584  CD2 LEU A 233       5.285 -82.158 -14.984  1.00  0.92           C  
ATOM   1585  N   ARG A 234       4.427 -84.812 -10.275  1.00  0.86           N  
ATOM   1586  CA  ARG A 234       3.675 -85.010  -9.042  1.00  0.86           C  
ATOM   1587  C   ARG A 234       4.255 -84.287  -7.832  1.00  0.86           C  
ATOM   1588  O   ARG A 234       3.525 -83.667  -7.060  1.00  0.86           O  
ATOM   1589  CB  ARG A 234       3.554 -86.510  -8.670  1.00  0.86           C  
ATOM   1590  CG  ARG A 234       2.570 -87.300  -9.554  1.00  0.86           C  
ATOM   1591  CD  ARG A 234       2.212 -88.685  -8.997  1.00  0.86           C  
ATOM   1592  NE  ARG A 234       3.495 -89.476  -8.919  1.00  0.86           N  
ATOM   1593  CZ  ARG A 234       3.957 -90.235  -9.920  1.00  0.86           C  
ATOM   1594  NH1 ARG A 234       5.159 -90.804  -9.817  1.00  0.86           N  
ATOM   1595  NH2 ARG A 234       3.236 -90.429 -11.016  1.00  0.86           N  
ATOM   1596  N   LYS A 235       5.588 -84.348  -7.621  1.00  0.86           N  
ATOM   1597  CA  LYS A 235       6.206 -83.689  -6.483  1.00  0.86           C  
ATOM   1598  C   LYS A 235       6.172 -82.174  -6.567  1.00  0.86           C  
ATOM   1599  O   LYS A 235       5.820 -81.493  -5.608  1.00  0.86           O  
ATOM   1600  CB  LYS A 235       7.677 -84.135  -6.294  1.00  0.86           C  
ATOM   1601  CG  LYS A 235       8.313 -83.621  -4.988  1.00  0.86           C  
ATOM   1602  CD  LYS A 235       9.799 -83.988  -4.897  1.00  0.86           C  
ATOM   1603  CE  LYS A 235      10.464 -83.556  -3.590  1.00  0.86           C  
ATOM   1604  NZ  LYS A 235      11.918 -83.654  -3.759  1.00  0.86           N  
ATOM   1605  N   VAL A 236       6.527 -81.592  -7.728  1.00  0.88           N  
ATOM   1606  CA  VAL A 236       6.678 -80.149  -7.827  1.00  0.88           C  
ATOM   1607  C   VAL A 236       5.357 -79.474  -8.166  1.00  0.88           C  
ATOM   1608  O   VAL A 236       5.166 -78.284  -7.922  1.00  0.88           O  
ATOM   1609  CB  VAL A 236       7.765 -79.785  -8.828  1.00  0.88           C  
ATOM   1610  CG1 VAL A 236       8.073 -78.277  -8.818  1.00  0.88           C  
ATOM   1611  CG2 VAL A 236       9.042 -80.532  -8.428  1.00  0.88           C  
ATOM   1612  N   LYS A 237       4.391 -80.257  -8.691  1.00  0.84           N  
ATOM   1613  CA  LYS A 237       3.073 -79.824  -9.123  1.00  0.84           C  
ATOM   1614  C   LYS A 237       3.110 -78.885 -10.317  1.00  0.84           C  
ATOM   1615  O   LYS A 237       2.344 -77.933 -10.445  1.00  0.84           O  
ATOM   1616  CB  LYS A 237       2.189 -79.315  -7.965  1.00  0.84           C  
ATOM   1617  CG  LYS A 237       1.983 -80.401  -6.901  1.00  0.84           C  
ATOM   1618  CD  LYS A 237       1.055 -79.925  -5.780  1.00  0.84           C  
ATOM   1619  CE  LYS A 237       0.823 -81.006  -4.727  1.00  0.84           C  
ATOM   1620  NZ  LYS A 237      -0.075 -80.487  -3.674  1.00  0.84           N  
ATOM   1621  N   LEU A 238       4.015 -79.182 -11.266  1.00  0.87           N  
ATOM   1622  CA  LEU A 238       4.201 -78.403 -12.470  1.00  0.87           C  
ATOM   1623  C   LEU A 238       3.092 -78.658 -13.495  1.00  0.87           C  
ATOM   1624  O   LEU A 238       2.751 -79.820 -13.735  1.00  0.87           O  
ATOM   1625  CB  LEU A 238       5.562 -78.744 -13.122  1.00  0.87           C  
ATOM   1626  CG  LEU A 238       6.780 -78.368 -12.257  1.00  0.87           C  
ATOM   1627  CD1 LEU A 238       7.995 -79.252 -12.571  1.00  0.87           C  
ATOM   1628  CD2 LEU A 238       7.136 -76.885 -12.412  1.00  0.87           C  
ATOM   1629  N   PRO A 239       2.505 -77.661 -14.146  1.00  0.85           N  
ATOM   1630  CA  PRO A 239       1.689 -77.870 -15.337  1.00  0.85           C  
ATOM   1631  C   PRO A 239       2.543 -78.289 -16.527  1.00  0.85           C  
ATOM   1632  O   PRO A 239       3.700 -77.877 -16.639  1.00  0.85           O  
ATOM   1633  CB  PRO A 239       1.008 -76.510 -15.558  1.00  0.85           C  
ATOM   1634  CG  PRO A 239       1.963 -75.498 -14.923  1.00  0.85           C  
ATOM   1635  CD  PRO A 239       2.552 -76.255 -13.739  1.00  0.85           C  
ATOM   1636  N   PHE A 240       2.009 -79.145 -17.417  1.00  0.91           N  
ATOM   1637  CA  PHE A 240       2.784 -79.661 -18.525  1.00  0.91           C  
ATOM   1638  C   PHE A 240       1.989 -79.793 -19.809  1.00  0.91           C  
ATOM   1639  O   PHE A 240       0.757 -79.836 -19.829  1.00  0.91           O  
ATOM   1640  CB  PHE A 240       3.514 -80.998 -18.178  1.00  0.91           C  
ATOM   1641  CG  PHE A 240       2.610 -82.208 -18.093  1.00  0.91           C  
ATOM   1642  CD1 PHE A 240       1.704 -82.360 -17.031  1.00  0.91           C  
ATOM   1643  CD2 PHE A 240       2.670 -83.208 -19.082  1.00  0.91           C  
ATOM   1644  CE1 PHE A 240       0.865 -83.480 -16.962  1.00  0.91           C  
ATOM   1645  CE2 PHE A 240       1.849 -84.341 -19.005  1.00  0.91           C  
ATOM   1646  CZ  PHE A 240       0.947 -84.474 -17.943  1.00  0.91           C  
ATOM   1647  N   VAL A 241       2.733 -79.867 -20.925  1.00  0.94           N  
ATOM   1648  CA  VAL A 241       2.213 -80.146 -22.246  1.00  0.94           C  
ATOM   1649  C   VAL A 241       3.061 -81.239 -22.857  1.00  0.94           C  
ATOM   1650  O   VAL A 241       4.223 -81.436 -22.493  1.00  0.94           O  
ATOM   1651  CB  VAL A 241       2.206 -78.935 -23.181  1.00  0.94           C  
ATOM   1652  CG1 VAL A 241       1.257 -77.869 -22.614  1.00  0.94           C  
ATOM   1653  CG2 VAL A 241       3.616 -78.341 -23.374  1.00  0.94           C  
ATOM   1654  N   GLU A 242       2.482 -81.975 -23.819  1.00  0.92           N  
ATOM   1655  CA  GLU A 242       3.156 -83.036 -24.540  1.00  0.92           C  
ATOM   1656  C   GLU A 242       3.363 -82.569 -25.976  1.00  0.92           C  
ATOM   1657  O   GLU A 242       2.520 -81.900 -26.570  1.00  0.92           O  
ATOM   1658  CB  GLU A 242       2.313 -84.355 -24.562  1.00  0.92           C  
ATOM   1659  CG  GLU A 242       2.215 -85.133 -23.215  1.00  0.92           C  
ATOM   1660  CD  GLU A 242       1.350 -86.405 -23.251  1.00  0.92           C  
ATOM   1661  OE1 GLU A 242       0.526 -86.590 -24.187  1.00  0.92           O  
ATOM   1662  OE2 GLU A 242       1.495 -87.246 -22.322  1.00  0.92           O  
ATOM   1663  N   THR A 243       4.497 -82.914 -26.608  1.00  0.92           N  
ATOM   1664  CA  THR A 243       4.563 -83.027 -28.064  1.00  0.92           C  
ATOM   1665  C   THR A 243       3.855 -84.308 -28.505  1.00  0.92           C  
ATOM   1666  O   THR A 243       3.417 -85.119 -27.693  1.00  0.92           O  
ATOM   1667  CB  THR A 243       5.971 -83.026 -28.634  1.00  0.92           C  
ATOM   1668  OG1 THR A 243       6.730 -84.101 -28.099  1.00  0.92           O  
ATOM   1669  CG2 THR A 243       6.688 -81.710 -28.290  1.00  0.92           C  
ATOM   1670  N   TYR A 244       3.674 -84.555 -29.814  1.00  0.92           N  
ATOM   1671  CA  TYR A 244       2.976 -85.751 -30.270  1.00  0.92           C  
ATOM   1672  C   TYR A 244       3.704 -87.057 -29.957  1.00  0.92           C  
ATOM   1673  O   TYR A 244       3.079 -88.060 -29.625  1.00  0.92           O  
ATOM   1674  CB  TYR A 244       2.617 -85.680 -31.772  1.00  0.92           C  
ATOM   1675  CG  TYR A 244       1.706 -84.530 -32.150  1.00  0.92           C  
ATOM   1676  CD1 TYR A 244       0.952 -83.765 -31.233  1.00  0.92           C  
ATOM   1677  CD2 TYR A 244       1.559 -84.251 -33.518  1.00  0.92           C  
ATOM   1678  CE1 TYR A 244       0.085 -82.756 -31.677  1.00  0.92           C  
ATOM   1679  CE2 TYR A 244       0.697 -83.241 -33.966  1.00  0.92           C  
ATOM   1680  CZ  TYR A 244      -0.050 -82.501 -33.042  1.00  0.92           C  
ATOM   1681  OH  TYR A 244      -0.963 -81.520 -33.476  1.00  0.92           O  
ATOM   1682  N   GLN A 245       5.050 -87.078 -30.004  1.00  0.89           N  
ATOM   1683  CA  GLN A 245       5.824 -88.252 -29.634  1.00  0.89           C  
ATOM   1684  C   GLN A 245       6.224 -88.267 -28.162  1.00  0.89           C  
ATOM   1685  O   GLN A 245       6.937 -89.161 -27.712  1.00  0.89           O  
ATOM   1686  CB  GLN A 245       7.070 -88.392 -30.539  1.00  0.89           C  
ATOM   1687  CG  GLN A 245       6.662 -88.698 -32.002  1.00  0.89           C  
ATOM   1688  CD  GLN A 245       7.826 -88.875 -32.983  1.00  0.89           C  
ATOM   1689  OE1 GLN A 245       7.724 -88.474 -34.141  1.00  0.89           O  
ATOM   1690  NE2 GLN A 245       8.915 -89.536 -32.531  1.00  0.89           N  
ATOM   1691  N   ALA A 246       5.688 -87.329 -27.358  1.00  0.93           N  
ATOM   1692  CA  ALA A 246       5.722 -87.397 -25.912  1.00  0.93           C  
ATOM   1693  C   ALA A 246       4.431 -87.993 -25.359  1.00  0.93           C  
ATOM   1694  O   ALA A 246       4.253 -88.122 -24.147  1.00  0.93           O  
ATOM   1695  CB  ALA A 246       5.890 -85.984 -25.340  1.00  0.93           C  
ATOM   1696  N   ALA A 247       3.502 -88.415 -26.243  1.00  0.92           N  
ATOM   1697  CA  ALA A 247       2.251 -89.045 -25.881  1.00  0.92           C  
ATOM   1698  C   ALA A 247       2.397 -90.306 -25.038  1.00  0.92           C  
ATOM   1699  O   ALA A 247       3.042 -91.282 -25.418  1.00  0.92           O  
ATOM   1700  CB  ALA A 247       1.427 -89.380 -27.140  1.00  0.92           C  
ATOM   1701  N   GLY A 248       1.752 -90.311 -23.854  1.00  0.92           N  
ATOM   1702  CA  GLY A 248       1.922 -91.382 -22.881  1.00  0.92           C  
ATOM   1703  C   GLY A 248       2.723 -90.955 -21.695  1.00  0.92           C  
ATOM   1704  O   GLY A 248       2.851 -91.701 -20.725  1.00  0.92           O  
ATOM   1705  N   THR A 249       3.242 -89.712 -21.702  1.00  0.93           N  
ATOM   1706  CA  THR A 249       3.819 -89.074 -20.518  1.00  0.93           C  
ATOM   1707  C   THR A 249       2.782 -88.935 -19.429  1.00  0.93           C  
ATOM   1708  O   THR A 249       2.999 -89.312 -18.276  1.00  0.93           O  
ATOM   1709  CB  THR A 249       4.386 -87.691 -20.779  1.00  0.93           C  
ATOM   1710  OG1 THR A 249       5.447 -87.789 -21.720  1.00  0.93           O  
ATOM   1711  CG2 THR A 249       4.968 -87.087 -19.489  1.00  0.93           C  
ATOM   1712  N   LEU A 250       1.579 -88.472 -19.816  1.00  0.91           N  
ATOM   1713  CA  LEU A 250       0.386 -88.434 -19.000  1.00  0.91           C  
ATOM   1714  C   LEU A 250       0.045 -89.758 -18.315  1.00  0.91           C  
ATOM   1715  O   LEU A 250       0.213 -90.852 -18.847  1.00  0.91           O  
ATOM   1716  CB  LEU A 250      -0.807 -87.996 -19.891  1.00  0.91           C  
ATOM   1717  CG  LEU A 250      -2.177 -87.847 -19.199  1.00  0.91           C  
ATOM   1718  CD1 LEU A 250      -2.172 -86.756 -18.126  1.00  0.91           C  
ATOM   1719  CD2 LEU A 250      -3.271 -87.547 -20.230  1.00  0.91           C  
ATOM   1720  N   SER A 251      -0.462 -89.683 -17.078  1.00  0.87           N  
ATOM   1721  CA  SER A 251      -1.107 -90.782 -16.395  1.00  0.87           C  
ATOM   1722  C   SER A 251      -2.420 -90.207 -15.923  1.00  0.87           C  
ATOM   1723  O   SER A 251      -2.565 -88.995 -15.839  1.00  0.87           O  
ATOM   1724  CB  SER A 251      -0.301 -91.355 -15.191  1.00  0.87           C  
ATOM   1725  OG  SER A 251       0.134 -90.344 -14.280  1.00  0.87           O  
ATOM   1726  N   HIS A 252      -3.423 -91.050 -15.600  1.00  0.83           N  
ATOM   1727  CA  HIS A 252      -4.752 -90.613 -15.163  1.00  0.83           C  
ATOM   1728  C   HIS A 252      -4.727 -89.734 -13.901  1.00  0.83           C  
ATOM   1729  O   HIS A 252      -5.521 -88.819 -13.723  1.00  0.83           O  
ATOM   1730  CB  HIS A 252      -5.630 -91.867 -14.949  1.00  0.83           C  
ATOM   1731  CG  HIS A 252      -7.063 -91.574 -14.665  1.00  0.83           C  
ATOM   1732  ND1 HIS A 252      -7.839 -91.032 -15.666  1.00  0.83           N  
ATOM   1733  CD2 HIS A 252      -7.791 -91.731 -13.531  1.00  0.83           C  
ATOM   1734  CE1 HIS A 252      -9.026 -90.863 -15.125  1.00  0.83           C  
ATOM   1735  NE2 HIS A 252      -9.054 -91.272 -13.832  1.00  0.83           N  
ATOM   1736  N   ASP A 253      -3.717 -89.984 -13.044  1.00  0.86           N  
ATOM   1737  CA  ASP A 253      -3.263 -89.230 -11.886  1.00  0.86           C  
ATOM   1738  C   ASP A 253      -2.968 -87.750 -12.210  1.00  0.86           C  
ATOM   1739  O   ASP A 253      -3.329 -86.833 -11.483  1.00  0.86           O  
ATOM   1740  CB  ASP A 253      -1.963 -90.021 -11.529  1.00  0.86           C  
ATOM   1741  CG  ASP A 253      -1.212 -89.763 -10.228  1.00  0.86           C  
ATOM   1742  OD1 ASP A 253      -0.934 -88.596  -9.884  1.00  0.86           O  
ATOM   1743  OD2 ASP A 253      -0.721 -90.791  -9.687  1.00  0.86           O  
ATOM   1744  N   LEU A 254      -2.340 -87.485 -13.375  1.00  0.86           N  
ATOM   1745  CA  LEU A 254      -1.789 -86.190 -13.731  1.00  0.86           C  
ATOM   1746  C   LEU A 254      -2.675 -85.367 -14.662  1.00  0.86           C  
ATOM   1747  O   LEU A 254      -2.233 -84.347 -15.193  1.00  0.86           O  
ATOM   1748  CB  LEU A 254      -0.402 -86.394 -14.400  1.00  0.86           C  
ATOM   1749  CG  LEU A 254       0.723 -86.738 -13.403  1.00  0.86           C  
ATOM   1750  CD1 LEU A 254       1.943 -87.313 -14.135  1.00  0.86           C  
ATOM   1751  CD2 LEU A 254       1.137 -85.502 -12.594  1.00  0.86           C  
ATOM   1752  N   GLU A 255      -3.957 -85.745 -14.871  1.00  0.85           N  
ATOM   1753  CA  GLU A 255      -4.875 -85.038 -15.768  1.00  0.85           C  
ATOM   1754  C   GLU A 255      -5.100 -83.573 -15.402  1.00  0.85           C  
ATOM   1755  O   GLU A 255      -5.114 -82.700 -16.268  1.00  0.85           O  
ATOM   1756  CB  GLU A 255      -6.232 -85.771 -15.888  1.00  0.85           C  
ATOM   1757  CG  GLU A 255      -7.286 -85.098 -16.817  1.00  0.85           C  
ATOM   1758  CD  GLU A 255      -6.838 -84.886 -18.254  1.00  0.85           C  
ATOM   1759  OE1 GLU A 255      -7.130 -83.791 -18.825  1.00  0.85           O  
ATOM   1760  OE2 GLU A 255      -6.269 -85.820 -18.876  1.00  0.85           O  
ATOM   1761  N   ASP A 256      -5.195 -83.248 -14.099  1.00  0.79           N  
ATOM   1762  CA  ASP A 256      -5.323 -81.901 -13.564  1.00  0.79           C  
ATOM   1763  C   ASP A 256      -4.197 -80.960 -14.002  1.00  0.79           C  
ATOM   1764  O   ASP A 256      -4.395 -79.772 -14.247  1.00  0.79           O  
ATOM   1765  CB  ASP A 256      -5.348 -81.982 -12.017  1.00  0.79           C  
ATOM   1766  CG  ASP A 256      -6.619 -82.649 -11.510  1.00  0.79           C  
ATOM   1767  OD1 ASP A 256      -7.533 -82.911 -12.331  1.00  0.79           O  
ATOM   1768  OD2 ASP A 256      -6.675 -82.893 -10.281  1.00  0.79           O  
ATOM   1769  N   GLN A 257      -2.973 -81.494 -14.164  1.00  0.83           N  
ATOM   1770  CA  GLN A 257      -1.799 -80.722 -14.517  1.00  0.83           C  
ATOM   1771  C   GLN A 257      -1.541 -80.732 -16.024  1.00  0.83           C  
ATOM   1772  O   GLN A 257      -0.575 -80.145 -16.510  1.00  0.83           O  
ATOM   1773  CB  GLN A 257      -0.573 -81.316 -13.774  1.00  0.83           C  
ATOM   1774  CG  GLN A 257      -0.746 -81.306 -12.232  1.00  0.83           C  
ATOM   1775  CD  GLN A 257       0.407 -81.955 -11.460  1.00  0.83           C  
ATOM   1776  OE1 GLN A 257       0.192 -82.670 -10.483  1.00  0.83           O  
ATOM   1777  NE2 GLN A 257       1.666 -81.688 -11.866  1.00  0.83           N  
ATOM   1778  N   TYR A 258      -2.417 -81.388 -16.808  1.00  0.86           N  
ATOM   1779  CA  TYR A 258      -2.223 -81.643 -18.222  1.00  0.86           C  
ATOM   1780  C   TYR A 258      -2.943 -80.634 -19.113  1.00  0.86           C  
ATOM   1781  O   TYR A 258      -4.169 -80.499 -19.085  1.00  0.86           O  
ATOM   1782  CB  TYR A 258      -2.738 -83.075 -18.519  1.00  0.86           C  
ATOM   1783  CG  TYR A 258      -2.599 -83.491 -19.956  1.00  0.86           C  
ATOM   1784  CD1 TYR A 258      -1.356 -83.469 -20.608  1.00  0.86           C  
ATOM   1785  CD2 TYR A 258      -3.743 -83.886 -20.668  1.00  0.86           C  
ATOM   1786  CE1 TYR A 258      -1.260 -83.844 -21.955  1.00  0.86           C  
ATOM   1787  CE2 TYR A 258      -3.644 -84.261 -22.011  1.00  0.86           C  
ATOM   1788  CZ  TYR A 258      -2.403 -84.249 -22.648  1.00  0.86           C  
ATOM   1789  OH  TYR A 258      -2.323 -84.593 -24.006  1.00  0.86           O  
ATOM   1790  N   PHE A 259      -2.183 -79.926 -19.974  1.00  0.86           N  
ATOM   1791  CA  PHE A 259      -2.712 -78.873 -20.826  1.00  0.86           C  
ATOM   1792  C   PHE A 259      -2.709 -79.244 -22.302  1.00  0.86           C  
ATOM   1793  O   PHE A 259      -2.871 -78.397 -23.179  1.00  0.86           O  
ATOM   1794  CB  PHE A 259      -1.980 -77.537 -20.569  1.00  0.86           C  
ATOM   1795  CG  PHE A 259      -2.490 -76.993 -19.262  1.00  0.86           C  
ATOM   1796  CD1 PHE A 259      -1.933 -77.403 -18.038  1.00  0.86           C  
ATOM   1797  CD2 PHE A 259      -3.596 -76.129 -19.251  1.00  0.86           C  
ATOM   1798  CE1 PHE A 259      -2.496 -76.990 -16.824  1.00  0.86           C  
ATOM   1799  CE2 PHE A 259      -4.148 -75.702 -18.039  1.00  0.86           C  
ATOM   1800  CZ  PHE A 259      -3.608 -76.141 -16.826  1.00  0.86           C  
ATOM   1801  N   GLY A 260      -2.611 -80.551 -22.615  1.00  0.86           N  
ATOM   1802  CA  GLY A 260      -2.812 -81.049 -23.970  1.00  0.86           C  
ATOM   1803  C   GLY A 260      -1.561 -81.186 -24.783  1.00  0.86           C  
ATOM   1804  O   GLY A 260      -0.441 -80.990 -24.310  1.00  0.86           O  
ATOM   1805  N   ARG A 261      -1.740 -81.568 -26.063  1.00  0.88           N  
ATOM   1806  CA  ARG A 261      -0.635 -81.755 -26.975  1.00  0.88           C  
ATOM   1807  C   ARG A 261      -0.489 -80.589 -27.928  1.00  0.88           C  
ATOM   1808  O   ARG A 261      -1.432 -80.179 -28.604  1.00  0.88           O  
ATOM   1809  CB  ARG A 261      -0.706 -83.058 -27.799  1.00  0.88           C  
ATOM   1810  CG  ARG A 261      -0.941 -84.300 -26.934  1.00  0.88           C  
ATOM   1811  CD  ARG A 261      -0.218 -85.547 -27.428  1.00  0.88           C  
ATOM   1812  NE  ARG A 261      -0.662 -86.630 -26.519  1.00  0.88           N  
ATOM   1813  CZ  ARG A 261      -1.671 -87.473 -26.748  1.00  0.88           C  
ATOM   1814  NH1 ARG A 261      -2.419 -87.426 -27.839  1.00  0.88           N  
ATOM   1815  NH2 ARG A 261      -1.951 -88.405 -25.844  1.00  0.88           N  
ATOM   1816  N   ILE A 262       0.730 -80.031 -27.995  1.00  0.89           N  
ATOM   1817  CA  ILE A 262       1.072 -78.915 -28.855  1.00  0.89           C  
ATOM   1818  C   ILE A 262       1.554 -79.428 -30.200  1.00  0.89           C  
ATOM   1819  O   ILE A 262       2.108 -80.522 -30.308  1.00  0.89           O  
ATOM   1820  CB  ILE A 262       2.110 -77.991 -28.221  1.00  0.89           C  
ATOM   1821  CG1 ILE A 262       3.457 -78.706 -27.937  1.00  0.89           C  
ATOM   1822  CG2 ILE A 262       1.474 -77.390 -26.949  1.00  0.89           C  
ATOM   1823  CD1 ILE A 262       4.512 -77.808 -27.283  1.00  0.89           C  
ATOM   1824  N   GLY A 263       1.340 -78.658 -31.287  1.00  0.89           N  
ATOM   1825  CA  GLY A 263       1.710 -79.132 -32.612  1.00  0.89           C  
ATOM   1826  C   GLY A 263       0.833 -78.596 -33.708  1.00  0.89           C  
ATOM   1827  O   GLY A 263      -0.368 -78.373 -33.537  1.00  0.89           O  
ATOM   1828  N   LEU A 264       1.456 -78.397 -34.890  1.00  0.86           N  
ATOM   1829  CA  LEU A 264       0.834 -78.090 -36.171  1.00  0.86           C  
ATOM   1830  C   LEU A 264       0.385 -76.646 -36.324  1.00  0.86           C  
ATOM   1831  O   LEU A 264       0.935 -75.891 -37.117  1.00  0.86           O  
ATOM   1832  CB  LEU A 264      -0.289 -79.085 -36.577  1.00  0.86           C  
ATOM   1833  CG  LEU A 264       0.190 -80.543 -36.735  1.00  0.86           C  
ATOM   1834  CD1 LEU A 264      -1.012 -81.473 -36.924  1.00  0.86           C  
ATOM   1835  CD2 LEU A 264       1.158 -80.714 -37.913  1.00  0.86           C  
ATOM   1836  N   PHE A 265      -0.629 -76.230 -35.549  1.00  0.83           N  
ATOM   1837  CA  PHE A 265      -1.191 -74.898 -35.601  1.00  0.83           C  
ATOM   1838  C   PHE A 265      -1.153 -74.341 -34.200  1.00  0.83           C  
ATOM   1839  O   PHE A 265      -1.563 -75.013 -33.256  1.00  0.83           O  
ATOM   1840  CB  PHE A 265      -2.668 -74.867 -36.089  1.00  0.83           C  
ATOM   1841  CG  PHE A 265      -2.807 -75.560 -37.413  1.00  0.83           C  
ATOM   1842  CD1 PHE A 265      -2.396 -74.925 -38.595  1.00  0.83           C  
ATOM   1843  CD2 PHE A 265      -3.338 -76.859 -37.485  1.00  0.83           C  
ATOM   1844  CE1 PHE A 265      -2.511 -75.575 -39.830  1.00  0.83           C  
ATOM   1845  CE2 PHE A 265      -3.454 -77.514 -38.718  1.00  0.83           C  
ATOM   1846  CZ  PHE A 265      -3.043 -76.870 -39.891  1.00  0.83           C  
ATOM   1847  N   ARG A 266      -0.670 -73.092 -34.045  1.00  0.81           N  
ATOM   1848  CA  ARG A 266      -0.667 -72.380 -32.780  1.00  0.81           C  
ATOM   1849  C   ARG A 266      -2.051 -71.885 -32.397  1.00  0.81           C  
ATOM   1850  O   ARG A 266      -2.414 -70.724 -32.586  1.00  0.81           O  
ATOM   1851  CB  ARG A 266       0.321 -71.191 -32.798  1.00  0.81           C  
ATOM   1852  CG  ARG A 266       0.549 -70.597 -31.394  1.00  0.81           C  
ATOM   1853  CD  ARG A 266       0.713 -69.079 -31.384  1.00  0.81           C  
ATOM   1854  NE  ARG A 266       0.929 -68.715 -29.950  1.00  0.81           N  
ATOM   1855  CZ  ARG A 266       0.185 -67.882 -29.202  1.00  0.81           C  
ATOM   1856  NH1 ARG A 266      -0.846 -67.191 -29.674  1.00  0.81           N  
ATOM   1857  NH2 ARG A 266       0.521 -67.749 -27.924  1.00  0.81           N  
ATOM   1858  N   ASN A 267      -2.868 -72.790 -31.853  1.00  0.82           N  
ATOM   1859  CA  ASN A 267      -4.236 -72.503 -31.513  1.00  0.82           C  
ATOM   1860  C   ASN A 267      -4.747 -73.402 -30.409  1.00  0.82           C  
ATOM   1861  O   ASN A 267      -5.951 -73.616 -30.287  1.00  0.82           O  
ATOM   1862  CB  ASN A 267      -5.168 -72.545 -32.755  1.00  0.82           C  
ATOM   1863  CG  ASN A 267      -5.310 -73.916 -33.421  1.00  0.82           C  
ATOM   1864  OD1 ASN A 267      -4.715 -74.944 -33.095  1.00  0.82           O  
ATOM   1865  ND2 ASN A 267      -6.203 -73.932 -34.434  1.00  0.82           N  
ATOM   1866  N   GLN A 268      -3.845 -73.976 -29.593  1.00  0.80           N  
ATOM   1867  CA  GLN A 268      -4.198 -74.937 -28.575  1.00  0.80           C  
ATOM   1868  C   GLN A 268      -3.965 -74.379 -27.177  1.00  0.80           C  
ATOM   1869  O   GLN A 268      -3.192 -73.435 -27.003  1.00  0.80           O  
ATOM   1870  CB  GLN A 268      -3.373 -76.231 -28.768  1.00  0.80           C  
ATOM   1871  CG  GLN A 268      -3.698 -76.951 -30.094  1.00  0.80           C  
ATOM   1872  CD  GLN A 268      -5.165 -77.376 -30.134  1.00  0.80           C  
ATOM   1873  OE1 GLN A 268      -5.590 -78.287 -29.428  1.00  0.80           O  
ATOM   1874  NE2 GLN A 268      -5.982 -76.704 -30.978  1.00  0.80           N  
ATOM   1875  N   PRO A 269      -4.601 -74.919 -26.130  1.00  0.78           N  
ATOM   1876  CA  PRO A 269      -4.428 -74.464 -24.747  1.00  0.78           C  
ATOM   1877  C   PRO A 269      -2.996 -74.491 -24.267  1.00  0.78           C  
ATOM   1878  O   PRO A 269      -2.602 -73.637 -23.476  1.00  0.78           O  
ATOM   1879  CB  PRO A 269      -5.336 -75.398 -23.941  1.00  0.78           C  
ATOM   1880  CG  PRO A 269      -6.471 -75.698 -24.917  1.00  0.78           C  
ATOM   1881  CD  PRO A 269      -5.766 -75.798 -26.262  1.00  0.78           C  
ATOM   1882  N   GLY A 270      -2.195 -75.456 -24.756  1.00  0.86           N  
ATOM   1883  CA  GLY A 270      -0.772 -75.529 -24.472  1.00  0.86           C  
ATOM   1884  C   GLY A 270       0.048 -74.381 -25.012  1.00  0.86           C  
ATOM   1885  O   GLY A 270       0.991 -73.946 -24.358  1.00  0.86           O  
ATOM   1886  N   ASP A 271      -0.306 -73.808 -26.183  1.00  0.85           N  
ATOM   1887  CA  ASP A 271       0.357 -72.637 -26.740  1.00  0.85           C  
ATOM   1888  C   ASP A 271       0.188 -71.401 -25.866  1.00  0.85           C  
ATOM   1889  O   ASP A 271       1.120 -70.645 -25.601  1.00  0.85           O  
ATOM   1890  CB  ASP A 271      -0.234 -72.273 -28.122  1.00  0.85           C  
ATOM   1891  CG  ASP A 271      -0.042 -73.402 -29.104  1.00  0.85           C  
ATOM   1892  OD1 ASP A 271       1.133 -73.754 -29.373  1.00  0.85           O  
ATOM   1893  OD2 ASP A 271      -1.067 -73.897 -29.638  1.00  0.85           O  
ATOM   1894  N   MET A 272      -1.050 -71.193 -25.384  1.00  0.81           N  
ATOM   1895  CA  MET A 272      -1.407 -70.128 -24.469  1.00  0.81           C  
ATOM   1896  C   MET A 272      -0.813 -70.321 -23.077  1.00  0.81           C  
ATOM   1897  O   MET A 272      -0.390 -69.366 -22.430  1.00  0.81           O  
ATOM   1898  CB  MET A 272      -2.940 -69.950 -24.420  1.00  0.81           C  
ATOM   1899  CG  MET A 272      -3.576 -69.720 -25.812  1.00  0.81           C  
ATOM   1900  SD  MET A 272      -2.822 -68.455 -26.878  1.00  0.81           S  
ATOM   1901  CE  MET A 272      -3.342 -67.012 -25.919  1.00  0.81           C  
ATOM   1902  N   LEU A 273      -0.718 -71.575 -22.580  1.00  0.85           N  
ATOM   1903  CA  LEU A 273       0.020 -71.882 -21.360  1.00  0.85           C  
ATOM   1904  C   LEU A 273       1.504 -71.555 -21.465  1.00  0.85           C  
ATOM   1905  O   LEU A 273       2.074 -70.899 -20.594  1.00  0.85           O  
ATOM   1906  CB  LEU A 273      -0.107 -73.383 -20.994  1.00  0.85           C  
ATOM   1907  CG  LEU A 273       0.681 -73.802 -19.731  1.00  0.85           C  
ATOM   1908  CD1 LEU A 273       0.095 -73.190 -18.454  1.00  0.85           C  
ATOM   1909  CD2 LEU A 273       0.769 -75.323 -19.600  1.00  0.85           C  
ATOM   1910  N   LEU A 274       2.162 -71.964 -22.571  1.00  0.87           N  
ATOM   1911  CA  LEU A 274       3.554 -71.649 -22.841  1.00  0.87           C  
ATOM   1912  C   LEU A 274       3.794 -70.156 -22.957  1.00  0.87           C  
ATOM   1913  O   LEU A 274       4.774 -69.646 -22.434  1.00  0.87           O  
ATOM   1914  CB  LEU A 274       4.061 -72.350 -24.123  1.00  0.87           C  
ATOM   1915  CG  LEU A 274       4.221 -73.878 -23.988  1.00  0.87           C  
ATOM   1916  CD1 LEU A 274       4.438 -74.515 -25.365  1.00  0.87           C  
ATOM   1917  CD2 LEU A 274       5.369 -74.267 -23.045  1.00  0.87           C  
ATOM   1918  N   GLU A 275       2.870 -69.413 -23.598  1.00  0.86           N  
ATOM   1919  CA  GLU A 275       2.909 -67.963 -23.671  1.00  0.86           C  
ATOM   1920  C   GLU A 275       2.894 -67.259 -22.317  1.00  0.86           C  
ATOM   1921  O   GLU A 275       3.689 -66.349 -22.074  1.00  0.86           O  
ATOM   1922  CB  GLU A 275       1.692 -67.459 -24.476  1.00  0.86           C  
ATOM   1923  CG  GLU A 275       1.652 -65.923 -24.658  1.00  0.86           C  
ATOM   1924  CD  GLU A 275       0.456 -65.434 -25.466  1.00  0.86           C  
ATOM   1925  OE1 GLU A 275       0.327 -64.197 -25.619  1.00  0.86           O  
ATOM   1926  OE2 GLU A 275      -0.332 -66.283 -25.953  1.00  0.86           O  
ATOM   1927  N   LYS A 276       2.004 -67.690 -21.397  1.00  0.84           N  
ATOM   1928  CA  LYS A 276       1.874 -67.115 -20.068  1.00  0.84           C  
ATOM   1929  C   LYS A 276       2.956 -67.545 -19.088  1.00  0.84           C  
ATOM   1930  O   LYS A 276       3.192 -66.864 -18.093  1.00  0.84           O  
ATOM   1931  CB  LYS A 276       0.495 -67.476 -19.451  1.00  0.84           C  
ATOM   1932  CG  LYS A 276      -0.720 -66.895 -20.201  1.00  0.84           C  
ATOM   1933  CD  LYS A 276      -0.767 -65.354 -20.199  1.00  0.84           C  
ATOM   1934  CE  LYS A 276      -1.985 -64.794 -20.942  1.00  0.84           C  
ATOM   1935  NZ  LYS A 276      -1.904 -63.323 -21.081  1.00  0.84           N  
ATOM   1936  N   ALA A 277       3.629 -68.681 -19.341  1.00  0.86           N  
ATOM   1937  CA  ALA A 277       4.771 -69.139 -18.577  1.00  0.86           C  
ATOM   1938  C   ALA A 277       5.991 -68.226 -18.636  1.00  0.86           C  
ATOM   1939  O   ALA A 277       6.372 -67.738 -19.699  1.00  0.86           O  
ATOM   1940  CB  ALA A 277       5.185 -70.539 -19.064  1.00  0.86           C  
ATOM   1941  N   ASP A 278       6.663 -68.017 -17.486  1.00  0.90           N  
ATOM   1942  CA  ASP A 278       7.881 -67.238 -17.399  1.00  0.90           C  
ATOM   1943  C   ASP A 278       9.112 -68.143 -17.400  1.00  0.90           C  
ATOM   1944  O   ASP A 278      10.209 -67.725 -17.777  1.00  0.90           O  
ATOM   1945  CB  ASP A 278       7.848 -66.302 -16.154  1.00  0.90           C  
ATOM   1946  CG  ASP A 278       7.623 -66.993 -14.817  1.00  0.90           C  
ATOM   1947  OD1 ASP A 278       7.158 -68.159 -14.777  1.00  0.90           O  
ATOM   1948  OD2 ASP A 278       7.889 -66.331 -13.783  1.00  0.90           O  
ATOM   1949  N   VAL A 279       8.942 -69.434 -17.056  1.00  0.93           N  
ATOM   1950  CA  VAL A 279       9.973 -70.453 -17.166  1.00  0.93           C  
ATOM   1951  C   VAL A 279       9.410 -71.662 -17.893  1.00  0.93           C  
ATOM   1952  O   VAL A 279       8.385 -72.229 -17.517  1.00  0.93           O  
ATOM   1953  CB  VAL A 279      10.549 -70.876 -15.811  1.00  0.93           C  
ATOM   1954  CG1 VAL A 279      11.556 -72.038 -15.952  1.00  0.93           C  
ATOM   1955  CG2 VAL A 279      11.248 -69.671 -15.152  1.00  0.93           C  
ATOM   1956  N   VAL A 280      10.086 -72.113 -18.965  1.00  0.94           N  
ATOM   1957  CA  VAL A 280       9.754 -73.347 -19.654  1.00  0.94           C  
ATOM   1958  C   VAL A 280      10.923 -74.302 -19.513  1.00  0.94           C  
ATOM   1959  O   VAL A 280      12.035 -74.037 -19.969  1.00  0.94           O  
ATOM   1960  CB  VAL A 280       9.422 -73.157 -21.133  1.00  0.94           C  
ATOM   1961  CG1 VAL A 280       9.077 -74.511 -21.790  1.00  0.94           C  
ATOM   1962  CG2 VAL A 280       8.210 -72.216 -21.243  1.00  0.94           C  
ATOM   1963  N   LEU A 281      10.685 -75.465 -18.879  1.00  0.95           N  
ATOM   1964  CA  LEU A 281      11.629 -76.565 -18.855  1.00  0.95           C  
ATOM   1965  C   LEU A 281      11.284 -77.491 -20.002  1.00  0.95           C  
ATOM   1966  O   LEU A 281      10.216 -78.099 -20.031  1.00  0.95           O  
ATOM   1967  CB  LEU A 281      11.563 -77.337 -17.510  1.00  0.95           C  
ATOM   1968  CG  LEU A 281      12.440 -78.609 -17.412  1.00  0.95           C  
ATOM   1969  CD1 LEU A 281      13.940 -78.301 -17.477  1.00  0.95           C  
ATOM   1970  CD2 LEU A 281      12.127 -79.391 -16.128  1.00  0.95           C  
ATOM   1971  N   THR A 282      12.173 -77.617 -21.000  1.00  0.95           N  
ATOM   1972  CA  THR A 282      11.958 -78.502 -22.132  1.00  0.95           C  
ATOM   1973  C   THR A 282      12.698 -79.799 -21.875  1.00  0.95           C  
ATOM   1974  O   THR A 282      13.853 -79.807 -21.456  1.00  0.95           O  
ATOM   1975  CB  THR A 282      12.350 -77.919 -23.489  1.00  0.95           C  
ATOM   1976  OG1 THR A 282      13.742 -77.692 -23.586  1.00  0.95           O  
ATOM   1977  CG2 THR A 282      11.676 -76.559 -23.713  1.00  0.95           C  
ATOM   1978  N   VAL A 283      12.031 -80.949 -22.070  1.00  0.94           N  
ATOM   1979  CA  VAL A 283      12.607 -82.247 -21.753  1.00  0.94           C  
ATOM   1980  C   VAL A 283      12.664 -83.084 -23.007  1.00  0.94           C  
ATOM   1981  O   VAL A 283      11.637 -83.516 -23.532  1.00  0.94           O  
ATOM   1982  CB  VAL A 283      11.791 -82.988 -20.700  1.00  0.94           C  
ATOM   1983  CG1 VAL A 283      12.412 -84.368 -20.401  1.00  0.94           C  
ATOM   1984  CG2 VAL A 283      11.752 -82.136 -19.417  1.00  0.94           C  
ATOM   1985  N   GLY A 284      13.879 -83.351 -23.532  1.00  0.94           N  
ATOM   1986  CA  GLY A 284      14.081 -84.178 -24.717  1.00  0.94           C  
ATOM   1987  C   GLY A 284      13.485 -83.615 -25.979  1.00  0.94           C  
ATOM   1988  O   GLY A 284      13.008 -84.345 -26.847  1.00  0.94           O  
ATOM   1989  N   TYR A 285      13.462 -82.281 -26.079  1.00  0.91           N  
ATOM   1990  CA  TYR A 285      12.783 -81.545 -27.117  1.00  0.91           C  
ATOM   1991  C   TYR A 285      13.622 -81.440 -28.382  1.00  0.91           C  
ATOM   1992  O   TYR A 285      14.607 -80.710 -28.449  1.00  0.91           O  
ATOM   1993  CB  TYR A 285      12.413 -80.152 -26.538  1.00  0.91           C  
ATOM   1994  CG  TYR A 285      11.797 -79.185 -27.517  1.00  0.91           C  
ATOM   1995  CD1 TYR A 285      10.611 -79.471 -28.217  1.00  0.91           C  
ATOM   1996  CD2 TYR A 285      12.435 -77.954 -27.735  1.00  0.91           C  
ATOM   1997  CE1 TYR A 285      10.069 -78.526 -29.104  1.00  0.91           C  
ATOM   1998  CE2 TYR A 285      11.904 -77.017 -28.624  1.00  0.91           C  
ATOM   1999  CZ  TYR A 285      10.718 -77.301 -29.296  1.00  0.91           C  
ATOM   2000  OH  TYR A 285      10.195 -76.343 -30.174  1.00  0.91           O  
ATOM   2001  N   ASP A 286      13.186 -82.152 -29.440  1.00  0.90           N  
ATOM   2002  CA  ASP A 286      13.639 -81.914 -30.788  1.00  0.90           C  
ATOM   2003  C   ASP A 286      12.627 -80.924 -31.384  1.00  0.90           C  
ATOM   2004  O   ASP A 286      11.422 -81.175 -31.266  1.00  0.90           O  
ATOM   2005  CB  ASP A 286      13.709 -83.254 -31.571  1.00  0.90           C  
ATOM   2006  CG  ASP A 286      14.516 -83.093 -32.846  1.00  0.90           C  
ATOM   2007  OD1 ASP A 286      14.088 -82.269 -33.692  1.00  0.90           O  
ATOM   2008  OD2 ASP A 286      15.589 -83.747 -32.986  1.00  0.90           O  
ATOM   2009  N   PRO A 287      13.006 -79.794 -31.978  1.00  0.89           N  
ATOM   2010  CA  PRO A 287      12.063 -78.816 -32.508  1.00  0.89           C  
ATOM   2011  C   PRO A 287      11.351 -79.301 -33.756  1.00  0.89           C  
ATOM   2012  O   PRO A 287      10.425 -78.620 -34.187  1.00  0.89           O  
ATOM   2013  CB  PRO A 287      12.936 -77.581 -32.784  1.00  0.89           C  
ATOM   2014  CG  PRO A 287      14.321 -78.160 -33.068  1.00  0.89           C  
ATOM   2015  CD  PRO A 287      14.396 -79.358 -32.127  1.00  0.89           C  
ATOM   2016  N   ILE A 288      11.708 -80.470 -34.336  1.00  0.85           N  
ATOM   2017  CA  ILE A 288      11.040 -81.013 -35.513  1.00  0.85           C  
ATOM   2018  C   ILE A 288       9.552 -81.247 -35.329  1.00  0.85           C  
ATOM   2019  O   ILE A 288       8.756 -81.089 -36.248  1.00  0.85           O  
ATOM   2020  CB  ILE A 288      11.716 -82.280 -36.030  1.00  0.85           C  
ATOM   2021  CG1 ILE A 288      11.332 -82.515 -37.505  1.00  0.85           C  
ATOM   2022  CG2 ILE A 288      11.429 -83.510 -35.135  1.00  0.85           C  
ATOM   2023  CD1 ILE A 288      12.182 -83.578 -38.191  1.00  0.85           C  
ATOM   2024  N   GLU A 289       9.144 -81.591 -34.094  1.00  0.86           N  
ATOM   2025  CA  GLU A 289       7.776 -81.869 -33.734  1.00  0.86           C  
ATOM   2026  C   GLU A 289       6.851 -80.664 -33.758  1.00  0.86           C  
ATOM   2027  O   GLU A 289       5.632 -80.820 -33.857  1.00  0.86           O  
ATOM   2028  CB  GLU A 289       7.739 -82.470 -32.310  1.00  0.86           C  
ATOM   2029  CG  GLU A 289       8.284 -83.915 -32.253  1.00  0.86           C  
ATOM   2030  CD  GLU A 289       7.588 -84.690 -31.153  1.00  0.86           C  
ATOM   2031  OE1 GLU A 289       8.196 -84.912 -30.079  1.00  0.86           O  
ATOM   2032  OE2 GLU A 289       6.380 -85.016 -31.332  1.00  0.86           O  
ATOM   2033  N   TYR A 290       7.416 -79.445 -33.659  1.00  0.85           N  
ATOM   2034  CA  TYR A 290       6.673 -78.214 -33.527  1.00  0.85           C  
ATOM   2035  C   TYR A 290       7.677 -77.093 -33.333  1.00  0.85           C  
ATOM   2036  O   TYR A 290       8.227 -76.930 -32.249  1.00  0.85           O  
ATOM   2037  CB  TYR A 290       5.726 -78.223 -32.284  1.00  0.85           C  
ATOM   2038  CG  TYR A 290       4.779 -77.058 -32.216  1.00  0.85           C  
ATOM   2039  CD1 TYR A 290       4.140 -76.529 -33.354  1.00  0.85           C  
ATOM   2040  CD2 TYR A 290       4.457 -76.542 -30.953  1.00  0.85           C  
ATOM   2041  CE1 TYR A 290       3.183 -75.515 -33.218  1.00  0.85           C  
ATOM   2042  CE2 TYR A 290       3.505 -75.526 -30.816  1.00  0.85           C  
ATOM   2043  CZ  TYR A 290       2.869 -75.023 -31.950  1.00  0.85           C  
ATOM   2044  OH  TYR A 290       1.906 -74.017 -31.826  1.00  0.85           O  
ATOM   2045  N   ASP A 291       7.960 -76.304 -34.388  1.00  0.85           N  
ATOM   2046  CA  ASP A 291       8.997 -75.293 -34.378  1.00  0.85           C  
ATOM   2047  C   ASP A 291       8.846 -74.221 -33.282  1.00  0.85           C  
ATOM   2048  O   ASP A 291       7.730 -73.778 -32.988  1.00  0.85           O  
ATOM   2049  CB  ASP A 291       9.092 -74.596 -35.752  1.00  0.85           C  
ATOM   2050  CG  ASP A 291       9.075 -75.614 -36.867  1.00  0.85           C  
ATOM   2051  OD1 ASP A 291       8.003 -76.216 -37.152  1.00  0.85           O  
ATOM   2052  OD2 ASP A 291      10.162 -75.779 -37.473  1.00  0.85           O  
ATOM   2053  N   PRO A 292       9.923 -73.750 -32.641  1.00  0.86           N  
ATOM   2054  CA  PRO A 292       9.832 -72.878 -31.472  1.00  0.86           C  
ATOM   2055  C   PRO A 292       9.261 -71.514 -31.795  1.00  0.86           C  
ATOM   2056  O   PRO A 292       8.708 -70.883 -30.898  1.00  0.86           O  
ATOM   2057  CB  PRO A 292      11.263 -72.808 -30.921  1.00  0.86           C  
ATOM   2058  CG  PRO A 292      12.154 -73.223 -32.097  1.00  0.86           C  
ATOM   2059  CD  PRO A 292      11.293 -74.202 -32.882  1.00  0.86           C  
ATOM   2060  N   VAL A 293       9.350 -71.078 -33.068  1.00  0.84           N  
ATOM   2061  CA  VAL A 293       8.784 -69.850 -33.611  1.00  0.84           C  
ATOM   2062  C   VAL A 293       7.272 -69.753 -33.401  1.00  0.84           C  
ATOM   2063  O   VAL A 293       6.695 -68.684 -33.215  1.00  0.84           O  
ATOM   2064  CB  VAL A 293       9.169 -69.656 -35.087  1.00  0.84           C  
ATOM   2065  CG1 VAL A 293      10.685 -69.882 -35.283  1.00  0.84           C  
ATOM   2066  CG2 VAL A 293       8.387 -70.574 -36.050  1.00  0.84           C  
ATOM   2067  N   PHE A 294       6.566 -70.903 -33.402  1.00  0.81           N  
ATOM   2068  CA  PHE A 294       5.148 -70.959 -33.112  1.00  0.81           C  
ATOM   2069  C   PHE A 294       4.779 -70.684 -31.654  1.00  0.81           C  
ATOM   2070  O   PHE A 294       3.823 -69.957 -31.380  1.00  0.81           O  
ATOM   2071  CB  PHE A 294       4.562 -72.320 -33.563  1.00  0.81           C  
ATOM   2072  CG  PHE A 294       4.706 -72.484 -35.054  1.00  0.81           C  
ATOM   2073  CD1 PHE A 294       4.130 -71.552 -35.936  1.00  0.81           C  
ATOM   2074  CD2 PHE A 294       5.430 -73.563 -35.588  1.00  0.81           C  
ATOM   2075  CE1 PHE A 294       4.299 -71.679 -37.321  1.00  0.81           C  
ATOM   2076  CE2 PHE A 294       5.596 -73.696 -36.972  1.00  0.81           C  
ATOM   2077  CZ  PHE A 294       5.036 -72.750 -37.839  1.00  0.81           C  
ATOM   2078  N   TRP A 295       5.513 -71.242 -30.666  1.00  0.86           N  
ATOM   2079  CA  TRP A 295       5.096 -71.148 -29.271  1.00  0.86           C  
ATOM   2080  C   TRP A 295       5.875 -70.152 -28.423  1.00  0.86           C  
ATOM   2081  O   TRP A 295       5.315 -69.558 -27.503  1.00  0.86           O  
ATOM   2082  CB  TRP A 295       5.092 -72.540 -28.572  1.00  0.86           C  
ATOM   2083  CG  TRP A 295       6.402 -73.323 -28.544  1.00  0.86           C  
ATOM   2084  CD1 TRP A 295       6.835 -74.274 -29.427  1.00  0.86           C  
ATOM   2085  CD2 TRP A 295       7.410 -73.232 -27.516  1.00  0.86           C  
ATOM   2086  NE1 TRP A 295       8.040 -74.793 -29.011  1.00  0.86           N  
ATOM   2087  CE2 TRP A 295       8.424 -74.158 -27.855  1.00  0.86           C  
ATOM   2088  CE3 TRP A 295       7.513 -72.450 -26.366  1.00  0.86           C  
ATOM   2089  CZ2 TRP A 295       9.557 -74.297 -27.064  1.00  0.86           C  
ATOM   2090  CZ3 TRP A 295       8.657 -72.595 -25.566  1.00  0.86           C  
ATOM   2091  CH2 TRP A 295       9.668 -73.506 -25.911  1.00  0.86           C  
ATOM   2092  N   ASN A 296       7.165 -69.882 -28.702  1.00  0.88           N  
ATOM   2093  CA  ASN A 296       7.999 -69.082 -27.816  1.00  0.88           C  
ATOM   2094  C   ASN A 296       7.980 -67.591 -28.174  1.00  0.88           C  
ATOM   2095  O   ASN A 296       8.981 -66.897 -28.067  1.00  0.88           O  
ATOM   2096  CB  ASN A 296       9.448 -69.649 -27.805  1.00  0.88           C  
ATOM   2097  CG  ASN A 296      10.235 -69.114 -26.610  1.00  0.88           C  
ATOM   2098  OD1 ASN A 296       9.674 -68.778 -25.569  1.00  0.88           O  
ATOM   2099  ND2 ASN A 296      11.576 -69.033 -26.756  1.00  0.88           N  
ATOM   2100  N   GLY A 297       6.818 -67.051 -28.599  1.00  0.84           N  
ATOM   2101  CA  GLY A 297       6.799 -65.792 -29.342  1.00  0.84           C  
ATOM   2102  C   GLY A 297       6.416 -64.531 -28.611  1.00  0.84           C  
ATOM   2103  O   GLY A 297       7.052 -63.493 -28.751  1.00  0.84           O  
ATOM   2104  N   LYS A 298       5.324 -64.528 -27.825  1.00  0.83           N  
ATOM   2105  CA  LYS A 298       4.721 -63.277 -27.374  1.00  0.83           C  
ATOM   2106  C   LYS A 298       5.296 -62.745 -26.064  1.00  0.83           C  
ATOM   2107  O   LYS A 298       4.593 -62.515 -25.087  1.00  0.83           O  
ATOM   2108  CB  LYS A 298       3.184 -63.396 -27.268  1.00  0.83           C  
ATOM   2109  CG  LYS A 298       2.459 -63.858 -28.545  1.00  0.83           C  
ATOM   2110  CD  LYS A 298       2.494 -62.816 -29.674  1.00  0.83           C  
ATOM   2111  CE  LYS A 298       1.616 -63.212 -30.863  1.00  0.83           C  
ATOM   2112  NZ  LYS A 298       1.646 -62.143 -31.884  1.00  0.83           N  
ATOM   2113  N   GLY A 299       6.623 -62.531 -26.024  1.00  0.85           N  
ATOM   2114  CA  GLY A 299       7.331 -61.998 -24.866  1.00  0.85           C  
ATOM   2115  C   GLY A 299       8.436 -62.925 -24.468  1.00  0.85           C  
ATOM   2116  O   GLY A 299       8.408 -64.107 -24.795  1.00  0.85           O  
ATOM   2117  N   GLU A 300       9.452 -62.405 -23.752  1.00  0.84           N  
ATOM   2118  CA  GLU A 300      10.525 -63.202 -23.182  1.00  0.84           C  
ATOM   2119  C   GLU A 300      10.040 -64.193 -22.129  1.00  0.84           C  
ATOM   2120  O   GLU A 300       9.163 -63.900 -21.321  1.00  0.84           O  
ATOM   2121  CB  GLU A 300      11.628 -62.291 -22.587  1.00  0.84           C  
ATOM   2122  CG  GLU A 300      12.880 -63.035 -22.046  1.00  0.84           C  
ATOM   2123  CD  GLU A 300      14.034 -62.092 -21.699  1.00  0.84           C  
ATOM   2124  OE1 GLU A 300      15.123 -62.613 -21.342  1.00  0.84           O  
ATOM   2125  OE2 GLU A 300      13.849 -60.854 -21.818  1.00  0.84           O  
ATOM   2126  N   ARG A 301      10.617 -65.405 -22.123  1.00  0.86           N  
ATOM   2127  CA  ARG A 301      10.426 -66.360 -21.061  1.00  0.86           C  
ATOM   2128  C   ARG A 301      11.692 -67.176 -21.018  1.00  0.86           C  
ATOM   2129  O   ARG A 301      12.369 -67.359 -22.026  1.00  0.86           O  
ATOM   2130  CB  ARG A 301       9.172 -67.252 -21.246  1.00  0.86           C  
ATOM   2131  CG  ARG A 301       9.257 -68.269 -22.402  1.00  0.86           C  
ATOM   2132  CD  ARG A 301       7.934 -68.916 -22.848  1.00  0.86           C  
ATOM   2133  NE  ARG A 301       6.878 -67.874 -23.002  1.00  0.86           N  
ATOM   2134  CZ  ARG A 301       6.878 -66.869 -23.879  1.00  0.86           C  
ATOM   2135  NH1 ARG A 301       5.983 -65.892 -23.738  1.00  0.86           N  
ATOM   2136  NH2 ARG A 301       7.762 -66.775 -24.863  1.00  0.86           N  
ATOM   2137  N   SER A 302      12.070 -67.662 -19.830  1.00  0.93           N  
ATOM   2138  CA  SER A 302      13.311 -68.385 -19.623  1.00  0.93           C  
ATOM   2139  C   SER A 302      13.184 -69.814 -20.109  1.00  0.93           C  
ATOM   2140  O   SER A 302      12.265 -70.537 -19.731  1.00  0.93           O  
ATOM   2141  CB  SER A 302      13.668 -68.387 -18.117  1.00  0.93           C  
ATOM   2142  OG  SER A 302      14.881 -69.077 -17.802  1.00  0.93           O  
ATOM   2143  N   VAL A 303      14.111 -70.263 -20.971  1.00  0.93           N  
ATOM   2144  CA  VAL A 303      14.096 -71.613 -21.503  1.00  0.93           C  
ATOM   2145  C   VAL A 303      15.199 -72.411 -20.835  1.00  0.93           C  
ATOM   2146  O   VAL A 303      16.374 -72.038 -20.863  1.00  0.93           O  
ATOM   2147  CB  VAL A 303      14.261 -71.638 -23.020  1.00  0.93           C  
ATOM   2148  CG1 VAL A 303      14.356 -73.086 -23.543  1.00  0.93           C  
ATOM   2149  CG2 VAL A 303      13.054 -70.927 -23.664  1.00  0.93           C  
ATOM   2150  N   ILE A 304      14.828 -73.549 -20.215  1.00  0.94           N  
ATOM   2151  CA  ILE A 304      15.752 -74.506 -19.639  1.00  0.94           C  
ATOM   2152  C   ILE A 304      15.713 -75.729 -20.532  1.00  0.94           C  
ATOM   2153  O   ILE A 304      14.697 -76.412 -20.617  1.00  0.94           O  
ATOM   2154  CB  ILE A 304      15.381 -74.902 -18.201  1.00  0.94           C  
ATOM   2155  CG1 ILE A 304      15.130 -73.656 -17.311  1.00  0.94           C  
ATOM   2156  CG2 ILE A 304      16.435 -75.880 -17.618  1.00  0.94           C  
ATOM   2157  CD1 ILE A 304      14.729 -73.995 -15.871  1.00  0.94           C  
ATOM   2158  N   HIS A 305      16.818 -76.028 -21.244  1.00  0.94           N  
ATOM   2159  CA  HIS A 305      16.849 -77.117 -22.209  1.00  0.94           C  
ATOM   2160  C   HIS A 305      17.488 -78.348 -21.602  1.00  0.94           C  
ATOM   2161  O   HIS A 305      18.672 -78.349 -21.282  1.00  0.94           O  
ATOM   2162  CB  HIS A 305      17.632 -76.701 -23.479  1.00  0.94           C  
ATOM   2163  CG  HIS A 305      17.724 -77.756 -24.546  1.00  0.94           C  
ATOM   2164  ND1 HIS A 305      16.697 -77.894 -25.462  1.00  0.94           N  
ATOM   2165  CD2 HIS A 305      18.687 -78.686 -24.773  1.00  0.94           C  
ATOM   2166  CE1 HIS A 305      17.055 -78.914 -26.226  1.00  0.94           C  
ATOM   2167  NE2 HIS A 305      18.252 -79.425 -25.853  1.00  0.94           N  
ATOM   2168  N   LEU A 306      16.720 -79.435 -21.422  1.00  0.93           N  
ATOM   2169  CA  LEU A 306      17.203 -80.666 -20.828  1.00  0.93           C  
ATOM   2170  C   LEU A 306      17.154 -81.763 -21.879  1.00  0.93           C  
ATOM   2171  O   LEU A 306      16.082 -82.155 -22.337  1.00  0.93           O  
ATOM   2172  CB  LEU A 306      16.303 -80.994 -19.610  1.00  0.93           C  
ATOM   2173  CG  LEU A 306      16.742 -82.131 -18.668  1.00  0.93           C  
ATOM   2174  CD1 LEU A 306      15.937 -82.015 -17.369  1.00  0.93           C  
ATOM   2175  CD2 LEU A 306      16.552 -83.543 -19.236  1.00  0.93           C  
ATOM   2176  N   ASP A 307      18.319 -82.297 -22.301  1.00  0.93           N  
ATOM   2177  CA  ASP A 307      18.351 -83.265 -23.380  1.00  0.93           C  
ATOM   2178  C   ASP A 307      19.643 -84.086 -23.309  1.00  0.93           C  
ATOM   2179  O   ASP A 307      20.548 -83.823 -22.524  1.00  0.93           O  
ATOM   2180  CB  ASP A 307      18.169 -82.563 -24.769  1.00  0.93           C  
ATOM   2181  CG  ASP A 307      17.806 -83.517 -25.891  1.00  0.93           C  
ATOM   2182  OD1 ASP A 307      17.453 -84.683 -25.588  1.00  0.93           O  
ATOM   2183  OD2 ASP A 307      17.880 -83.155 -27.089  1.00  0.93           O  
ATOM   2184  N   GLU A 308      19.729 -85.131 -24.147  1.00  0.89           N  
ATOM   2185  CA  GLU A 308      20.877 -85.988 -24.362  1.00  0.89           C  
ATOM   2186  C   GLU A 308      21.937 -85.336 -25.255  1.00  0.89           C  
ATOM   2187  O   GLU A 308      23.104 -85.719 -25.251  1.00  0.89           O  
ATOM   2188  CB  GLU A 308      20.363 -87.311 -25.000  1.00  0.89           C  
ATOM   2189  CG  GLU A 308      19.847 -87.124 -26.451  1.00  0.89           C  
ATOM   2190  CD  GLU A 308      18.893 -88.174 -27.003  1.00  0.89           C  
ATOM   2191  OE1 GLU A 308      18.307 -87.827 -28.069  1.00  0.89           O  
ATOM   2192  OE2 GLU A 308      18.712 -89.283 -26.451  1.00  0.89           O  
ATOM   2193  N   ILE A 309      21.551 -84.291 -26.021  1.00  0.87           N  
ATOM   2194  CA  ILE A 309      22.417 -83.559 -26.930  1.00  0.87           C  
ATOM   2195  C   ILE A 309      22.180 -82.074 -26.719  1.00  0.87           C  
ATOM   2196  O   ILE A 309      21.155 -81.658 -26.190  1.00  0.87           O  
ATOM   2197  CB  ILE A 309      22.177 -83.891 -28.409  1.00  0.87           C  
ATOM   2198  CG1 ILE A 309      20.680 -83.799 -28.795  1.00  0.87           C  
ATOM   2199  CG2 ILE A 309      22.772 -85.285 -28.701  1.00  0.87           C  
ATOM   2200  CD1 ILE A 309      20.426 -83.870 -30.306  1.00  0.87           C  
ATOM   2201  N   GLN A 310      23.146 -81.218 -27.118  1.00  0.85           N  
ATOM   2202  CA  GLN A 310      22.998 -79.769 -27.079  1.00  0.85           C  
ATOM   2203  C   GLN A 310      21.873 -79.236 -27.964  1.00  0.85           C  
ATOM   2204  O   GLN A 310      21.555 -79.804 -29.006  1.00  0.85           O  
ATOM   2205  CB  GLN A 310      24.329 -79.044 -27.413  1.00  0.85           C  
ATOM   2206  CG  GLN A 310      24.709 -79.044 -28.916  1.00  0.85           C  
ATOM   2207  CD  GLN A 310      26.049 -78.354 -29.170  1.00  0.85           C  
ATOM   2208  OE1 GLN A 310      26.864 -78.128 -28.281  1.00  0.85           O  
ATOM   2209  NE2 GLN A 310      26.311 -78.024 -30.458  1.00  0.85           N  
ATOM   2210  N   ALA A 311      21.231 -78.125 -27.561  1.00  0.89           N  
ATOM   2211  CA  ALA A 311      20.183 -77.498 -28.339  1.00  0.89           C  
ATOM   2212  C   ALA A 311      20.633 -76.895 -29.668  1.00  0.89           C  
ATOM   2213  O   ALA A 311      21.700 -76.282 -29.771  1.00  0.89           O  
ATOM   2214  CB  ALA A 311      19.516 -76.383 -27.513  1.00  0.89           C  
ATOM   2215  N   ASP A 312      19.781 -77.006 -30.706  1.00  0.87           N  
ATOM   2216  CA  ASP A 312      19.859 -76.187 -31.897  1.00  0.87           C  
ATOM   2217  C   ASP A 312      19.456 -74.741 -31.556  1.00  0.87           C  
ATOM   2218  O   ASP A 312      18.413 -74.503 -30.947  1.00  0.87           O  
ATOM   2219  CB  ASP A 312      18.942 -76.763 -33.014  1.00  0.87           C  
ATOM   2220  CG  ASP A 312      19.234 -78.238 -33.269  1.00  0.87           C  
ATOM   2221  OD1 ASP A 312      20.391 -78.563 -33.635  1.00  0.87           O  
ATOM   2222  OD2 ASP A 312      18.301 -79.072 -33.109  1.00  0.87           O  
ATOM   2223  N   ILE A 313      20.276 -73.727 -31.908  1.00  0.86           N  
ATOM   2224  CA  ILE A 313      19.937 -72.331 -31.645  1.00  0.86           C  
ATOM   2225  C   ILE A 313      19.121 -71.782 -32.800  1.00  0.86           C  
ATOM   2226  O   ILE A 313      19.466 -71.940 -33.970  1.00  0.86           O  
ATOM   2227  CB  ILE A 313      21.155 -71.440 -31.383  1.00  0.86           C  
ATOM   2228  CG1 ILE A 313      22.040 -72.023 -30.257  1.00  0.86           C  
ATOM   2229  CG2 ILE A 313      20.740 -69.988 -31.046  1.00  0.86           C  
ATOM   2230  CD1 ILE A 313      21.340 -72.237 -28.908  1.00  0.86           C  
ATOM   2231  N   ASP A 314      18.003 -71.123 -32.464  1.00  0.87           N  
ATOM   2232  CA  ASP A 314      17.024 -70.587 -33.379  1.00  0.87           C  
ATOM   2233  C   ASP A 314      16.799 -69.155 -32.896  1.00  0.87           C  
ATOM   2234  O   ASP A 314      17.164 -68.813 -31.771  1.00  0.87           O  
ATOM   2235  CB  ASP A 314      15.754 -71.485 -33.269  1.00  0.87           C  
ATOM   2236  CG  ASP A 314      14.610 -71.145 -34.205  1.00  0.87           C  
ATOM   2237  OD1 ASP A 314      13.934 -70.121 -33.949  1.00  0.87           O  
ATOM   2238  OD2 ASP A 314      14.357 -71.931 -35.153  1.00  0.87           O  
ATOM   2239  N   HIS A 315      16.182 -68.276 -33.709  1.00  0.85           N  
ATOM   2240  CA  HIS A 315      15.741 -66.952 -33.273  1.00  0.85           C  
ATOM   2241  C   HIS A 315      14.804 -67.009 -32.075  1.00  0.85           C  
ATOM   2242  O   HIS A 315      14.974 -66.271 -31.104  1.00  0.85           O  
ATOM   2243  CB  HIS A 315      15.009 -66.207 -34.411  1.00  0.85           C  
ATOM   2244  CG  HIS A 315      15.960 -65.596 -35.387  1.00  0.85           C  
ATOM   2245  ND1 HIS A 315      16.735 -64.524 -34.979  1.00  0.85           N  
ATOM   2246  CD2 HIS A 315      16.238 -65.914 -36.676  1.00  0.85           C  
ATOM   2247  CE1 HIS A 315      17.470 -64.213 -36.026  1.00  0.85           C  
ATOM   2248  NE2 HIS A 315      17.210 -65.024 -37.079  1.00  0.85           N  
ATOM   2249  N   ASP A 316      13.857 -67.959 -32.082  1.00  0.86           N  
ATOM   2250  CA  ASP A 316      12.895 -68.136 -31.019  1.00  0.86           C  
ATOM   2251  C   ASP A 316      13.307 -69.266 -30.076  1.00  0.86           C  
ATOM   2252  O   ASP A 316      12.533 -69.735 -29.243  1.00  0.86           O  
ATOM   2253  CB  ASP A 316      11.511 -68.390 -31.644  1.00  0.86           C  
ATOM   2254  CG  ASP A 316      11.038 -67.088 -32.270  1.00  0.86           C  
ATOM   2255  OD1 ASP A 316      10.898 -67.037 -33.517  1.00  0.86           O  
ATOM   2256  OD2 ASP A 316      10.814 -66.125 -31.493  1.00  0.86           O  
ATOM   2257  N   TYR A 317      14.569 -69.735 -30.129  1.00  0.86           N  
ATOM   2258  CA  TYR A 317      15.043 -70.741 -29.196  1.00  0.86           C  
ATOM   2259  C   TYR A 317      16.484 -70.489 -28.820  1.00  0.86           C  
ATOM   2260  O   TYR A 317      17.430 -70.964 -29.445  1.00  0.86           O  
ATOM   2261  CB  TYR A 317      14.873 -72.171 -29.756  1.00  0.86           C  
ATOM   2262  CG  TYR A 317      14.811 -73.189 -28.662  1.00  0.86           C  
ATOM   2263  CD1 TYR A 317      13.637 -73.330 -27.904  1.00  0.86           C  
ATOM   2264  CD2 TYR A 317      15.916 -74.009 -28.387  1.00  0.86           C  
ATOM   2265  CE1 TYR A 317      13.564 -74.296 -26.894  1.00  0.86           C  
ATOM   2266  CE2 TYR A 317      15.841 -74.978 -27.378  1.00  0.86           C  
ATOM   2267  CZ  TYR A 317      14.664 -75.120 -26.640  1.00  0.86           C  
ATOM   2268  OH  TYR A 317      14.576 -76.093 -25.636  1.00  0.86           O  
ATOM   2269  N   GLN A 318      16.670 -69.718 -27.740  1.00  0.86           N  
ATOM   2270  CA  GLN A 318      17.963 -69.410 -27.191  1.00  0.86           C  
ATOM   2271  C   GLN A 318      17.851 -69.842 -25.736  1.00  0.86           C  
ATOM   2272  O   GLN A 318      17.132 -69.182 -24.990  1.00  0.86           O  
ATOM   2273  CB  GLN A 318      18.232 -67.888 -27.352  1.00  0.86           C  
ATOM   2274  CG  GLN A 318      18.017 -67.407 -28.816  1.00  0.86           C  
ATOM   2275  CD  GLN A 318      18.144 -65.894 -28.964  1.00  0.86           C  
ATOM   2276  OE1 GLN A 318      19.010 -65.257 -28.364  1.00  0.86           O  
ATOM   2277  NE2 GLN A 318      17.281 -65.275 -29.799  1.00  0.86           N  
ATOM   2278  N   PRO A 319      18.438 -70.948 -25.278  1.00  0.93           N  
ATOM   2279  CA  PRO A 319      18.265 -71.369 -23.892  1.00  0.93           C  
ATOM   2280  C   PRO A 319      19.074 -70.512 -22.945  1.00  0.93           C  
ATOM   2281  O   PRO A 319      20.166 -70.104 -23.312  1.00  0.93           O  
ATOM   2282  CB  PRO A 319      18.750 -72.830 -23.869  1.00  0.93           C  
ATOM   2283  CG  PRO A 319      18.577 -73.314 -25.310  1.00  0.93           C  
ATOM   2284  CD  PRO A 319      18.882 -72.059 -26.127  1.00  0.93           C  
ATOM   2285  N   GLU A 320      18.591 -70.244 -21.716  1.00  0.86           N  
ATOM   2286  CA  GLU A 320      19.391 -69.528 -20.730  1.00  0.86           C  
ATOM   2287  C   GLU A 320      20.211 -70.505 -19.909  1.00  0.86           C  
ATOM   2288  O   GLU A 320      21.083 -70.145 -19.120  1.00  0.86           O  
ATOM   2289  CB  GLU A 320      18.487 -68.747 -19.746  1.00  0.86           C  
ATOM   2290  CG  GLU A 320      17.725 -67.572 -20.395  1.00  0.86           C  
ATOM   2291  CD  GLU A 320      18.648 -66.496 -20.950  1.00  0.86           C  
ATOM   2292  OE1 GLU A 320      19.325 -65.793 -20.155  1.00  0.86           O  
ATOM   2293  OE2 GLU A 320      18.668 -66.292 -22.192  1.00  0.86           O  
ATOM   2294  N   ILE A 321      19.904 -71.802 -20.056  1.00  0.91           N  
ATOM   2295  CA  ILE A 321      20.604 -72.868 -19.394  1.00  0.91           C  
ATOM   2296  C   ILE A 321      20.340 -74.136 -20.193  1.00  0.91           C  
ATOM   2297  O   ILE A 321      19.241 -74.368 -20.699  1.00  0.91           O  
ATOM   2298  CB  ILE A 321      20.185 -72.966 -17.921  1.00  0.91           C  
ATOM   2299  CG1 ILE A 321      20.751 -74.201 -17.188  1.00  0.91           C  
ATOM   2300  CG2 ILE A 321      18.651 -72.910 -17.827  1.00  0.91           C  
ATOM   2301  CD1 ILE A 321      20.444 -74.203 -15.688  1.00  0.91           C  
ATOM   2302  N   GLU A 322      21.368 -74.991 -20.331  1.00  0.91           N  
ATOM   2303  CA  GLU A 322      21.289 -76.269 -21.001  1.00  0.91           C  
ATOM   2304  C   GLU A 322      21.782 -77.326 -20.029  1.00  0.91           C  
ATOM   2305  O   GLU A 322      22.853 -77.185 -19.446  1.00  0.91           O  
ATOM   2306  CB  GLU A 322      22.174 -76.298 -22.274  1.00  0.91           C  
ATOM   2307  CG  GLU A 322      21.549 -75.600 -23.507  1.00  0.91           C  
ATOM   2308  CD  GLU A 322      22.440 -75.640 -24.738  1.00  0.91           C  
ATOM   2309  OE1 GLU A 322      22.325 -76.599 -25.544  1.00  0.91           O  
ATOM   2310  OE2 GLU A 322      23.229 -74.689 -24.960  1.00  0.91           O  
ATOM   2311  N   LEU A 323      21.003 -78.405 -19.821  1.00  0.91           N  
ATOM   2312  CA  LEU A 323      21.375 -79.523 -18.978  1.00  0.91           C  
ATOM   2313  C   LEU A 323      21.577 -80.720 -19.886  1.00  0.91           C  
ATOM   2314  O   LEU A 323      20.609 -81.291 -20.387  1.00  0.91           O  
ATOM   2315  CB  LEU A 323      20.254 -79.899 -17.969  1.00  0.91           C  
ATOM   2316  CG  LEU A 323      19.671 -78.759 -17.117  1.00  0.91           C  
ATOM   2317  CD1 LEU A 323      18.747 -79.363 -16.058  1.00  0.91           C  
ATOM   2318  CD2 LEU A 323      20.735 -77.930 -16.409  1.00  0.91           C  
ATOM   2319  N   ILE A 324      22.837 -81.130 -20.140  1.00  0.86           N  
ATOM   2320  CA  ILE A 324      23.110 -82.150 -21.146  1.00  0.86           C  
ATOM   2321  C   ILE A 324      23.706 -83.384 -20.491  1.00  0.86           C  
ATOM   2322  O   ILE A 324      24.735 -83.328 -19.819  1.00  0.86           O  
ATOM   2323  CB  ILE A 324      24.007 -81.668 -22.283  1.00  0.86           C  
ATOM   2324  CG1 ILE A 324      23.606 -80.269 -22.816  1.00  0.86           C  
ATOM   2325  CG2 ILE A 324      23.977 -82.703 -23.431  1.00  0.86           C  
ATOM   2326  CD1 ILE A 324      22.167 -80.112 -23.325  1.00  0.86           C  
ATOM   2327  N   GLY A 325      23.045 -84.544 -20.660  1.00  0.89           N  
ATOM   2328  CA  GLY A 325      23.456 -85.795 -20.039  1.00  0.89           C  
ATOM   2329  C   GLY A 325      22.330 -86.768 -20.190  1.00  0.89           C  
ATOM   2330  O   GLY A 325      21.432 -86.537 -20.993  1.00  0.89           O  
ATOM   2331  N   ASP A 326      22.301 -87.883 -19.430  1.00  0.89           N  
ATOM   2332  CA  ASP A 326      21.136 -88.759 -19.440  1.00  0.89           C  
ATOM   2333  C   ASP A 326      19.876 -88.020 -18.955  1.00  0.89           C  
ATOM   2334  O   ASP A 326      19.878 -87.284 -17.964  1.00  0.89           O  
ATOM   2335  CB  ASP A 326      21.382 -90.101 -18.694  1.00  0.89           C  
ATOM   2336  CG  ASP A 326      20.216 -91.054 -18.918  1.00  0.89           C  
ATOM   2337  OD1 ASP A 326      20.318 -91.922 -19.822  1.00  0.89           O  
ATOM   2338  OD2 ASP A 326      19.164 -90.856 -18.249  1.00  0.89           O  
ATOM   2339  N   ILE A 327      18.767 -88.166 -19.703  1.00  0.92           N  
ATOM   2340  CA  ILE A 327      17.512 -87.496 -19.425  1.00  0.92           C  
ATOM   2341  C   ILE A 327      16.859 -87.984 -18.143  1.00  0.92           C  
ATOM   2342  O   ILE A 327      16.424 -87.183 -17.318  1.00  0.92           O  
ATOM   2343  CB  ILE A 327      16.577 -87.589 -20.629  1.00  0.92           C  
ATOM   2344  CG1 ILE A 327      17.153 -86.691 -21.748  1.00  0.92           C  
ATOM   2345  CG2 ILE A 327      15.129 -87.175 -20.268  1.00  0.92           C  
ATOM   2346  CD1 ILE A 327      16.411 -86.818 -23.078  1.00  0.92           C  
ATOM   2347  N   ALA A 328      16.811 -89.312 -17.911  1.00  0.92           N  
ATOM   2348  CA  ALA A 328      16.181 -89.887 -16.740  1.00  0.92           C  
ATOM   2349  C   ALA A 328      16.961 -89.567 -15.477  1.00  0.92           C  
ATOM   2350  O   ALA A 328      16.390 -89.128 -14.474  1.00  0.92           O  
ATOM   2351  CB  ALA A 328      16.007 -91.410 -16.913  1.00  0.92           C  
ATOM   2352  N   GLU A 329      18.305 -89.698 -15.519  1.00  0.87           N  
ATOM   2353  CA  GLU A 329      19.165 -89.302 -14.415  1.00  0.87           C  
ATOM   2354  C   GLU A 329      19.084 -87.806 -14.089  1.00  0.87           C  
ATOM   2355  O   GLU A 329      18.862 -87.425 -12.946  1.00  0.87           O  
ATOM   2356  CB  GLU A 329      20.645 -89.677 -14.658  1.00  0.87           C  
ATOM   2357  CG  GLU A 329      20.957 -91.196 -14.720  1.00  0.87           C  
ATOM   2358  CD  GLU A 329      22.469 -91.469 -14.713  1.00  0.87           C  
ATOM   2359  OE1 GLU A 329      23.253 -90.486 -14.607  1.00  0.87           O  
ATOM   2360  OE2 GLU A 329      22.865 -92.663 -14.774  1.00  0.87           O  
ATOM   2361  N   THR A 330      19.164 -86.915 -15.109  1.00  0.91           N  
ATOM   2362  CA  THR A 330      19.069 -85.457 -14.923  1.00  0.91           C  
ATOM   2363  C   THR A 330      17.742 -85.032 -14.307  1.00  0.91           C  
ATOM   2364  O   THR A 330      17.700 -84.218 -13.382  1.00  0.91           O  
ATOM   2365  CB  THR A 330      19.277 -84.668 -16.223  1.00  0.91           C  
ATOM   2366  OG1 THR A 330      20.593 -84.870 -16.731  1.00  0.91           O  
ATOM   2367  CG2 THR A 330      19.156 -83.151 -16.030  1.00  0.91           C  
ATOM   2368  N   LEU A 331      16.605 -85.603 -14.756  1.00  0.93           N  
ATOM   2369  CA  LEU A 331      15.301 -85.367 -14.150  1.00  0.93           C  
ATOM   2370  C   LEU A 331      15.181 -85.838 -12.705  1.00  0.93           C  
ATOM   2371  O   LEU A 331      14.624 -85.129 -11.869  1.00  0.93           O  
ATOM   2372  CB  LEU A 331      14.184 -86.066 -14.949  1.00  0.93           C  
ATOM   2373  CG  LEU A 331      13.919 -85.482 -16.345  1.00  0.93           C  
ATOM   2374  CD1 LEU A 331      13.057 -86.479 -17.120  1.00  0.93           C  
ATOM   2375  CD2 LEU A 331      13.238 -84.110 -16.286  1.00  0.93           C  
ATOM   2376  N   ASN A 332      15.719 -87.032 -12.366  1.00  0.90           N  
ATOM   2377  CA  ASN A 332      15.737 -87.542 -10.998  1.00  0.90           C  
ATOM   2378  C   ASN A 332      16.511 -86.635 -10.034  1.00  0.90           C  
ATOM   2379  O   ASN A 332      16.048 -86.348  -8.935  1.00  0.90           O  
ATOM   2380  CB  ASN A 332      16.353 -88.967 -10.923  1.00  0.90           C  
ATOM   2381  CG  ASN A 332      15.451 -90.048 -11.524  1.00  0.90           C  
ATOM   2382  OD1 ASN A 332      14.219 -90.048 -11.456  1.00  0.90           O  
ATOM   2383  ND2 ASN A 332      16.110 -91.089 -12.091  1.00  0.90           N  
ATOM   2384  N   HIS A 333      17.691 -86.114 -10.435  1.00  0.86           N  
ATOM   2385  CA  HIS A 333      18.424 -85.120  -9.655  1.00  0.86           C  
ATOM   2386  C   HIS A 333      17.657 -83.808  -9.458  1.00  0.86           C  
ATOM   2387  O   HIS A 333      17.654 -83.244  -8.367  1.00  0.86           O  
ATOM   2388  CB  HIS A 333      19.813 -84.803 -10.263  1.00  0.86           C  
ATOM   2389  CG  HIS A 333      20.874 -85.841 -10.041  1.00  0.86           C  
ATOM   2390  ND1 HIS A 333      20.642 -87.171 -10.335  1.00  0.86           N  
ATOM   2391  CD2 HIS A 333      22.167 -85.664  -9.659  1.00  0.86           C  
ATOM   2392  CE1 HIS A 333      21.796 -87.776 -10.128  1.00  0.86           C  
ATOM   2393  NE2 HIS A 333      22.752 -86.909  -9.717  1.00  0.86           N  
ATOM   2394  N   ILE A 334      16.941 -83.286 -10.485  1.00  0.90           N  
ATOM   2395  CA  ILE A 334      16.047 -82.135 -10.303  1.00  0.90           C  
ATOM   2396  C   ILE A 334      14.913 -82.432  -9.332  1.00  0.90           C  
ATOM   2397  O   ILE A 334      14.601 -81.626  -8.466  1.00  0.90           O  
ATOM   2398  CB  ILE A 334      15.425 -81.622 -11.610  1.00  0.90           C  
ATOM   2399  CG1 ILE A 334      16.522 -81.099 -12.559  1.00  0.90           C  
ATOM   2400  CG2 ILE A 334      14.379 -80.504 -11.347  1.00  0.90           C  
ATOM   2401  CD1 ILE A 334      15.986 -80.751 -13.950  1.00  0.90           C  
ATOM   2402  N   GLU A 335      14.268 -83.611  -9.456  1.00  0.88           N  
ATOM   2403  CA  GLU A 335      13.165 -84.034  -8.607  1.00  0.88           C  
ATOM   2404  C   GLU A 335      13.550 -84.134  -7.145  1.00  0.88           C  
ATOM   2405  O   GLU A 335      12.840 -83.640  -6.269  1.00  0.88           O  
ATOM   2406  CB  GLU A 335      12.612 -85.389  -9.115  1.00  0.88           C  
ATOM   2407  CG  GLU A 335      11.282 -85.855  -8.462  1.00  0.88           C  
ATOM   2408  CD  GLU A 335      11.380 -86.714  -7.198  1.00  0.88           C  
ATOM   2409  OE1 GLU A 335      12.500 -87.086  -6.774  1.00  0.88           O  
ATOM   2410  OE2 GLU A 335      10.288 -87.022  -6.652  1.00  0.88           O  
ATOM   2411  N   HIS A 336      14.725 -84.716  -6.853  1.00  0.85           N  
ATOM   2412  CA  HIS A 336      15.199 -84.975  -5.509  1.00  0.85           C  
ATOM   2413  C   HIS A 336      15.326 -83.727  -4.622  1.00  0.85           C  
ATOM   2414  O   HIS A 336      14.712 -83.668  -3.556  1.00  0.85           O  
ATOM   2415  CB  HIS A 336      16.537 -85.743  -5.606  1.00  0.85           C  
ATOM   2416  CG  HIS A 336      17.062 -86.244  -4.298  1.00  0.85           C  
ATOM   2417  ND1 HIS A 336      18.066 -85.526  -3.701  1.00  0.85           N  
ATOM   2418  CD2 HIS A 336      16.693 -87.281  -3.501  1.00  0.85           C  
ATOM   2419  CE1 HIS A 336      18.297 -86.115  -2.556  1.00  0.85           C  
ATOM   2420  NE2 HIS A 336      17.493 -87.192  -2.379  1.00  0.85           N  
ATOM   2421  N   ASP A 337      16.015 -82.665  -5.096  1.00  0.85           N  
ATOM   2422  CA  ASP A 337      16.211 -81.442  -4.329  1.00  0.85           C  
ATOM   2423  C   ASP A 337      15.134 -80.382  -4.568  1.00  0.85           C  
ATOM   2424  O   ASP A 337      14.977 -79.436  -3.795  1.00  0.85           O  
ATOM   2425  CB  ASP A 337      17.582 -80.823  -4.690  1.00  0.85           C  
ATOM   2426  CG  ASP A 337      18.713 -81.630  -4.078  1.00  0.85           C  
ATOM   2427  OD1 ASP A 337      18.741 -81.735  -2.824  1.00  0.85           O  
ATOM   2428  OD2 ASP A 337      19.581 -82.088  -4.859  1.00  0.85           O  
ATOM   2429  N   SER A 338      14.306 -80.500  -5.625  1.00  0.89           N  
ATOM   2430  CA  SER A 338      13.176 -79.597  -5.808  1.00  0.89           C  
ATOM   2431  C   SER A 338      12.062 -79.812  -4.788  1.00  0.89           C  
ATOM   2432  O   SER A 338      11.901 -80.879  -4.203  1.00  0.89           O  
ATOM   2433  CB  SER A 338      12.590 -79.586  -7.243  1.00  0.89           C  
ATOM   2434  OG  SER A 338      11.924 -80.807  -7.558  1.00  0.89           O  
ATOM   2435  N   LEU A 339      11.258 -78.766  -4.540  1.00  0.84           N  
ATOM   2436  CA  LEU A 339      10.125 -78.792  -3.632  1.00  0.84           C  
ATOM   2437  C   LEU A 339       8.916 -78.246  -4.380  1.00  0.84           C  
ATOM   2438  O   LEU A 339       9.137 -77.530  -5.359  1.00  0.84           O  
ATOM   2439  CB  LEU A 339      10.370 -77.901  -2.385  1.00  0.84           C  
ATOM   2440  CG  LEU A 339      11.493 -78.387  -1.448  1.00  0.84           C  
ATOM   2441  CD1 LEU A 339      11.638 -77.421  -0.264  1.00  0.84           C  
ATOM   2442  CD2 LEU A 339      11.245 -79.810  -0.925  1.00  0.84           C  
ATOM   2443  N   PRO A 340       7.667 -78.547  -3.990  1.00  0.86           N  
ATOM   2444  CA  PRO A 340       6.441 -77.999  -4.569  1.00  0.86           C  
ATOM   2445  C   PRO A 340       6.416 -76.520  -4.910  1.00  0.86           C  
ATOM   2446  O   PRO A 340       6.795 -75.690  -4.087  1.00  0.86           O  
ATOM   2447  CB  PRO A 340       5.344 -78.367  -3.559  1.00  0.86           C  
ATOM   2448  CG  PRO A 340       5.840 -79.654  -2.893  1.00  0.86           C  
ATOM   2449  CD  PRO A 340       7.367 -79.567  -2.983  1.00  0.86           C  
ATOM   2450  N   VAL A 341       5.912 -76.168  -6.105  1.00  0.82           N  
ATOM   2451  CA  VAL A 341       5.696 -74.790  -6.496  1.00  0.82           C  
ATOM   2452  C   VAL A 341       4.332 -74.352  -5.985  1.00  0.82           C  
ATOM   2453  O   VAL A 341       3.325 -75.042  -6.126  1.00  0.82           O  
ATOM   2454  CB  VAL A 341       5.846 -74.611  -8.008  1.00  0.82           C  
ATOM   2455  CG1 VAL A 341       5.304 -73.253  -8.493  1.00  0.82           C  
ATOM   2456  CG2 VAL A 341       7.345 -74.719  -8.358  1.00  0.82           C  
ATOM   2457  N   SER A 342       4.279 -73.173  -5.335  1.00  0.79           N  
ATOM   2458  CA  SER A 342       3.042 -72.584  -4.857  1.00  0.79           C  
ATOM   2459  C   SER A 342       2.652 -71.508  -5.839  1.00  0.79           C  
ATOM   2460  O   SER A 342       3.479 -70.705  -6.249  1.00  0.79           O  
ATOM   2461  CB  SER A 342       3.184 -71.970  -3.442  1.00  0.79           C  
ATOM   2462  OG  SER A 342       1.907 -71.659  -2.879  1.00  0.79           O  
ATOM   2463  N   ILE A 343       1.385 -71.510  -6.281  1.00  0.51           N  
ATOM   2464  CA  ILE A 343       0.923 -70.671  -7.367  1.00  0.51           C  
ATOM   2465  C   ILE A 343       0.027 -69.563  -6.826  1.00  0.51           C  
ATOM   2466  O   ILE A 343      -1.058 -69.826  -6.309  1.00  0.51           O  
ATOM   2467  CB  ILE A 343       0.149 -71.519  -8.385  1.00  0.51           C  
ATOM   2468  CG1 ILE A 343       1.033 -72.564  -9.115  1.00  0.51           C  
ATOM   2469  CG2 ILE A 343      -0.521 -70.619  -9.430  1.00  0.51           C  
ATOM   2470  CD1 ILE A 343       2.147 -71.969  -9.990  1.00  0.51           C  
ATOM   2471  N   ASP A 344       0.468 -68.289  -6.941  1.00  0.51           N  
ATOM   2472  CA  ASP A 344      -0.308 -67.081  -6.672  1.00  0.51           C  
ATOM   2473  C   ASP A 344      -1.665 -66.982  -7.386  1.00  0.51           C  
ATOM   2474  O   ASP A 344      -1.926 -67.623  -8.411  1.00  0.51           O  
ATOM   2475  CB  ASP A 344       0.495 -65.796  -7.006  1.00  0.51           C  
ATOM   2476  CG  ASP A 344       1.794 -65.674  -6.221  1.00  0.51           C  
ATOM   2477  OD1 ASP A 344       2.047 -66.497  -5.308  1.00  0.51           O  
ATOM   2478  OD2 ASP A 344       2.557 -64.737  -6.569  1.00  0.51           O  
ATOM   2479  N   GLU A 345      -2.560 -66.093  -6.908  1.00  0.50           N  
ATOM   2480  CA  GLU A 345      -3.951 -66.084  -7.271  1.00  0.50           C  
ATOM   2481  C   GLU A 345      -4.204 -65.428  -8.589  1.00  0.50           C  
ATOM   2482  O   GLU A 345      -5.326 -65.428  -9.037  1.00  0.50           O  
ATOM   2483  CB  GLU A 345      -4.860 -65.291  -6.294  1.00  0.50           C  
ATOM   2484  CG  GLU A 345      -4.553 -65.433  -4.786  1.00  0.50           C  
ATOM   2485  CD  GLU A 345      -3.467 -64.473  -4.298  1.00  0.50           C  
ATOM   2486  OE1 GLU A 345      -2.616 -64.062  -5.128  1.00  0.50           O  
ATOM   2487  OE2 GLU A 345      -3.496 -64.145  -3.087  1.00  0.50           O  
ATOM   2488  N   SER A 346      -3.203 -64.890  -9.291  1.00  0.54           N  
ATOM   2489  CA  SER A 346      -3.294 -64.577 -10.714  1.00  0.54           C  
ATOM   2490  C   SER A 346      -3.087 -65.771 -11.627  1.00  0.54           C  
ATOM   2491  O   SER A 346      -3.761 -65.918 -12.637  1.00  0.54           O  
ATOM   2492  CB  SER A 346      -2.256 -63.524 -11.153  1.00  0.54           C  
ATOM   2493  OG  SER A 346      -2.565 -62.274 -10.545  1.00  0.54           O  
ATOM   2494  N   PHE A 347      -2.119 -66.658 -11.326  1.00  0.58           N  
ATOM   2495  CA  PHE A 347      -1.716 -67.722 -12.236  1.00  0.58           C  
ATOM   2496  C   PHE A 347      -2.574 -68.965 -12.101  1.00  0.58           C  
ATOM   2497  O   PHE A 347      -2.756 -69.704 -13.066  1.00  0.58           O  
ATOM   2498  CB  PHE A 347      -0.237 -68.098 -11.995  1.00  0.58           C  
ATOM   2499  CG  PHE A 347       0.629 -66.901 -12.214  1.00  0.58           C  
ATOM   2500  CD1 PHE A 347       0.963 -66.481 -13.509  1.00  0.58           C  
ATOM   2501  CD2 PHE A 347       1.086 -66.162 -11.113  1.00  0.58           C  
ATOM   2502  CE1 PHE A 347       1.717 -65.317 -13.700  1.00  0.58           C  
ATOM   2503  CE2 PHE A 347       1.803 -64.977 -11.299  1.00  0.58           C  
ATOM   2504  CZ  PHE A 347       2.105 -64.546 -12.597  1.00  0.58           C  
ATOM   2505  N   ALA A 348      -3.179 -69.211 -10.921  1.00  0.70           N  
ATOM   2506  CA  ALA A 348      -4.165 -70.268 -10.763  1.00  0.70           C  
ATOM   2507  C   ALA A 348      -5.407 -70.076 -11.658  1.00  0.70           C  
ATOM   2508  O   ALA A 348      -5.721 -71.009 -12.388  1.00  0.70           O  
ATOM   2509  CB  ALA A 348      -4.486 -70.510  -9.269  1.00  0.70           C  
ATOM   2510  N   PRO A 349      -6.071 -68.919 -11.778  1.00  0.68           N  
ATOM   2511  CA  PRO A 349      -7.087 -68.660 -12.784  1.00  0.68           C  
ATOM   2512  C   PRO A 349      -6.620 -68.849 -14.200  1.00  0.68           C  
ATOM   2513  O   PRO A 349      -7.405 -69.300 -15.018  1.00  0.68           O  
ATOM   2514  CB  PRO A 349      -7.504 -67.203 -12.563  1.00  0.68           C  
ATOM   2515  CG  PRO A 349      -7.249 -66.947 -11.084  1.00  0.68           C  
ATOM   2516  CD  PRO A 349      -6.117 -67.912 -10.731  1.00  0.68           C  
ATOM   2517  N   VAL A 350      -5.360 -68.507 -14.541  1.00  0.64           N  
ATOM   2518  CA  VAL A 350      -4.812 -68.766 -15.872  1.00  0.64           C  
ATOM   2519  C   VAL A 350      -4.816 -70.256 -16.174  1.00  0.64           C  
ATOM   2520  O   VAL A 350      -5.270 -70.684 -17.233  1.00  0.64           O  
ATOM   2521  CB  VAL A 350      -3.401 -68.200 -16.049  1.00  0.64           C  
ATOM   2522  CG1 VAL A 350      -2.772 -68.630 -17.392  1.00  0.64           C  
ATOM   2523  CG2 VAL A 350      -3.470 -66.663 -15.982  1.00  0.64           C  
ATOM   2524  N   LEU A 351      -4.383 -71.088 -15.207  1.00  0.61           N  
ATOM   2525  CA  LEU A 351      -4.499 -72.529 -15.289  1.00  0.61           C  
ATOM   2526  C   LEU A 351      -5.945 -73.019 -15.351  1.00  0.61           C  
ATOM   2527  O   LEU A 351      -6.278 -73.796 -16.238  1.00  0.61           O  
ATOM   2528  CB  LEU A 351      -3.735 -73.200 -14.118  1.00  0.61           C  
ATOM   2529  CG  LEU A 351      -2.215 -72.920 -14.119  1.00  0.61           C  
ATOM   2530  CD1 LEU A 351      -1.549 -73.453 -12.842  1.00  0.61           C  
ATOM   2531  CD2 LEU A 351      -1.525 -73.510 -15.355  1.00  0.61           C  
ATOM   2532  N   ASP A 352      -6.857 -72.525 -14.487  1.00  0.71           N  
ATOM   2533  CA  ASP A 352      -8.274 -72.877 -14.505  1.00  0.71           C  
ATOM   2534  C   ASP A 352      -8.993 -72.506 -15.804  1.00  0.71           C  
ATOM   2535  O   ASP A 352      -9.736 -73.305 -16.383  1.00  0.71           O  
ATOM   2536  CB  ASP A 352      -9.030 -72.140 -13.371  1.00  0.71           C  
ATOM   2537  CG  ASP A 352      -8.647 -72.622 -11.983  1.00  0.71           C  
ATOM   2538  OD1 ASP A 352      -7.998 -73.687 -11.861  1.00  0.71           O  
ATOM   2539  OD2 ASP A 352      -9.070 -71.921 -11.028  1.00  0.71           O  
ATOM   2540  N   TYR A 353      -8.784 -71.281 -16.326  1.00  0.72           N  
ATOM   2541  CA  TYR A 353      -9.340 -70.811 -17.584  1.00  0.72           C  
ATOM   2542  C   TYR A 353      -8.843 -71.615 -18.775  1.00  0.72           C  
ATOM   2543  O   TYR A 353      -9.618 -71.998 -19.646  1.00  0.72           O  
ATOM   2544  CB  TYR A 353      -9.010 -69.311 -17.848  1.00  0.72           C  
ATOM   2545  CG  TYR A 353      -9.987 -68.382 -17.179  1.00  0.72           C  
ATOM   2546  CD1 TYR A 353     -11.320 -68.352 -17.618  1.00  0.72           C  
ATOM   2547  CD2 TYR A 353      -9.584 -67.471 -16.187  1.00  0.72           C  
ATOM   2548  CE1 TYR A 353     -12.240 -67.461 -17.047  1.00  0.72           C  
ATOM   2549  CE2 TYR A 353     -10.506 -66.601 -15.590  1.00  0.72           C  
ATOM   2550  CZ  TYR A 353     -11.834 -66.599 -16.024  1.00  0.72           C  
ATOM   2551  OH  TYR A 353     -12.756 -65.692 -15.473  1.00  0.72           O  
ATOM   2552  N   LEU A 354      -7.531 -71.917 -18.830  1.00  0.70           N  
ATOM   2553  CA  LEU A 354      -6.974 -72.782 -19.853  1.00  0.70           C  
ATOM   2554  C   LEU A 354      -7.410 -74.232 -19.742  1.00  0.70           C  
ATOM   2555  O   LEU A 354      -7.597 -74.900 -20.758  1.00  0.70           O  
ATOM   2556  CB  LEU A 354      -5.436 -72.681 -19.907  1.00  0.70           C  
ATOM   2557  CG  LEU A 354      -4.923 -71.303 -20.372  1.00  0.70           C  
ATOM   2558  CD1 LEU A 354      -3.395 -71.269 -20.328  1.00  0.70           C  
ATOM   2559  CD2 LEU A 354      -5.397 -70.955 -21.786  1.00  0.70           C  
ATOM   2560  N   LYS A 355      -7.609 -74.768 -18.520  1.00  0.70           N  
ATOM   2561  CA  LYS A 355      -8.166 -76.096 -18.327  1.00  0.70           C  
ATOM   2562  C   LYS A 355      -9.595 -76.205 -18.863  1.00  0.70           C  
ATOM   2563  O   LYS A 355      -9.907 -77.114 -19.617  1.00  0.70           O  
ATOM   2564  CB  LYS A 355      -8.129 -76.518 -16.828  1.00  0.70           C  
ATOM   2565  CG  LYS A 355      -7.453 -77.856 -16.434  1.00  0.70           C  
ATOM   2566  CD  LYS A 355      -7.002 -78.810 -17.553  1.00  0.70           C  
ATOM   2567  CE  LYS A 355      -6.748 -80.231 -17.042  1.00  0.70           C  
ATOM   2568  NZ  LYS A 355      -6.702 -81.167 -18.180  1.00  0.70           N  
ATOM   2569  N   LYS A 356     -10.460 -75.208 -18.556  1.00  0.77           N  
ATOM   2570  CA  LYS A 356     -11.809 -75.116 -19.102  1.00  0.77           C  
ATOM   2571  C   LYS A 356     -11.829 -74.960 -20.611  1.00  0.77           C  
ATOM   2572  O   LYS A 356     -12.593 -75.615 -21.311  1.00  0.77           O  
ATOM   2573  CB  LYS A 356     -12.566 -73.915 -18.490  1.00  0.77           C  
ATOM   2574  CG  LYS A 356     -12.897 -74.132 -17.009  1.00  0.77           C  
ATOM   2575  CD  LYS A 356     -13.578 -72.908 -16.384  1.00  0.77           C  
ATOM   2576  CE  LYS A 356     -13.846 -73.110 -14.893  1.00  0.77           C  
ATOM   2577  NZ  LYS A 356     -14.481 -71.904 -14.317  1.00  0.77           N  
ATOM   2578  N   ALA A 357     -10.947 -74.117 -21.175  1.00  0.71           N  
ATOM   2579  CA  ALA A 357     -10.795 -73.981 -22.610  1.00  0.71           C  
ATOM   2580  C   ALA A 357     -10.362 -75.275 -23.298  1.00  0.71           C  
ATOM   2581  O   ALA A 357     -10.831 -75.619 -24.378  1.00  0.71           O  
ATOM   2582  CB  ALA A 357      -9.787 -72.865 -22.924  1.00  0.71           C  
ATOM   2583  N   LEU A 358      -9.466 -76.053 -22.664  1.00  0.68           N  
ATOM   2584  CA  LEU A 358      -9.110 -77.396 -23.089  1.00  0.68           C  
ATOM   2585  C   LEU A 358     -10.269 -78.385 -23.079  1.00  0.68           C  
ATOM   2586  O   LEU A 358     -10.395 -79.197 -23.992  1.00  0.68           O  
ATOM   2587  CB  LEU A 358      -7.941 -77.918 -22.223  1.00  0.68           C  
ATOM   2588  CG  LEU A 358      -7.396 -79.314 -22.582  1.00  0.68           C  
ATOM   2589  CD1 LEU A 358      -6.771 -79.378 -23.983  1.00  0.68           C  
ATOM   2590  CD2 LEU A 358      -6.349 -79.705 -21.540  1.00  0.68           C  
ATOM   2591  N   GLU A 359     -11.145 -78.323 -22.056  1.00  0.74           N  
ATOM   2592  CA  GLU A 359     -12.411 -79.039 -22.012  1.00  0.74           C  
ATOM   2593  C   GLU A 359     -13.391 -78.598 -23.109  1.00  0.74           C  
ATOM   2594  O   GLU A 359     -13.926 -79.443 -23.820  1.00  0.74           O  
ATOM   2595  CB  GLU A 359     -13.031 -78.929 -20.594  1.00  0.74           C  
ATOM   2596  CG  GLU A 359     -12.145 -79.584 -19.498  1.00  0.74           C  
ATOM   2597  CD  GLU A 359     -12.505 -79.212 -18.056  1.00  0.74           C  
ATOM   2598  OE1 GLU A 359     -13.350 -78.309 -17.828  1.00  0.74           O  
ATOM   2599  OE2 GLU A 359     -11.872 -79.831 -17.160  1.00  0.74           O  
ATOM   2600  N   GLU A 360     -13.563 -77.272 -23.369  1.00  0.70           N  
ATOM   2601  CA  GLU A 360     -14.388 -76.737 -24.464  1.00  0.70           C  
ATOM   2602  C   GLU A 360     -13.948 -77.280 -25.838  1.00  0.70           C  
ATOM   2603  O   GLU A 360     -14.754 -77.574 -26.717  1.00  0.70           O  
ATOM   2604  CB  GLU A 360     -14.359 -75.159 -24.587  1.00  0.70           C  
ATOM   2605  CG  GLU A 360     -14.977 -74.286 -23.442  1.00  0.70           C  
ATOM   2606  CD  GLU A 360     -14.951 -72.749 -23.654  1.00  0.70           C  
ATOM   2607  OE1 GLU A 360     -15.251 -71.994 -22.688  1.00  0.70           O  
ATOM   2608  OE2 GLU A 360     -14.652 -72.233 -24.771  1.00  0.70           O  
ATOM   2609  N   GLN A 361     -12.626 -77.435 -26.062  1.00  0.61           N  
ATOM   2610  CA  GLN A 361     -12.066 -77.896 -27.324  1.00  0.61           C  
ATOM   2611  C   GLN A 361     -12.164 -79.405 -27.569  1.00  0.61           C  
ATOM   2612  O   GLN A 361     -11.943 -79.853 -28.694  1.00  0.61           O  
ATOM   2613  CB  GLN A 361     -10.577 -77.469 -27.445  1.00  0.61           C  
ATOM   2614  CG  GLN A 361     -10.358 -75.933 -27.506  1.00  0.61           C  
ATOM   2615  CD  GLN A 361     -10.736 -75.289 -28.841  1.00  0.61           C  
ATOM   2616  OE1 GLN A 361     -11.703 -74.536 -28.987  1.00  0.61           O  
ATOM   2617  NE2 GLN A 361      -9.900 -75.552 -29.874  1.00  0.61           N  
ATOM   2618  N   SER A 362     -12.487 -80.235 -26.551  1.00  0.60           N  
ATOM   2619  CA  SER A 362     -12.601 -81.684 -26.722  1.00  0.60           C  
ATOM   2620  C   SER A 362     -14.043 -82.159 -26.842  1.00  0.60           C  
ATOM   2621  O   SER A 362     -14.295 -83.354 -27.013  1.00  0.60           O  
ATOM   2622  CB  SER A 362     -11.899 -82.488 -25.586  1.00  0.60           C  
ATOM   2623  OG  SER A 362     -12.463 -82.224 -24.301  1.00  0.60           O  
ATOM   2624  N   GLU A 363     -15.028 -81.240 -26.810  1.00  0.57           N  
ATOM   2625  CA  GLU A 363     -16.436 -81.557 -26.970  1.00  0.57           C  
ATOM   2626  C   GLU A 363     -16.873 -81.524 -28.440  1.00  0.57           C  
ATOM   2627  O   GLU A 363     -16.505 -80.598 -29.166  1.00  0.57           O  
ATOM   2628  CB  GLU A 363     -17.331 -80.564 -26.190  1.00  0.57           C  
ATOM   2629  CG  GLU A 363     -17.165 -80.645 -24.653  1.00  0.57           C  
ATOM   2630  CD  GLU A 363     -18.165 -79.766 -23.895  1.00  0.57           C  
ATOM   2631  OE1 GLU A 363     -18.895 -78.963 -24.537  1.00  0.57           O  
ATOM   2632  OE2 GLU A 363     -18.230 -79.922 -22.648  1.00  0.57           O  
ATOM   2633  N   PRO A 364     -17.659 -82.478 -28.959  1.00  0.53           N  
ATOM   2634  CA  PRO A 364     -18.424 -82.311 -30.196  1.00  0.53           C  
ATOM   2635  C   PRO A 364     -19.313 -81.058 -30.210  1.00  0.53           C  
ATOM   2636  O   PRO A 364     -20.059 -80.926 -29.239  1.00  0.53           O  
ATOM   2637  CB  PRO A 364     -19.276 -83.591 -30.279  1.00  0.53           C  
ATOM   2638  CG  PRO A 364     -18.453 -84.643 -29.530  1.00  0.53           C  
ATOM   2639  CD  PRO A 364     -17.774 -83.834 -28.422  1.00  0.53           C  
ATOM   2640  N   PRO A 365     -19.311 -80.136 -31.186  1.00  0.48           N  
ATOM   2641  CA  PRO A 365     -20.135 -78.927 -31.174  1.00  0.48           C  
ATOM   2642  C   PRO A 365     -21.620 -79.120 -30.864  1.00  0.48           C  
ATOM   2643  O   PRO A 365     -22.201 -80.120 -31.281  1.00  0.48           O  
ATOM   2644  CB  PRO A 365     -19.904 -78.254 -32.543  1.00  0.48           C  
ATOM   2645  CG  PRO A 365     -18.747 -79.008 -33.227  1.00  0.48           C  
ATOM   2646  CD  PRO A 365     -18.304 -80.096 -32.244  1.00  0.48           C  
ATOM   2647  N   LYS A 366     -22.266 -78.151 -30.177  1.00  0.41           N  
ATOM   2648  CA  LYS A 366     -23.649 -78.236 -29.713  1.00  0.41           C  
ATOM   2649  C   LYS A 366     -24.677 -78.457 -30.820  1.00  0.41           C  
ATOM   2650  O   LYS A 366     -25.572 -79.285 -30.692  1.00  0.41           O  
ATOM   2651  CB  LYS A 366     -24.016 -76.967 -28.898  1.00  0.41           C  
ATOM   2652  CG  LYS A 366     -23.229 -76.862 -27.580  1.00  0.41           C  
ATOM   2653  CD  LYS A 366     -23.568 -75.594 -26.777  1.00  0.41           C  
ATOM   2654  CE  LYS A 366     -22.815 -75.535 -25.442  1.00  0.41           C  
ATOM   2655  NZ  LYS A 366     -23.132 -74.281 -24.719  1.00  0.41           N  
ATOM   2656  N   GLU A 367     -24.509 -77.770 -31.965  1.00  0.49           N  
ATOM   2657  CA  GLU A 367     -25.415 -77.839 -33.098  1.00  0.49           C  
ATOM   2658  C   GLU A 367     -25.008 -78.936 -34.092  1.00  0.49           C  
ATOM   2659  O   GLU A 367     -25.430 -78.963 -35.245  1.00  0.49           O  
ATOM   2660  CB  GLU A 367     -25.441 -76.470 -33.832  1.00  0.49           C  
ATOM   2661  CG  GLU A 367     -25.901 -75.271 -32.962  1.00  0.49           C  
ATOM   2662  CD  GLU A 367     -27.320 -75.442 -32.425  1.00  0.49           C  
ATOM   2663  OE1 GLU A 367     -28.246 -75.635 -33.252  1.00  0.49           O  
ATOM   2664  OE2 GLU A 367     -27.475 -75.353 -31.179  1.00  0.49           O  
ATOM   2665  N   THR A 368     -24.141 -79.891 -33.683  1.00  0.44           N  
ATOM   2666  CA  THR A 368     -23.666 -80.973 -34.550  1.00  0.44           C  
ATOM   2667  C   THR A 368     -24.725 -81.986 -34.936  1.00  0.44           C  
ATOM   2668  O   THR A 368     -25.185 -82.802 -34.134  1.00  0.44           O  
ATOM   2669  CB  THR A 368     -22.495 -81.778 -33.985  1.00  0.44           C  
ATOM   2670  OG1 THR A 368     -21.362 -80.946 -33.817  1.00  0.44           O  
ATOM   2671  CG2 THR A 368     -21.999 -82.891 -34.920  1.00  0.44           C  
ATOM   2672  N   LYS A 369     -25.058 -82.036 -36.239  1.00  0.58           N  
ATOM   2673  CA  LYS A 369     -25.752 -83.170 -36.798  1.00  0.58           C  
ATOM   2674  C   LYS A 369     -25.203 -83.492 -38.161  1.00  0.58           C  
ATOM   2675  O   LYS A 369     -24.825 -82.629 -38.939  1.00  0.58           O  
ATOM   2676  CB  LYS A 369     -27.294 -83.011 -36.873  1.00  0.58           C  
ATOM   2677  CG  LYS A 369     -28.048 -83.436 -35.597  1.00  0.58           C  
ATOM   2678  CD  LYS A 369     -27.846 -84.918 -35.219  1.00  0.58           C  
ATOM   2679  CE  LYS A 369     -28.442 -85.285 -33.855  1.00  0.58           C  
ATOM   2680  NZ  LYS A 369     -27.450 -86.050 -33.062  1.00  0.58           N  
ATOM   2681  N   THR A 370     -25.103 -84.805 -38.407  1.00  0.54           N  
ATOM   2682  CA  THR A 370     -24.474 -85.395 -39.565  1.00  0.54           C  
ATOM   2683  C   THR A 370     -24.982 -86.828 -39.557  1.00  0.54           C  
ATOM   2684  O   THR A 370     -25.486 -87.294 -38.539  1.00  0.54           O  
ATOM   2685  CB  THR A 370     -22.949 -85.308 -39.510  1.00  0.54           C  
ATOM   2686  OG1 THR A 370     -22.332 -86.051 -40.551  1.00  0.54           O  
ATOM   2687  CG2 THR A 370     -22.404 -85.797 -38.157  1.00  0.54           C  
ATOM   2688  N   ASP A 371     -24.875 -87.539 -40.698  1.00  0.57           N  
ATOM   2689  CA  ASP A 371     -25.218 -88.933 -40.874  1.00  0.57           C  
ATOM   2690  C   ASP A 371     -23.983 -89.814 -40.688  1.00  0.57           C  
ATOM   2691  O   ASP A 371     -24.059 -91.039 -40.668  1.00  0.57           O  
ATOM   2692  CB  ASP A 371     -25.868 -89.134 -42.280  1.00  0.57           C  
ATOM   2693  CG  ASP A 371     -25.014 -88.643 -43.449  1.00  0.57           C  
ATOM   2694  OD1 ASP A 371     -24.534 -87.482 -43.387  1.00  0.57           O  
ATOM   2695  OD2 ASP A 371     -24.868 -89.416 -44.428  1.00  0.57           O  
ATOM   2696  N   LEU A 372     -22.814 -89.183 -40.461  1.00  0.80           N  
ATOM   2697  CA  LEU A 372     -21.541 -89.850 -40.310  1.00  0.80           C  
ATOM   2698  C   LEU A 372     -20.987 -89.567 -38.925  1.00  0.80           C  
ATOM   2699  O   LEU A 372     -21.579 -88.886 -38.099  1.00  0.80           O  
ATOM   2700  CB  LEU A 372     -20.540 -89.373 -41.384  1.00  0.80           C  
ATOM   2701  CG  LEU A 372     -21.059 -89.481 -42.832  1.00  0.80           C  
ATOM   2702  CD1 LEU A 372     -19.976 -88.984 -43.796  1.00  0.80           C  
ATOM   2703  CD2 LEU A 372     -21.481 -90.904 -43.217  1.00  0.80           C  
ATOM   2704  N   VAL A 373     -19.828 -90.151 -38.575  1.00  0.83           N  
ATOM   2705  CA  VAL A 373     -19.281 -89.933 -37.250  1.00  0.83           C  
ATOM   2706  C   VAL A 373     -18.496 -88.616 -37.192  1.00  0.83           C  
ATOM   2707  O   VAL A 373     -17.643 -88.351 -38.036  1.00  0.83           O  
ATOM   2708  CB  VAL A 373     -18.401 -91.099 -36.830  1.00  0.83           C  
ATOM   2709  CG1 VAL A 373     -18.077 -90.950 -35.348  1.00  0.83           C  
ATOM   2710  CG2 VAL A 373     -19.140 -92.439 -36.971  1.00  0.83           C  
ATOM   2711  N   HIS A 374     -18.753 -87.729 -36.192  1.00  0.84           N  
ATOM   2712  CA  HIS A 374     -17.855 -86.606 -35.908  1.00  0.84           C  
ATOM   2713  C   HIS A 374     -16.492 -87.119 -35.428  1.00  0.84           C  
ATOM   2714  O   HIS A 374     -16.494 -88.006 -34.574  1.00  0.84           O  
ATOM   2715  CB  HIS A 374     -18.424 -85.634 -34.829  1.00  0.84           C  
ATOM   2716  CG  HIS A 374     -17.605 -84.386 -34.589  1.00  0.84           C  
ATOM   2717  ND1 HIS A 374     -16.473 -84.444 -33.792  1.00  0.84           N  
ATOM   2718  CD2 HIS A 374     -17.744 -83.139 -35.113  1.00  0.84           C  
ATOM   2719  CE1 HIS A 374     -15.947 -83.232 -33.857  1.00  0.84           C  
ATOM   2720  NE2 HIS A 374     -16.676 -82.410 -34.641  1.00  0.84           N  
ATOM   2721  N   PRO A 375     -15.333 -86.640 -35.866  1.00  0.86           N  
ATOM   2722  CA  PRO A 375     -14.012 -87.082 -35.419  1.00  0.86           C  
ATOM   2723  C   PRO A 375     -13.799 -87.341 -33.938  1.00  0.86           C  
ATOM   2724  O   PRO A 375     -13.171 -88.336 -33.587  1.00  0.86           O  
ATOM   2725  CB  PRO A 375     -13.110 -85.962 -35.919  1.00  0.86           C  
ATOM   2726  CG  PRO A 375     -13.740 -85.549 -37.246  1.00  0.86           C  
ATOM   2727  CD  PRO A 375     -15.227 -85.632 -36.924  1.00  0.86           C  
ATOM   2728  N   LEU A 376     -14.306 -86.473 -33.046  1.00  0.82           N  
ATOM   2729  CA  LEU A 376     -14.203 -86.633 -31.606  1.00  0.82           C  
ATOM   2730  C   LEU A 376     -14.975 -87.820 -31.069  1.00  0.82           C  
ATOM   2731  O   LEU A 376     -14.557 -88.454 -30.107  1.00  0.82           O  
ATOM   2732  CB  LEU A 376     -14.641 -85.351 -30.872  1.00  0.82           C  
ATOM   2733  CG  LEU A 376     -13.643 -84.194 -31.048  1.00  0.82           C  
ATOM   2734  CD1 LEU A 376     -14.254 -82.892 -30.525  1.00  0.82           C  
ATOM   2735  CD2 LEU A 376     -12.318 -84.478 -30.325  1.00  0.82           C  
ATOM   2736  N   GLN A 377     -16.106 -88.184 -31.699  1.00  0.83           N  
ATOM   2737  CA  GLN A 377     -16.833 -89.405 -31.399  1.00  0.83           C  
ATOM   2738  C   GLN A 377     -16.009 -90.651 -31.739  1.00  0.83           C  
ATOM   2739  O   GLN A 377     -15.954 -91.595 -30.960  1.00  0.83           O  
ATOM   2740  CB  GLN A 377     -18.209 -89.382 -32.111  1.00  0.83           C  
ATOM   2741  CG  GLN A 377     -19.132 -90.587 -31.813  1.00  0.83           C  
ATOM   2742  CD  GLN A 377     -19.586 -90.598 -30.353  1.00  0.83           C  
ATOM   2743  OE1 GLN A 377     -19.691 -89.577 -29.678  1.00  0.83           O  
ATOM   2744  NE2 GLN A 377     -19.850 -91.816 -29.828  1.00  0.83           N  
ATOM   2745  N   ILE A 378     -15.274 -90.657 -32.881  1.00  0.90           N  
ATOM   2746  CA  ILE A 378     -14.325 -91.732 -33.208  1.00  0.90           C  
ATOM   2747  C   ILE A 378     -13.192 -91.813 -32.204  1.00  0.90           C  
ATOM   2748  O   ILE A 378     -12.871 -92.887 -31.703  1.00  0.90           O  
ATOM   2749  CB  ILE A 378     -13.680 -91.628 -34.598  1.00  0.90           C  
ATOM   2750  CG1 ILE A 378     -14.744 -91.381 -35.682  1.00  0.90           C  
ATOM   2751  CG2 ILE A 378     -12.886 -92.926 -34.897  1.00  0.90           C  
ATOM   2752  CD1 ILE A 378     -14.177 -91.129 -37.079  1.00  0.90           C  
ATOM   2753  N   VAL A 379     -12.580 -90.666 -31.845  1.00  0.91           N  
ATOM   2754  CA  VAL A 379     -11.509 -90.595 -30.859  1.00  0.91           C  
ATOM   2755  C   VAL A 379     -11.950 -91.082 -29.490  1.00  0.91           C  
ATOM   2756  O   VAL A 379     -11.262 -91.863 -28.839  1.00  0.91           O  
ATOM   2757  CB  VAL A 379     -10.992 -89.163 -30.718  1.00  0.91           C  
ATOM   2758  CG1 VAL A 379     -10.006 -89.012 -29.543  1.00  0.91           C  
ATOM   2759  CG2 VAL A 379     -10.279 -88.750 -32.016  1.00  0.91           C  
ATOM   2760  N   ARG A 380     -13.133 -90.628 -29.033  1.00  0.85           N  
ATOM   2761  CA  ARG A 380     -13.682 -91.020 -27.758  1.00  0.85           C  
ATOM   2762  C   ARG A 380     -14.054 -92.486 -27.682  1.00  0.85           C  
ATOM   2763  O   ARG A 380     -13.533 -93.194 -26.828  1.00  0.85           O  
ATOM   2764  CB  ARG A 380     -14.903 -90.135 -27.428  1.00  0.85           C  
ATOM   2765  CG  ARG A 380     -15.480 -90.437 -26.042  1.00  0.85           C  
ATOM   2766  CD  ARG A 380     -16.511 -89.444 -25.500  1.00  0.85           C  
ATOM   2767  NE  ARG A 380     -17.729 -89.504 -26.369  1.00  0.85           N  
ATOM   2768  CZ  ARG A 380     -18.659 -90.462 -26.262  1.00  0.85           C  
ATOM   2769  NH1 ARG A 380     -19.748 -90.383 -27.025  1.00  0.85           N  
ATOM   2770  NH2 ARG A 380     -18.557 -91.478 -25.412  1.00  0.85           N  
ATOM   2771  N   ASP A 381     -14.868 -93.003 -28.628  1.00  0.91           N  
ATOM   2772  CA  ASP A 381     -15.269 -94.397 -28.642  1.00  0.91           C  
ATOM   2773  C   ASP A 381     -14.062 -95.310 -28.833  1.00  0.91           C  
ATOM   2774  O   ASP A 381     -13.916 -96.333 -28.172  1.00  0.91           O  
ATOM   2775  CB  ASP A 381     -16.352 -94.668 -29.720  1.00  0.91           C  
ATOM   2776  CG  ASP A 381     -17.687 -94.016 -29.387  1.00  0.91           C  
ATOM   2777  OD1 ASP A 381     -17.803 -93.236 -28.408  1.00  0.91           O  
ATOM   2778  OD2 ASP A 381     -18.649 -94.284 -30.158  1.00  0.91           O  
ATOM   2779  N   LEU A 382     -13.095 -94.935 -29.696  1.00  0.93           N  
ATOM   2780  CA  LEU A 382     -11.854 -95.677 -29.809  1.00  0.93           C  
ATOM   2781  C   LEU A 382     -11.039 -95.703 -28.521  1.00  0.93           C  
ATOM   2782  O   LEU A 382     -10.525 -96.739 -28.117  1.00  0.93           O  
ATOM   2783  CB  LEU A 382     -10.977 -95.150 -30.969  1.00  0.93           C  
ATOM   2784  CG  LEU A 382      -9.758 -96.028 -31.300  1.00  0.93           C  
ATOM   2785  CD1 LEU A 382     -10.183 -97.437 -31.728  1.00  0.93           C  
ATOM   2786  CD2 LEU A 382      -8.907 -95.374 -32.393  1.00  0.93           C  
ATOM   2787  N   ARG A 383     -10.912 -94.576 -27.798  1.00  0.89           N  
ATOM   2788  CA  ARG A 383     -10.245 -94.581 -26.510  1.00  0.89           C  
ATOM   2789  C   ARG A 383     -10.969 -95.384 -25.434  1.00  0.89           C  
ATOM   2790  O   ARG A 383     -10.327 -96.125 -24.690  1.00  0.89           O  
ATOM   2791  CB  ARG A 383     -10.014 -93.144 -25.996  1.00  0.89           C  
ATOM   2792  CG  ARG A 383      -9.248 -93.035 -24.656  1.00  0.89           C  
ATOM   2793  CD  ARG A 383      -7.769 -93.449 -24.694  1.00  0.89           C  
ATOM   2794  NE  ARG A 383      -7.641 -94.939 -24.618  1.00  0.89           N  
ATOM   2795  CZ  ARG A 383      -6.470 -95.585 -24.710  1.00  0.89           C  
ATOM   2796  NH1 ARG A 383      -5.321 -94.948 -24.918  1.00  0.89           N  
ATOM   2797  NH2 ARG A 383      -6.444 -96.908 -24.612  1.00  0.89           N  
ATOM   2798  N   GLU A 384     -12.310 -95.259 -25.348  1.00  0.88           N  
ATOM   2799  CA  GLU A 384     -13.189 -95.976 -24.433  1.00  0.88           C  
ATOM   2800  C   GLU A 384     -13.181 -97.487 -24.668  1.00  0.88           C  
ATOM   2801  O   GLU A 384     -13.274 -98.277 -23.731  1.00  0.88           O  
ATOM   2802  CB  GLU A 384     -14.640 -95.407 -24.481  1.00  0.88           C  
ATOM   2803  CG  GLU A 384     -14.787 -93.974 -23.883  1.00  0.88           C  
ATOM   2804  CD  GLU A 384     -16.179 -93.344 -24.041  1.00  0.88           C  
ATOM   2805  OE1 GLU A 384     -17.128 -94.015 -24.510  1.00  0.88           O  
ATOM   2806  OE2 GLU A 384     -16.321 -92.132 -23.713  1.00  0.88           O  
ATOM   2807  N   LEU A 385     -13.038 -97.941 -25.930  1.00  0.90           N  
ATOM   2808  CA  LEU A 385     -13.015 -99.358 -26.254  1.00  0.90           C  
ATOM   2809  C   LEU A 385     -11.634 -99.996 -26.168  1.00  0.90           C  
ATOM   2810  O   LEU A 385     -11.519-101.214 -26.236  1.00  0.90           O  
ATOM   2811  CB  LEU A 385     -13.605 -99.625 -27.672  1.00  0.90           C  
ATOM   2812  CG  LEU A 385     -15.137 -99.852 -27.718  1.00  0.90           C  
ATOM   2813  CD1 LEU A 385     -15.545-101.111 -26.942  1.00  0.90           C  
ATOM   2814  CD2 LEU A 385     -15.975 -98.656 -27.251  1.00  0.90           C  
ATOM   2815  N   LEU A 386     -10.544 -99.230 -25.983  1.00  0.91           N  
ATOM   2816  CA  LEU A 386      -9.209 -99.804 -25.940  1.00  0.91           C  
ATOM   2817  C   LEU A 386      -8.584 -99.626 -24.575  1.00  0.91           C  
ATOM   2818  O   LEU A 386      -8.531 -98.533 -24.021  1.00  0.91           O  
ATOM   2819  CB  LEU A 386      -8.262 -99.170 -26.984  1.00  0.91           C  
ATOM   2820  CG  LEU A 386      -8.721 -99.334 -28.443  1.00  0.91           C  
ATOM   2821  CD1 LEU A 386      -7.747 -98.579 -29.353  1.00  0.91           C  
ATOM   2822  CD2 LEU A 386      -8.884-100.796 -28.873  1.00  0.91           C  
ATOM   2823  N   SER A 387      -8.040-100.725 -24.010  1.00  0.90           N  
ATOM   2824  CA  SER A 387      -7.258-100.721 -22.774  1.00  0.90           C  
ATOM   2825  C   SER A 387      -6.041 -99.793 -22.836  1.00  0.90           C  
ATOM   2826  O   SER A 387      -5.464 -99.574 -23.901  1.00  0.90           O  
ATOM   2827  CB  SER A 387      -6.796-102.157 -22.386  1.00  0.90           C  
ATOM   2828  OG  SER A 387      -6.166-102.194 -21.104  1.00  0.90           O  
ATOM   2829  N   ASP A 388      -5.619 -99.211 -21.692  1.00  0.87           N  
ATOM   2830  CA  ASP A 388      -4.507 -98.275 -21.573  1.00  0.87           C  
ATOM   2831  C   ASP A 388      -3.189 -98.819 -22.112  1.00  0.87           C  
ATOM   2832  O   ASP A 388      -2.401 -98.097 -22.724  1.00  0.87           O  
ATOM   2833  CB  ASP A 388      -4.243 -97.951 -20.079  1.00  0.87           C  
ATOM   2834  CG  ASP A 388      -5.121 -96.855 -19.521  1.00  0.87           C  
ATOM   2835  OD1 ASP A 388      -6.091 -96.442 -20.199  1.00  0.87           O  
ATOM   2836  OD2 ASP A 388      -4.747 -96.382 -18.407  1.00  0.87           O  
ATOM   2837  N   ASP A 389      -2.953-100.119 -21.878  1.00  0.87           N  
ATOM   2838  CA  ASP A 389      -1.724-100.813 -22.180  1.00  0.87           C  
ATOM   2839  C   ASP A 389      -1.655-101.284 -23.647  1.00  0.87           C  
ATOM   2840  O   ASP A 389      -0.618-101.739 -24.121  1.00  0.87           O  
ATOM   2841  CB  ASP A 389      -1.593-102.011 -21.195  1.00  0.87           C  
ATOM   2842  CG  ASP A 389      -1.651-101.598 -19.725  1.00  0.87           C  
ATOM   2843  OD1 ASP A 389      -1.251-100.461 -19.364  1.00  0.87           O  
ATOM   2844  OD2 ASP A 389      -2.132-102.427 -18.916  1.00  0.87           O  
ATOM   2845  N   ILE A 390      -2.757-101.171 -24.430  1.00  0.89           N  
ATOM   2846  CA  ILE A 390      -2.766-101.493 -25.860  1.00  0.89           C  
ATOM   2847  C   ILE A 390      -1.981-100.481 -26.688  1.00  0.89           C  
ATOM   2848  O   ILE A 390      -2.227 -99.278 -26.644  1.00  0.89           O  
ATOM   2849  CB  ILE A 390      -4.186-101.653 -26.428  1.00  0.89           C  
ATOM   2850  CG1 ILE A 390      -4.827-102.929 -25.836  1.00  0.89           C  
ATOM   2851  CG2 ILE A 390      -4.201-101.711 -27.978  1.00  0.89           C  
ATOM   2852  CD1 ILE A 390      -6.304-103.095 -26.211  1.00  0.89           C  
ATOM   2853  N   THR A 391      -1.019-100.963 -27.504  1.00  0.93           N  
ATOM   2854  CA  THR A 391      -0.286-100.156 -28.478  1.00  0.93           C  
ATOM   2855  C   THR A 391      -1.153 -99.667 -29.626  1.00  0.93           C  
ATOM   2856  O   THR A 391      -1.714-100.457 -30.386  1.00  0.93           O  
ATOM   2857  CB  THR A 391       0.896-100.900 -29.093  1.00  0.93           C  
ATOM   2858  OG1 THR A 391       1.709-101.433 -28.061  1.00  0.93           O  
ATOM   2859  CG2 THR A 391       1.793 -99.958 -29.911  1.00  0.93           C  
ATOM   2860  N   VAL A 392      -1.262 -98.336 -29.800  1.00  0.94           N  
ATOM   2861  CA  VAL A 392      -2.035 -97.709 -30.858  1.00  0.94           C  
ATOM   2862  C   VAL A 392      -1.087 -96.971 -31.797  1.00  0.94           C  
ATOM   2863  O   VAL A 392      -0.266 -96.154 -31.388  1.00  0.94           O  
ATOM   2864  CB  VAL A 392      -3.083 -96.739 -30.305  1.00  0.94           C  
ATOM   2865  CG1 VAL A 392      -3.964 -96.184 -31.443  1.00  0.94           C  
ATOM   2866  CG2 VAL A 392      -3.958 -97.469 -29.265  1.00  0.94           C  
ATOM   2867  N   THR A 393      -1.148 -97.235 -33.112  1.00  0.94           N  
ATOM   2868  CA  THR A 393      -0.331 -96.542 -34.104  1.00  0.94           C  
ATOM   2869  C   THR A 393      -1.205 -95.598 -34.903  1.00  0.94           C  
ATOM   2870  O   THR A 393      -2.381 -95.856 -35.145  1.00  0.94           O  
ATOM   2871  CB  THR A 393       0.454 -97.462 -35.041  1.00  0.94           C  
ATOM   2872  OG1 THR A 393      -0.388 -98.167 -35.938  1.00  0.94           O  
ATOM   2873  CG2 THR A 393       1.185 -98.518 -34.203  1.00  0.94           C  
ATOM   2874  N   CYS A 394      -0.668 -94.437 -35.315  1.00  0.94           N  
ATOM   2875  CA  CYS A 394      -1.426 -93.466 -36.078  1.00  0.94           C  
ATOM   2876  C   CYS A 394      -0.675 -93.078 -37.334  1.00  0.94           C  
ATOM   2877  O   CYS A 394       0.542 -92.902 -37.328  1.00  0.94           O  
ATOM   2878  CB  CYS A 394      -1.730 -92.210 -35.226  1.00  0.94           C  
ATOM   2879  SG  CYS A 394      -3.056 -91.166 -35.916  1.00  0.94           S  
ATOM   2880  N   ASP A 395      -1.413 -92.963 -38.454  1.00  0.92           N  
ATOM   2881  CA  ASP A 395      -0.881 -92.544 -39.730  1.00  0.92           C  
ATOM   2882  C   ASP A 395      -0.902 -91.027 -39.851  1.00  0.92           C  
ATOM   2883  O   ASP A 395      -0.926 -90.309 -38.857  1.00  0.92           O  
ATOM   2884  CB  ASP A 395      -1.742 -93.189 -40.840  1.00  0.92           C  
ATOM   2885  CG  ASP A 395      -0.869 -93.550 -42.014  1.00  0.92           C  
ATOM   2886  OD1 ASP A 395      -0.251 -94.638 -41.953  1.00  0.92           O  
ATOM   2887  OD2 ASP A 395      -0.788 -92.734 -42.967  1.00  0.92           O  
ATOM   2888  N   ILE A 396      -0.932 -90.499 -41.089  1.00  0.90           N  
ATOM   2889  CA  ILE A 396      -0.881 -89.068 -41.336  1.00  0.90           C  
ATOM   2890  C   ILE A 396      -2.078 -88.618 -42.138  1.00  0.90           C  
ATOM   2891  O   ILE A 396      -2.595 -89.311 -43.008  1.00  0.90           O  
ATOM   2892  CB  ILE A 396       0.448 -88.683 -41.968  1.00  0.90           C  
ATOM   2893  CG1 ILE A 396       1.573 -88.849 -40.922  1.00  0.90           C  
ATOM   2894  CG2 ILE A 396       0.478 -87.264 -42.583  1.00  0.90           C  
ATOM   2895  CD1 ILE A 396       1.435 -87.988 -39.660  1.00  0.90           C  
ATOM   2896  N   GLY A 397      -2.611 -87.428 -41.799  1.00  0.91           N  
ATOM   2897  CA  GLY A 397      -3.824 -86.901 -42.391  1.00  0.91           C  
ATOM   2898  C   GLY A 397      -4.628 -86.208 -41.340  1.00  0.91           C  
ATOM   2899  O   GLY A 397      -4.174 -85.984 -40.223  1.00  0.91           O  
ATOM   2900  N   SER A 398      -5.863 -85.814 -41.676  1.00  0.91           N  
ATOM   2901  CA  SER A 398      -6.739 -85.073 -40.779  1.00  0.91           C  
ATOM   2902  C   SER A 398      -7.151 -85.838 -39.556  1.00  0.91           C  
ATOM   2903  O   SER A 398      -7.212 -85.294 -38.457  1.00  0.91           O  
ATOM   2904  CB  SER A 398      -7.997 -84.586 -41.489  1.00  0.91           C  
ATOM   2905  OG  SER A 398      -7.572 -83.728 -42.536  1.00  0.91           O  
ATOM   2906  N   HIS A 399      -7.366 -87.161 -39.707  1.00  0.91           N  
ATOM   2907  CA  HIS A 399      -7.634 -88.089 -38.623  1.00  0.91           C  
ATOM   2908  C   HIS A 399      -6.536 -88.062 -37.572  1.00  0.91           C  
ATOM   2909  O   HIS A 399      -6.787 -88.080 -36.371  1.00  0.91           O  
ATOM   2910  CB  HIS A 399      -7.748 -89.540 -39.158  1.00  0.91           C  
ATOM   2911  CG  HIS A 399      -6.461 -90.114 -39.656  1.00  0.91           C  
ATOM   2912  ND1 HIS A 399      -5.903 -89.642 -40.829  1.00  0.91           N  
ATOM   2913  CD2 HIS A 399      -5.585 -90.923 -39.006  1.00  0.91           C  
ATOM   2914  CE1 HIS A 399      -4.702 -90.183 -40.871  1.00  0.91           C  
ATOM   2915  NE2 HIS A 399      -4.455 -90.959 -39.790  1.00  0.91           N  
ATOM   2916  N   ALA A 400      -5.275 -87.964 -38.036  1.00  0.93           N  
ATOM   2917  CA  ALA A 400      -4.100 -87.826 -37.219  1.00  0.93           C  
ATOM   2918  C   ALA A 400      -4.095 -86.561 -36.387  1.00  0.93           C  
ATOM   2919  O   ALA A 400      -3.734 -86.603 -35.226  1.00  0.93           O  
ATOM   2920  CB  ALA A 400      -2.821 -87.938 -38.063  1.00  0.93           C  
ATOM   2921  N   ILE A 401      -4.553 -85.403 -36.916  1.00  0.91           N  
ATOM   2922  CA  ILE A 401      -4.671 -84.180 -36.119  1.00  0.91           C  
ATOM   2923  C   ILE A 401      -5.622 -84.359 -34.937  1.00  0.91           C  
ATOM   2924  O   ILE A 401      -5.314 -83.990 -33.800  1.00  0.91           O  
ATOM   2925  CB  ILE A 401      -5.141 -82.977 -36.940  1.00  0.91           C  
ATOM   2926  CG1 ILE A 401      -4.288 -82.793 -38.216  1.00  0.91           C  
ATOM   2927  CG2 ILE A 401      -5.105 -81.712 -36.042  1.00  0.91           C  
ATOM   2928  CD1 ILE A 401      -4.783 -81.651 -39.110  1.00  0.91           C  
ATOM   2929  N   TRP A 402      -6.789 -84.988 -35.178  1.00  0.89           N  
ATOM   2930  CA  TRP A 402      -7.751 -85.322 -34.143  1.00  0.89           C  
ATOM   2931  C   TRP A 402      -7.214 -86.315 -33.115  1.00  0.89           C  
ATOM   2932  O   TRP A 402      -7.350 -86.114 -31.909  1.00  0.89           O  
ATOM   2933  CB  TRP A 402      -9.048 -85.891 -34.773  1.00  0.89           C  
ATOM   2934  CG  TRP A 402      -9.795 -84.919 -35.662  1.00  0.89           C  
ATOM   2935  CD1 TRP A 402      -9.912 -84.897 -37.026  1.00  0.89           C  
ATOM   2936  CD2 TRP A 402     -10.648 -83.846 -35.188  1.00  0.89           C  
ATOM   2937  NE1 TRP A 402     -10.741 -83.867 -37.439  1.00  0.89           N  
ATOM   2938  CE2 TRP A 402     -11.191 -83.224 -36.302  1.00  0.89           C  
ATOM   2939  CE3 TRP A 402     -10.976 -83.438 -33.890  1.00  0.89           C  
ATOM   2940  CZ2 TRP A 402     -12.079 -82.151 -36.187  1.00  0.89           C  
ATOM   2941  CZ3 TRP A 402     -11.871 -82.358 -33.761  1.00  0.89           C  
ATOM   2942  CH2 TRP A 402     -12.414 -81.728 -34.887  1.00  0.89           C  
ATOM   2943  N   MET A 403      -6.544 -87.395 -33.564  1.00  0.91           N  
ATOM   2944  CA  MET A 403      -5.889 -88.354 -32.687  1.00  0.91           C  
ATOM   2945  C   MET A 403      -4.739 -87.759 -31.880  1.00  0.91           C  
ATOM   2946  O   MET A 403      -4.645 -87.927 -30.665  1.00  0.91           O  
ATOM   2947  CB  MET A 403      -5.329 -89.534 -33.518  1.00  0.91           C  
ATOM   2948  CG  MET A 403      -6.411 -90.455 -34.120  1.00  0.91           C  
ATOM   2949  SD  MET A 403      -7.318 -91.473 -32.915  1.00  0.91           S  
ATOM   2950  CE  MET A 403      -5.926 -92.545 -32.448  1.00  0.91           C  
ATOM   2951  N   SER A 404      -3.844 -86.999 -32.528  1.00  0.93           N  
ATOM   2952  CA  SER A 404      -2.679 -86.392 -31.907  1.00  0.93           C  
ATOM   2953  C   SER A 404      -3.024 -85.408 -30.817  1.00  0.93           C  
ATOM   2954  O   SER A 404      -2.432 -85.429 -29.743  1.00  0.93           O  
ATOM   2955  CB  SER A 404      -1.807 -85.634 -32.931  1.00  0.93           C  
ATOM   2956  OG  SER A 404      -1.210 -86.543 -33.852  1.00  0.93           O  
ATOM   2957  N   ARG A 405      -4.016 -84.531 -31.041  1.00  0.86           N  
ATOM   2958  CA  ARG A 405      -4.491 -83.630 -30.009  1.00  0.86           C  
ATOM   2959  C   ARG A 405      -5.357 -84.294 -28.939  1.00  0.86           C  
ATOM   2960  O   ARG A 405      -5.180 -84.047 -27.746  1.00  0.86           O  
ATOM   2961  CB  ARG A 405      -5.252 -82.457 -30.667  1.00  0.86           C  
ATOM   2962  CG  ARG A 405      -4.303 -81.478 -31.391  1.00  0.86           C  
ATOM   2963  CD  ARG A 405      -5.038 -80.438 -32.238  1.00  0.86           C  
ATOM   2964  NE  ARG A 405      -3.989 -79.516 -32.794  1.00  0.86           N  
ATOM   2965  CZ  ARG A 405      -4.281 -78.372 -33.426  1.00  0.86           C  
ATOM   2966  NH1 ARG A 405      -5.497 -78.143 -33.913  1.00  0.86           N  
ATOM   2967  NH2 ARG A 405      -3.360 -77.422 -33.549  1.00  0.86           N  
ATOM   2968  N   TYR A 406      -6.328 -85.152 -29.323  1.00  0.85           N  
ATOM   2969  CA  TYR A 406      -7.399 -85.512 -28.404  1.00  0.85           C  
ATOM   2970  C   TYR A 406      -7.421 -86.973 -27.966  1.00  0.85           C  
ATOM   2971  O   TYR A 406      -8.113 -87.315 -27.008  1.00  0.85           O  
ATOM   2972  CB  TYR A 406      -8.768 -85.121 -29.024  1.00  0.85           C  
ATOM   2973  CG  TYR A 406      -8.800 -83.643 -29.341  1.00  0.85           C  
ATOM   2974  CD1 TYR A 406      -8.676 -82.678 -28.325  1.00  0.85           C  
ATOM   2975  CD2 TYR A 406      -8.950 -83.208 -30.668  1.00  0.85           C  
ATOM   2976  CE1 TYR A 406      -8.693 -81.308 -28.633  1.00  0.85           C  
ATOM   2977  CE2 TYR A 406      -9.007 -81.841 -30.974  1.00  0.85           C  
ATOM   2978  CZ  TYR A 406      -8.868 -80.892 -29.957  1.00  0.85           C  
ATOM   2979  OH  TYR A 406      -8.945 -79.520 -30.271  1.00  0.85           O  
ATOM   2980  N   PHE A 407      -6.625 -87.884 -28.570  1.00  0.91           N  
ATOM   2981  CA  PHE A 407      -6.584 -89.273 -28.127  1.00  0.91           C  
ATOM   2982  C   PHE A 407      -5.643 -89.403 -26.930  1.00  0.91           C  
ATOM   2983  O   PHE A 407      -4.425 -89.280 -27.035  1.00  0.91           O  
ATOM   2984  CB  PHE A 407      -6.164 -90.233 -29.276  1.00  0.91           C  
ATOM   2985  CG  PHE A 407      -6.331 -91.690 -28.935  1.00  0.91           C  
ATOM   2986  CD1 PHE A 407      -7.535 -92.356 -29.211  1.00  0.91           C  
ATOM   2987  CD2 PHE A 407      -5.261 -92.420 -28.390  1.00  0.91           C  
ATOM   2988  CE1 PHE A 407      -7.663 -93.726 -28.958  1.00  0.91           C  
ATOM   2989  CE2 PHE A 407      -5.386 -93.791 -28.137  1.00  0.91           C  
ATOM   2990  CZ  PHE A 407      -6.592 -94.445 -28.418  1.00  0.91           C  
ATOM   2991  N   ARG A 408      -6.212 -89.618 -25.727  1.00  0.89           N  
ATOM   2992  CA  ARG A 408      -5.469 -89.834 -24.497  1.00  0.89           C  
ATOM   2993  C   ARG A 408      -4.648 -91.117 -24.449  1.00  0.89           C  
ATOM   2994  O   ARG A 408      -5.043 -92.171 -24.936  1.00  0.89           O  
ATOM   2995  CB  ARG A 408      -6.402 -89.785 -23.267  1.00  0.89           C  
ATOM   2996  CG  ARG A 408      -7.084 -88.419 -23.052  1.00  0.89           C  
ATOM   2997  CD  ARG A 408      -6.142 -87.334 -22.516  1.00  0.89           C  
ATOM   2998  NE  ARG A 408      -6.656 -86.015 -23.020  1.00  0.89           N  
ATOM   2999  CZ  ARG A 408      -7.385 -85.160 -22.291  1.00  0.89           C  
ATOM   3000  NH1 ARG A 408      -7.719 -85.385 -21.033  1.00  0.89           N  
ATOM   3001  NH2 ARG A 408      -7.788 -84.014 -22.837  1.00  0.89           N  
ATOM   3002  N   THR A 409      -3.462 -91.046 -23.820  1.00  0.92           N  
ATOM   3003  CA  THR A 409      -2.524 -92.156 -23.790  1.00  0.92           C  
ATOM   3004  C   THR A 409      -1.915 -92.124 -22.425  1.00  0.92           C  
ATOM   3005  O   THR A 409      -1.452 -91.076 -21.995  1.00  0.92           O  
ATOM   3006  CB  THR A 409      -1.406 -92.024 -24.811  1.00  0.92           C  
ATOM   3007  OG1 THR A 409      -1.976 -91.821 -26.092  1.00  0.92           O  
ATOM   3008  CG2 THR A 409      -0.565 -93.305 -24.884  1.00  0.92           C  
ATOM   3009  N   TYR A 410      -1.933 -93.254 -21.691  1.00  0.90           N  
ATOM   3010  CA  TYR A 410      -1.610 -93.241 -20.272  1.00  0.90           C  
ATOM   3011  C   TYR A 410      -0.414 -94.114 -19.930  1.00  0.90           C  
ATOM   3012  O   TYR A 410      -0.113 -94.387 -18.762  1.00  0.90           O  
ATOM   3013  CB  TYR A 410      -2.829 -93.714 -19.452  1.00  0.90           C  
ATOM   3014  CG  TYR A 410      -3.995 -92.794 -19.672  1.00  0.90           C  
ATOM   3015  CD1 TYR A 410      -3.971 -91.468 -19.204  1.00  0.90           C  
ATOM   3016  CD2 TYR A 410      -5.144 -93.262 -20.326  1.00  0.90           C  
ATOM   3017  CE1 TYR A 410      -5.097 -90.644 -19.350  1.00  0.90           C  
ATOM   3018  CE2 TYR A 410      -6.271 -92.446 -20.467  1.00  0.90           C  
ATOM   3019  CZ  TYR A 410      -6.248 -91.140 -19.968  1.00  0.90           C  
ATOM   3020  OH  TYR A 410      -7.387 -90.325 -20.100  1.00  0.90           O  
ATOM   3021  N   ARG A 411       0.332 -94.574 -20.946  1.00  0.88           N  
ATOM   3022  CA  ARG A 411       1.462 -95.462 -20.786  1.00  0.88           C  
ATOM   3023  C   ARG A 411       2.516 -95.038 -21.790  1.00  0.88           C  
ATOM   3024  O   ARG A 411       2.125 -94.615 -22.881  1.00  0.88           O  
ATOM   3025  CB  ARG A 411       1.086 -96.932 -21.100  1.00  0.88           C  
ATOM   3026  CG  ARG A 411       0.052 -97.546 -20.142  1.00  0.88           C  
ATOM   3027  CD  ARG A 411       0.545 -97.730 -18.707  1.00  0.88           C  
ATOM   3028  NE  ARG A 411      -0.571 -98.371 -17.964  1.00  0.88           N  
ATOM   3029  CZ  ARG A 411      -1.580 -97.755 -17.350  1.00  0.88           C  
ATOM   3030  NH1 ARG A 411      -2.569 -98.482 -16.850  1.00  0.88           N  
ATOM   3031  NH2 ARG A 411      -1.693 -96.436 -17.307  1.00  0.88           N  
ATOM   3032  N   PRO A 412       3.822 -95.112 -21.508  1.00  0.91           N  
ATOM   3033  CA  PRO A 412       4.873 -94.979 -22.515  1.00  0.91           C  
ATOM   3034  C   PRO A 412       4.653 -95.830 -23.741  1.00  0.91           C  
ATOM   3035  O   PRO A 412       4.367 -97.014 -23.590  1.00  0.91           O  
ATOM   3036  CB  PRO A 412       6.160 -95.415 -21.792  1.00  0.91           C  
ATOM   3037  CG  PRO A 412       5.859 -95.159 -20.316  1.00  0.91           C  
ATOM   3038  CD  PRO A 412       4.376 -95.505 -20.212  1.00  0.91           C  
ATOM   3039  N   HIS A 413       4.762 -95.242 -24.948  1.00  0.91           N  
ATOM   3040  CA  HIS A 413       4.818 -95.977 -26.200  1.00  0.91           C  
ATOM   3041  C   HIS A 413       3.492 -96.562 -26.659  1.00  0.91           C  
ATOM   3042  O   HIS A 413       3.428 -97.313 -27.625  1.00  0.91           O  
ATOM   3043  CB  HIS A 413       5.937 -97.040 -26.203  1.00  0.91           C  
ATOM   3044  CG  HIS A 413       7.303 -96.445 -26.098  1.00  0.91           C  
ATOM   3045  ND1 HIS A 413       8.364 -97.278 -26.346  1.00  0.91           N  
ATOM   3046  CD2 HIS A 413       7.735 -95.163 -25.959  1.00  0.91           C  
ATOM   3047  CE1 HIS A 413       9.424 -96.503 -26.367  1.00  0.91           C  
ATOM   3048  NE2 HIS A 413       9.100 -95.208 -26.136  1.00  0.91           N  
ATOM   3049  N   GLY A 414       2.376 -96.162 -26.011  1.00  0.93           N  
ATOM   3050  CA  GLY A 414       1.044 -96.633 -26.373  1.00  0.93           C  
ATOM   3051  C   GLY A 414       0.368 -95.860 -27.474  1.00  0.93           C  
ATOM   3052  O   GLY A 414      -0.683 -96.265 -27.953  1.00  0.93           O  
ATOM   3053  N   LEU A 415       0.937 -94.724 -27.917  1.00  0.92           N  
ATOM   3054  CA  LEU A 415       0.443 -93.999 -29.075  1.00  0.92           C  
ATOM   3055  C   LEU A 415       1.633 -93.596 -29.917  1.00  0.92           C  
ATOM   3056  O   LEU A 415       2.520 -92.879 -29.465  1.00  0.92           O  
ATOM   3057  CB  LEU A 415      -0.393 -92.757 -28.683  1.00  0.92           C  
ATOM   3058  CG  LEU A 415      -1.017 -91.946 -29.843  1.00  0.92           C  
ATOM   3059  CD1 LEU A 415      -2.079 -92.752 -30.606  1.00  0.92           C  
ATOM   3060  CD2 LEU A 415      -1.634 -90.638 -29.321  1.00  0.92           C  
ATOM   3061  N   LEU A 416       1.701 -94.074 -31.174  1.00  0.91           N  
ATOM   3062  CA  LEU A 416       2.855 -93.857 -32.025  1.00  0.91           C  
ATOM   3063  C   LEU A 416       2.468 -93.000 -33.216  1.00  0.91           C  
ATOM   3064  O   LEU A 416       1.648 -93.392 -34.040  1.00  0.91           O  
ATOM   3065  CB  LEU A 416       3.457 -95.192 -32.537  1.00  0.91           C  
ATOM   3066  CG  LEU A 416       3.779 -96.238 -31.446  1.00  0.91           C  
ATOM   3067  CD1 LEU A 416       4.452 -97.463 -32.080  1.00  0.91           C  
ATOM   3068  CD2 LEU A 416       4.669 -95.704 -30.314  1.00  0.91           C  
ATOM   3069  N   ILE A 417       3.057 -91.791 -33.323  1.00  0.92           N  
ATOM   3070  CA  ILE A 417       2.746 -90.809 -34.355  1.00  0.92           C  
ATOM   3071  C   ILE A 417       4.014 -90.505 -35.134  1.00  0.92           C  
ATOM   3072  O   ILE A 417       5.103 -90.485 -34.567  1.00  0.92           O  
ATOM   3073  CB  ILE A 417       2.179 -89.532 -33.727  1.00  0.92           C  
ATOM   3074  CG1 ILE A 417       0.839 -89.854 -33.022  1.00  0.92           C  
ATOM   3075  CG2 ILE A 417       1.979 -88.412 -34.777  1.00  0.92           C  
ATOM   3076  CD1 ILE A 417       0.414 -88.795 -32.004  1.00  0.92           C  
ATOM   3077  N   SER A 418       3.904 -90.284 -36.466  1.00  0.92           N  
ATOM   3078  CA  SER A 418       5.016 -89.821 -37.296  1.00  0.92           C  
ATOM   3079  C   SER A 418       5.085 -88.310 -37.284  1.00  0.92           C  
ATOM   3080  O   SER A 418       4.383 -87.635 -38.027  1.00  0.92           O  
ATOM   3081  CB  SER A 418       4.915 -90.336 -38.762  1.00  0.92           C  
ATOM   3082  OG  SER A 418       5.979 -89.912 -39.629  1.00  0.92           O  
ATOM   3083  N   ASN A 419       5.918 -87.719 -36.406  1.00  0.91           N  
ATOM   3084  CA  ASN A 419       5.913 -86.282 -36.205  1.00  0.91           C  
ATOM   3085  C   ASN A 419       7.239 -85.634 -36.568  1.00  0.91           C  
ATOM   3086  O   ASN A 419       7.510 -84.508 -36.164  1.00  0.91           O  
ATOM   3087  CB  ASN A 419       5.516 -85.955 -34.741  1.00  0.91           C  
ATOM   3088  CG  ASN A 419       4.904 -84.559 -34.656  1.00  0.91           C  
ATOM   3089  OD1 ASN A 419       4.286 -84.063 -35.598  1.00  0.91           O  
ATOM   3090  ND2 ASN A 419       5.046 -83.898 -33.490  1.00  0.91           N  
ATOM   3091  N   GLY A 420       8.095 -86.310 -37.355  1.00  0.90           N  
ATOM   3092  CA  GLY A 420       9.312 -85.708 -37.892  1.00  0.90           C  
ATOM   3093  C   GLY A 420       9.198 -85.528 -39.370  1.00  0.90           C  
ATOM   3094  O   GLY A 420       9.361 -84.433 -39.911  1.00  0.90           O  
ATOM   3095  N   MET A 421       8.887 -86.620 -40.088  1.00  0.88           N  
ATOM   3096  CA  MET A 421       8.703 -86.525 -41.521  1.00  0.88           C  
ATOM   3097  C   MET A 421       7.249 -86.467 -41.919  1.00  0.88           C  
ATOM   3098  O   MET A 421       6.954 -86.095 -43.052  1.00  0.88           O  
ATOM   3099  CB  MET A 421       9.336 -87.716 -42.272  1.00  0.88           C  
ATOM   3100  CG  MET A 421      10.877 -87.738 -42.309  1.00  0.88           C  
ATOM   3101  SD  MET A 421      11.757 -86.157 -42.487  1.00  0.88           S  
ATOM   3102  CE  MET A 421      11.178 -85.837 -44.163  1.00  0.88           C  
ATOM   3103  N   GLN A 422       6.297 -86.796 -41.018  1.00  0.88           N  
ATOM   3104  CA  GLN A 422       4.879 -86.822 -41.351  1.00  0.88           C  
ATOM   3105  C   GLN A 422       4.591 -87.759 -42.521  1.00  0.88           C  
ATOM   3106  O   GLN A 422       4.021 -87.384 -43.546  1.00  0.88           O  
ATOM   3107  CB  GLN A 422       4.284 -85.412 -41.597  1.00  0.88           C  
ATOM   3108  CG  GLN A 422       4.550 -84.403 -40.461  1.00  0.88           C  
ATOM   3109  CD  GLN A 422       4.131 -83.007 -40.918  1.00  0.88           C  
ATOM   3110  OE1 GLN A 422       4.747 -82.388 -41.786  1.00  0.88           O  
ATOM   3111  NE2 GLN A 422       3.027 -82.490 -40.335  1.00  0.88           N  
ATOM   3112  N   THR A 423       5.032 -89.020 -42.386  1.00  0.90           N  
ATOM   3113  CA  THR A 423       5.057 -89.980 -43.478  1.00  0.90           C  
ATOM   3114  C   THR A 423       3.767 -90.769 -43.560  1.00  0.90           C  
ATOM   3115  O   THR A 423       3.380 -91.471 -42.632  1.00  0.90           O  
ATOM   3116  CB  THR A 423       6.231 -90.944 -43.347  1.00  0.90           C  
ATOM   3117  OG1 THR A 423       7.455 -90.223 -43.389  1.00  0.90           O  
ATOM   3118  CG2 THR A 423       6.296 -91.935 -44.513  1.00  0.90           C  
ATOM   3119  N   LEU A 424       3.053 -90.675 -44.702  1.00  0.89           N  
ATOM   3120  CA  LEU A 424       1.896 -91.505 -45.004  1.00  0.89           C  
ATOM   3121  C   LEU A 424       2.206 -92.999 -45.080  1.00  0.89           C  
ATOM   3122  O   LEU A 424       3.231 -93.429 -45.606  1.00  0.89           O  
ATOM   3123  CB  LEU A 424       1.235 -91.066 -46.339  1.00  0.89           C  
ATOM   3124  CG  LEU A 424       0.460 -89.735 -46.261  1.00  0.89           C  
ATOM   3125  CD1 LEU A 424       0.156 -89.195 -47.664  1.00  0.89           C  
ATOM   3126  CD2 LEU A 424      -0.855 -89.910 -45.496  1.00  0.89           C  
ATOM   3127  N   GLY A 425       1.290 -93.839 -44.558  1.00  0.90           N  
ATOM   3128  CA  GLY A 425       1.394 -95.289 -44.642  1.00  0.90           C  
ATOM   3129  C   GLY A 425       2.200 -95.949 -43.560  1.00  0.90           C  
ATOM   3130  O   GLY A 425       2.436 -97.154 -43.607  1.00  0.90           O  
ATOM   3131  N   VAL A 426       2.651 -95.216 -42.537  1.00  0.94           N  
ATOM   3132  CA  VAL A 426       3.352 -95.803 -41.405  1.00  0.94           C  
ATOM   3133  C   VAL A 426       2.506 -96.722 -40.527  1.00  0.94           C  
ATOM   3134  O   VAL A 426       3.015 -97.707 -39.992  1.00  0.94           O  
ATOM   3135  CB  VAL A 426       4.063 -94.772 -40.535  1.00  0.94           C  
ATOM   3136  CG1 VAL A 426       5.179 -94.110 -41.365  1.00  0.94           C  
ATOM   3137  CG2 VAL A 426       3.084 -93.728 -39.967  1.00  0.94           C  
ATOM   3138  N   ALA A 427       1.197 -96.440 -40.331  1.00  0.94           N  
ATOM   3139  CA  ALA A 427       0.429 -97.020 -39.241  1.00  0.94           C  
ATOM   3140  C   ALA A 427       0.286 -98.533 -39.230  1.00  0.94           C  
ATOM   3141  O   ALA A 427       0.576 -99.188 -38.228  1.00  0.94           O  
ATOM   3142  CB  ALA A 427      -0.988 -96.425 -39.244  1.00  0.94           C  
ATOM   3143  N   LEU A 428      -0.134 -99.140 -40.356  1.00  0.94           N  
ATOM   3144  CA  LEU A 428      -0.271-100.586 -40.444  1.00  0.94           C  
ATOM   3145  C   LEU A 428       1.064-101.340 -40.335  1.00  0.94           C  
ATOM   3146  O   LEU A 428       1.130-102.262 -39.518  1.00  0.94           O  
ATOM   3147  CB  LEU A 428      -1.112-101.007 -41.680  1.00  0.94           C  
ATOM   3148  CG  LEU A 428      -1.249-102.530 -41.901  1.00  0.94           C  
ATOM   3149  CD1 LEU A 428      -1.973-103.225 -40.738  1.00  0.94           C  
ATOM   3150  CD2 LEU A 428      -1.975-102.807 -43.224  1.00  0.94           C  
ATOM   3151  N   PRO A 429       2.175-101.010 -41.005  1.00  0.94           N  
ATOM   3152  CA  PRO A 429       3.469-101.638 -40.746  1.00  0.94           C  
ATOM   3153  C   PRO A 429       3.970-101.420 -39.332  1.00  0.94           C  
ATOM   3154  O   PRO A 429       4.535-102.335 -38.740  1.00  0.94           O  
ATOM   3155  CB  PRO A 429       4.397-101.019 -41.799  1.00  0.94           C  
ATOM   3156  CG  PRO A 429       3.457-100.718 -42.961  1.00  0.94           C  
ATOM   3157  CD  PRO A 429       2.206-100.228 -42.241  1.00  0.94           C  
ATOM   3158  N   TRP A 430       3.742-100.238 -38.731  1.00  0.93           N  
ATOM   3159  CA  TRP A 430       4.073-100.002 -37.336  1.00  0.93           C  
ATOM   3160  C   TRP A 430       3.334-100.938 -36.388  1.00  0.93           C  
ATOM   3161  O   TRP A 430       3.905-101.448 -35.425  1.00  0.93           O  
ATOM   3162  CB  TRP A 430       3.845 -98.517 -36.938  1.00  0.93           C  
ATOM   3163  CG  TRP A 430       4.890 -97.545 -37.440  1.00  0.93           C  
ATOM   3164  CD1 TRP A 430       5.997 -97.768 -38.210  1.00  0.93           C  
ATOM   3165  CD2 TRP A 430       4.962 -96.141 -37.082  1.00  0.93           C  
ATOM   3166  NE1 TRP A 430       6.793 -96.636 -38.301  1.00  0.93           N  
ATOM   3167  CE2 TRP A 430       6.136 -95.637 -37.598  1.00  0.93           C  
ATOM   3168  CE3 TRP A 430       4.071 -95.347 -36.348  1.00  0.93           C  
ATOM   3169  CZ2 TRP A 430       6.526 -94.306 -37.395  1.00  0.93           C  
ATOM   3170  CZ3 TRP A 430       4.432 -93.999 -36.169  1.00  0.93           C  
ATOM   3171  CH2 TRP A 430       5.639 -93.495 -36.661  1.00  0.93           C  
ATOM   3172  N   ALA A 431       2.052-101.236 -36.665  1.00  0.94           N  
ATOM   3173  CA  ALA A 431       1.302-102.244 -35.947  1.00  0.94           C  
ATOM   3174  C   ALA A 431       1.836-103.670 -36.086  1.00  0.94           C  
ATOM   3175  O   ALA A 431       1.898-104.410 -35.110  1.00  0.94           O  
ATOM   3176  CB  ALA A 431      -0.177-102.185 -36.351  1.00  0.94           C  
ATOM   3177  N   ILE A 432       2.274-104.096 -37.292  1.00  0.94           N  
ATOM   3178  CA  ILE A 432       2.852-105.427 -37.514  1.00  0.94           C  
ATOM   3179  C   ILE A 432       4.116-105.656 -36.700  1.00  0.94           C  
ATOM   3180  O   ILE A 432       4.285-106.681 -36.038  1.00  0.94           O  
ATOM   3181  CB  ILE A 432       3.096-105.706 -38.996  1.00  0.94           C  
ATOM   3182  CG1 ILE A 432       1.765-105.606 -39.773  1.00  0.94           C  
ATOM   3183  CG2 ILE A 432       3.724-107.108 -39.184  1.00  0.94           C  
ATOM   3184  CD1 ILE A 432       1.936-105.673 -41.290  1.00  0.94           C  
ATOM   3185  N   ALA A 433       5.008-104.659 -36.665  1.00  0.94           N  
ATOM   3186  CA  ALA A 433       6.158-104.650 -35.793  1.00  0.94           C  
ATOM   3187  C   ALA A 433       5.832-104.634 -34.305  1.00  0.94           C  
ATOM   3188  O   ALA A 433       6.416-105.363 -33.513  1.00  0.94           O  
ATOM   3189  CB  ALA A 433       6.930-103.382 -36.115  1.00  0.94           C  
ATOM   3190  N   ALA A 434       4.848-103.806 -33.900  1.00  0.94           N  
ATOM   3191  CA  ALA A 434       4.367-103.723 -32.536  1.00  0.94           C  
ATOM   3192  C   ALA A 434       3.797-105.031 -32.009  1.00  0.94           C  
ATOM   3193  O   ALA A 434       4.026-105.389 -30.855  1.00  0.94           O  
ATOM   3194  CB  ALA A 434       3.322-102.598 -32.426  1.00  0.94           C  
ATOM   3195  N   THR A 435       3.083-105.785 -32.865  1.00  0.93           N  
ATOM   3196  CA  THR A 435       2.617-107.150 -32.621  1.00  0.93           C  
ATOM   3197  C   THR A 435       3.740-108.140 -32.374  1.00  0.93           C  
ATOM   3198  O   THR A 435       3.671-108.961 -31.465  1.00  0.93           O  
ATOM   3199  CB  THR A 435       1.791-107.675 -33.788  1.00  0.93           C  
ATOM   3200  OG1 THR A 435       0.586-106.929 -33.893  1.00  0.93           O  
ATOM   3201  CG2 THR A 435       1.366-109.129 -33.563  1.00  0.93           C  
ATOM   3202  N   LEU A 436       4.829-108.100 -33.165  1.00  0.92           N  
ATOM   3203  CA  LEU A 436       5.996-108.946 -32.946  1.00  0.92           C  
ATOM   3204  C   LEU A 436       6.739-108.630 -31.654  1.00  0.92           C  
ATOM   3205  O   LEU A 436       7.212-109.522 -30.954  1.00  0.92           O  
ATOM   3206  CB  LEU A 436       6.969-108.848 -34.139  1.00  0.92           C  
ATOM   3207  CG  LEU A 436       6.436-109.500 -35.430  1.00  0.92           C  
ATOM   3208  CD1 LEU A 436       7.300-109.068 -36.616  1.00  0.92           C  
ATOM   3209  CD2 LEU A 436       6.425-111.032 -35.336  1.00  0.92           C  
ATOM   3210  N   VAL A 437       6.843-107.335 -31.297  1.00  0.91           N  
ATOM   3211  CA  VAL A 437       7.361-106.884 -30.010  1.00  0.91           C  
ATOM   3212  C   VAL A 437       6.480-107.310 -28.830  1.00  0.91           C  
ATOM   3213  O   VAL A 437       6.975-107.689 -27.772  1.00  0.91           O  
ATOM   3214  CB  VAL A 437       7.595-105.371 -30.016  1.00  0.91           C  
ATOM   3215  CG1 VAL A 437       8.050-104.844 -28.640  1.00  0.91           C  
ATOM   3216  CG2 VAL A 437       8.681-105.039 -31.057  1.00  0.91           C  
ATOM   3217  N   ASN A 438       5.139-107.265 -28.989  1.00  0.90           N  
ATOM   3218  CA  ASN A 438       4.167-107.594 -27.953  1.00  0.90           C  
ATOM   3219  C   ASN A 438       3.325-108.825 -28.314  1.00  0.90           C  
ATOM   3220  O   ASN A 438       2.127-108.672 -28.570  1.00  0.90           O  
ATOM   3221  CB  ASN A 438       3.213-106.397 -27.694  1.00  0.90           C  
ATOM   3222  CG  ASN A 438       4.012-105.208 -27.178  1.00  0.90           C  
ATOM   3223  OD1 ASN A 438       4.253-105.070 -25.987  1.00  0.90           O  
ATOM   3224  ND2 ASN A 438       4.452-104.317 -28.099  1.00  0.90           N  
ATOM   3225  N   PRO A 439       3.842-110.056 -28.354  1.00  0.90           N  
ATOM   3226  CA  PRO A 439       3.062-111.234 -28.725  1.00  0.90           C  
ATOM   3227  C   PRO A 439       1.942-111.533 -27.737  1.00  0.90           C  
ATOM   3228  O   PRO A 439       2.106-111.385 -26.528  1.00  0.90           O  
ATOM   3229  CB  PRO A 439       4.102-112.368 -28.764  1.00  0.90           C  
ATOM   3230  CG  PRO A 439       5.182-111.911 -27.780  1.00  0.90           C  
ATOM   3231  CD  PRO A 439       5.221-110.402 -28.008  1.00  0.90           C  
ATOM   3232  N   GLY A 440       0.762-111.944 -28.245  1.00  0.89           N  
ATOM   3233  CA  GLY A 440      -0.409-112.220 -27.417  1.00  0.89           C  
ATOM   3234  C   GLY A 440      -1.218-111.006 -27.038  1.00  0.89           C  
ATOM   3235  O   GLY A 440      -2.211-111.123 -26.331  1.00  0.89           O  
ATOM   3236  N   GLN A 441      -0.835-109.811 -27.520  1.00  0.86           N  
ATOM   3237  CA  GLN A 441      -1.538-108.577 -27.240  1.00  0.86           C  
ATOM   3238  C   GLN A 441      -2.119-108.008 -28.512  1.00  0.86           C  
ATOM   3239  O   GLN A 441      -1.512-108.049 -29.577  1.00  0.86           O  
ATOM   3240  CB  GLN A 441      -0.603-107.505 -26.627  1.00  0.86           C  
ATOM   3241  CG  GLN A 441      -0.021-107.903 -25.254  1.00  0.86           C  
ATOM   3242  CD  GLN A 441      -1.145-108.138 -24.244  1.00  0.86           C  
ATOM   3243  OE1 GLN A 441      -2.103-107.374 -24.142  1.00  0.86           O  
ATOM   3244  NE2 GLN A 441      -1.044-109.246 -23.474  1.00  0.86           N  
ATOM   3245  N   LYS A 442      -3.346-107.460 -28.421  1.00  0.90           N  
ATOM   3246  CA  LYS A 442      -3.943-106.664 -29.476  1.00  0.90           C  
ATOM   3247  C   LYS A 442      -3.161-105.397 -29.776  1.00  0.90           C  
ATOM   3248  O   LYS A 442      -2.680-104.711 -28.880  1.00  0.90           O  
ATOM   3249  CB  LYS A 442      -5.396-106.273 -29.111  1.00  0.90           C  
ATOM   3250  CG  LYS A 442      -6.388-107.420 -29.339  1.00  0.90           C  
ATOM   3251  CD  LYS A 442      -7.016-107.343 -30.741  1.00  0.90           C  
ATOM   3252  CE  LYS A 442      -7.647-108.654 -31.203  1.00  0.90           C  
ATOM   3253  NZ  LYS A 442      -8.586-108.402 -32.312  1.00  0.90           N  
ATOM   3254  N   VAL A 443      -3.054-105.056 -31.070  1.00  0.93           N  
ATOM   3255  CA  VAL A 443      -2.433-103.826 -31.515  1.00  0.93           C  
ATOM   3256  C   VAL A 443      -3.453-103.114 -32.370  1.00  0.93           C  
ATOM   3257  O   VAL A 443      -4.229-103.733 -33.093  1.00  0.93           O  
ATOM   3258  CB  VAL A 443      -1.140-104.066 -32.283  1.00  0.93           C  
ATOM   3259  CG1 VAL A 443      -0.536-102.743 -32.785  1.00  0.93           C  
ATOM   3260  CG2 VAL A 443      -0.134-104.755 -31.344  1.00  0.93           C  
ATOM   3261  N   VAL A 444      -3.516-101.778 -32.273  1.00  0.94           N  
ATOM   3262  CA  VAL A 444      -4.466-100.985 -33.021  1.00  0.94           C  
ATOM   3263  C   VAL A 444      -3.714-100.043 -33.927  1.00  0.94           C  
ATOM   3264  O   VAL A 444      -2.695 -99.474 -33.556  1.00  0.94           O  
ATOM   3265  CB  VAL A 444      -5.386-100.221 -32.088  1.00  0.94           C  
ATOM   3266  CG1 VAL A 444      -6.316 -99.274 -32.864  1.00  0.94           C  
ATOM   3267  CG2 VAL A 444      -6.211-101.270 -31.324  1.00  0.94           C  
ATOM   3268  N   SER A 445      -4.191 -99.868 -35.167  1.00  0.95           N  
ATOM   3269  CA  SER A 445      -3.628 -98.935 -36.117  1.00  0.95           C  
ATOM   3270  C   SER A 445      -4.714 -98.052 -36.679  1.00  0.95           C  
ATOM   3271  O   SER A 445      -5.829 -98.486 -36.930  1.00  0.95           O  
ATOM   3272  CB  SER A 445      -2.864 -99.640 -37.266  1.00  0.95           C  
ATOM   3273  OG  SER A 445      -3.502-100.832 -37.735  1.00  0.95           O  
ATOM   3274  N   VAL A 446      -4.441 -96.744 -36.841  1.00  0.94           N  
ATOM   3275  CA  VAL A 446      -5.444 -95.787 -37.285  1.00  0.94           C  
ATOM   3276  C   VAL A 446      -4.938 -95.020 -38.494  1.00  0.94           C  
ATOM   3277  O   VAL A 446      -3.883 -94.390 -38.453  1.00  0.94           O  
ATOM   3278  CB  VAL A 446      -5.795 -94.794 -36.179  1.00  0.94           C  
ATOM   3279  CG1 VAL A 446      -6.997 -93.939 -36.610  1.00  0.94           C  
ATOM   3280  CG2 VAL A 446      -6.143 -95.559 -34.887  1.00  0.94           C  
ATOM   3281  N   SER A 447      -5.683 -95.029 -39.620  1.00  0.94           N  
ATOM   3282  CA  SER A 447      -5.298 -94.267 -40.802  1.00  0.94           C  
ATOM   3283  C   SER A 447      -6.496 -93.611 -41.457  1.00  0.94           C  
ATOM   3284  O   SER A 447      -7.647 -93.920 -41.172  1.00  0.94           O  
ATOM   3285  CB  SER A 447      -4.467 -95.059 -41.863  1.00  0.94           C  
ATOM   3286  OG  SER A 447      -5.232 -96.011 -42.604  1.00  0.94           O  
ATOM   3287  N   GLY A 448      -6.241 -92.655 -42.374  1.00  0.93           N  
ATOM   3288  CA  GLY A 448      -7.229 -92.250 -43.367  1.00  0.93           C  
ATOM   3289  C   GLY A 448      -7.165 -93.183 -44.551  1.00  0.93           C  
ATOM   3290  O   GLY A 448      -6.197 -93.919 -44.726  1.00  0.93           O  
ATOM   3291  N   ASP A 449      -8.176 -93.140 -45.428  1.00  0.89           N  
ATOM   3292  CA  ASP A 449      -8.284 -93.923 -46.651  1.00  0.89           C  
ATOM   3293  C   ASP A 449      -7.148 -93.654 -47.649  1.00  0.89           C  
ATOM   3294  O   ASP A 449      -6.574 -94.568 -48.248  1.00  0.89           O  
ATOM   3295  CB  ASP A 449      -9.709 -93.727 -47.246  1.00  0.89           C  
ATOM   3296  CG  ASP A 449     -10.113 -92.263 -47.371  1.00  0.89           C  
ATOM   3297  OD1 ASP A 449      -9.207 -91.397 -47.365  1.00  0.89           O  
ATOM   3298  OD2 ASP A 449     -11.332 -91.999 -47.478  1.00  0.89           O  
ATOM   3299  N   GLY A 450      -6.760 -92.374 -47.794  1.00  0.89           N  
ATOM   3300  CA  GLY A 450      -5.558 -91.883 -48.456  1.00  0.89           C  
ATOM   3301  C   GLY A 450      -4.275 -92.578 -48.076  1.00  0.89           C  
ATOM   3302  O   GLY A 450      -3.608 -93.144 -48.933  1.00  0.89           O  
ATOM   3303  N   GLY A 451      -3.926 -92.569 -46.767  1.00  0.90           N  
ATOM   3304  CA  GLY A 451      -2.695 -93.159 -46.236  1.00  0.90           C  
ATOM   3305  C   GLY A 451      -2.748 -94.649 -46.057  1.00  0.90           C  
ATOM   3306  O   GLY A 451      -1.719 -95.310 -46.011  1.00  0.90           O  
ATOM   3307  N   PHE A 452      -3.957 -95.246 -46.017  1.00  0.90           N  
ATOM   3308  CA  PHE A 452      -4.137 -96.690 -45.965  1.00  0.90           C  
ATOM   3309  C   PHE A 452      -3.517 -97.376 -47.176  1.00  0.90           C  
ATOM   3310  O   PHE A 452      -2.744 -98.322 -47.061  1.00  0.90           O  
ATOM   3311  CB  PHE A 452      -5.664 -97.006 -45.895  1.00  0.90           C  
ATOM   3312  CG  PHE A 452      -5.986 -98.478 -45.803  1.00  0.90           C  
ATOM   3313  CD1 PHE A 452      -5.511 -99.259 -44.737  1.00  0.90           C  
ATOM   3314  CD2 PHE A 452      -6.771 -99.089 -46.796  1.00  0.90           C  
ATOM   3315  CE1 PHE A 452      -5.813-100.626 -44.663  1.00  0.90           C  
ATOM   3316  CE2 PHE A 452      -7.070-100.456 -46.731  1.00  0.90           C  
ATOM   3317  CZ  PHE A 452      -6.593-101.224 -45.662  1.00  0.90           C  
ATOM   3318  N   LEU A 453      -3.773 -96.858 -48.390  1.00  0.89           N  
ATOM   3319  CA  LEU A 453      -3.314 -97.503 -49.603  1.00  0.89           C  
ATOM   3320  C   LEU A 453      -1.823 -97.367 -49.876  1.00  0.89           C  
ATOM   3321  O   LEU A 453      -1.278 -98.113 -50.680  1.00  0.89           O  
ATOM   3322  CB  LEU A 453      -4.157 -97.071 -50.826  1.00  0.89           C  
ATOM   3323  CG  LEU A 453      -5.565 -97.708 -50.901  1.00  0.89           C  
ATOM   3324  CD1 LEU A 453      -6.199 -97.401 -52.263  1.00  0.89           C  
ATOM   3325  CD2 LEU A 453      -5.558 -99.234 -50.700  1.00  0.89           C  
ATOM   3326  N   PHE A 454      -1.105 -96.483 -49.155  1.00  0.90           N  
ATOM   3327  CA  PHE A 454       0.351 -96.422 -49.186  1.00  0.90           C  
ATOM   3328  C   PHE A 454       1.024 -97.702 -48.689  1.00  0.90           C  
ATOM   3329  O   PHE A 454       2.135 -98.027 -49.108  1.00  0.90           O  
ATOM   3330  CB  PHE A 454       0.887 -95.246 -48.328  1.00  0.90           C  
ATOM   3331  CG  PHE A 454       0.933 -93.969 -49.112  1.00  0.90           C  
ATOM   3332  CD1 PHE A 454      -0.233 -93.251 -49.423  1.00  0.90           C  
ATOM   3333  CD2 PHE A 454       2.174 -93.462 -49.527  1.00  0.90           C  
ATOM   3334  CE1 PHE A 454      -0.161 -92.039 -50.125  1.00  0.90           C  
ATOM   3335  CE2 PHE A 454       2.251 -92.253 -50.221  1.00  0.90           C  
ATOM   3336  CZ  PHE A 454       1.087 -91.536 -50.515  1.00  0.90           C  
ATOM   3337  N   SER A 455       0.381 -98.455 -47.771  1.00  0.91           N  
ATOM   3338  CA  SER A 455       1.010 -99.620 -47.160  1.00  0.91           C  
ATOM   3339  C   SER A 455       0.076-100.792 -46.900  1.00  0.91           C  
ATOM   3340  O   SER A 455       0.471-101.793 -46.304  1.00  0.91           O  
ATOM   3341  CB  SER A 455       1.683 -99.256 -45.824  1.00  0.91           C  
ATOM   3342  OG  SER A 455       0.736 -98.771 -44.870  1.00  0.91           O  
ATOM   3343  N   ALA A 456      -1.172-100.755 -47.412  1.00  0.90           N  
ATOM   3344  CA  ALA A 456      -2.181-101.775 -47.168  1.00  0.90           C  
ATOM   3345  C   ALA A 456      -1.847-103.166 -47.707  1.00  0.90           C  
ATOM   3346  O   ALA A 456      -2.374-104.170 -47.237  1.00  0.90           O  
ATOM   3347  CB  ALA A 456      -3.535-101.321 -47.740  1.00  0.90           C  
ATOM   3348  N   MET A 457      -0.892-103.276 -48.656  1.00  0.89           N  
ATOM   3349  CA  MET A 457      -0.380-104.545 -49.149  1.00  0.89           C  
ATOM   3350  C   MET A 457       0.280-105.411 -48.080  1.00  0.89           C  
ATOM   3351  O   MET A 457       0.345-106.635 -48.193  1.00  0.89           O  
ATOM   3352  CB  MET A 457       0.619-104.367 -50.319  1.00  0.89           C  
ATOM   3353  CG  MET A 457       1.977-103.694 -50.010  1.00  0.89           C  
ATOM   3354  SD  MET A 457       1.905-101.897 -49.773  1.00  0.89           S  
ATOM   3355  CE  MET A 457       2.898-101.425 -51.214  1.00  0.89           C  
ATOM   3356  N   GLU A 458       0.724-104.788 -46.968  1.00  0.90           N  
ATOM   3357  CA  GLU A 458       1.384-105.463 -45.870  1.00  0.90           C  
ATOM   3358  C   GLU A 458       0.368-106.127 -44.939  1.00  0.90           C  
ATOM   3359  O   GLU A 458       0.704-106.831 -43.987  1.00  0.90           O  
ATOM   3360  CB  GLU A 458       2.273-104.448 -45.107  1.00  0.90           C  
ATOM   3361  CG  GLU A 458       3.600-105.043 -44.578  1.00  0.90           C  
ATOM   3362  CD  GLU A 458       4.501-105.572 -45.689  1.00  0.90           C  
ATOM   3363  OE1 GLU A 458       5.003-106.712 -45.541  1.00  0.90           O  
ATOM   3364  OE2 GLU A 458       4.722-104.872 -46.709  1.00  0.90           O  
ATOM   3365  N   LEU A 459      -0.941-106.010 -45.266  1.00  0.92           N  
ATOM   3366  CA  LEU A 459      -2.010-106.806 -44.691  1.00  0.92           C  
ATOM   3367  C   LEU A 459      -1.805-108.300 -44.926  1.00  0.92           C  
ATOM   3368  O   LEU A 459      -2.131-109.118 -44.070  1.00  0.92           O  
ATOM   3369  CB  LEU A 459      -3.388-106.347 -45.230  1.00  0.92           C  
ATOM   3370  CG  LEU A 459      -4.625-107.040 -44.617  1.00  0.92           C  
ATOM   3371  CD1 LEU A 459      -4.679-106.926 -43.086  1.00  0.92           C  
ATOM   3372  CD2 LEU A 459      -5.912-106.461 -45.222  1.00  0.92           C  
ATOM   3373  N   GLU A 460      -1.191-108.700 -46.065  1.00  0.88           N  
ATOM   3374  CA  GLU A 460      -0.802-110.086 -46.309  1.00  0.88           C  
ATOM   3375  C   GLU A 460       0.187-110.608 -45.277  1.00  0.88           C  
ATOM   3376  O   GLU A 460      -0.005-111.668 -44.688  1.00  0.88           O  
ATOM   3377  CB  GLU A 460      -0.222-110.248 -47.737  1.00  0.88           C  
ATOM   3378  CG  GLU A 460       0.034-111.715 -48.167  1.00  0.88           C  
ATOM   3379  CD  GLU A 460       1.412-112.192 -47.772  1.00  0.88           C  
ATOM   3380  OE1 GLU A 460       2.394-111.502 -48.147  1.00  0.88           O  
ATOM   3381  OE2 GLU A 460       1.567-113.247 -47.110  1.00  0.88           O  
ATOM   3382  N   THR A 461       1.223-109.809 -44.948  1.00  0.90           N  
ATOM   3383  CA  THR A 461       2.183-110.092 -43.883  1.00  0.90           C  
ATOM   3384  C   THR A 461       1.512-110.196 -42.526  1.00  0.90           C  
ATOM   3385  O   THR A 461       1.784-111.109 -41.753  1.00  0.90           O  
ATOM   3386  CB  THR A 461       3.310-109.063 -43.840  1.00  0.90           C  
ATOM   3387  OG1 THR A 461       3.967-109.046 -45.100  1.00  0.90           O  
ATOM   3388  CG2 THR A 461       4.375-109.401 -42.786  1.00  0.90           C  
ATOM   3389  N   ALA A 462       0.550-109.304 -42.214  1.00  0.93           N  
ATOM   3390  CA  ALA A 462      -0.265-109.416 -41.017  1.00  0.93           C  
ATOM   3391  C   ALA A 462      -1.128-110.686 -40.940  1.00  0.93           C  
ATOM   3392  O   ALA A 462      -1.185-111.333 -39.894  1.00  0.93           O  
ATOM   3393  CB  ALA A 462      -1.161-108.167 -40.883  1.00  0.93           C  
ATOM   3394  N   VAL A 463      -1.802-111.089 -42.042  1.00  0.92           N  
ATOM   3395  CA  VAL A 463      -2.584-112.328 -42.142  1.00  0.92           C  
ATOM   3396  C   VAL A 463      -1.722-113.573 -42.011  1.00  0.92           C  
ATOM   3397  O   VAL A 463      -2.036-114.491 -41.254  1.00  0.92           O  
ATOM   3398  CB  VAL A 463      -3.400-112.382 -43.436  1.00  0.92           C  
ATOM   3399  CG1 VAL A 463      -4.044-113.767 -43.665  1.00  0.92           C  
ATOM   3400  CG2 VAL A 463      -4.515-111.324 -43.353  1.00  0.92           C  
ATOM   3401  N   ARG A 464      -0.565-113.593 -42.699  1.00  0.86           N  
ATOM   3402  CA  ARG A 464       0.437-114.645 -42.661  1.00  0.86           C  
ATOM   3403  C   ARG A 464       1.009-114.886 -41.268  1.00  0.86           C  
ATOM   3404  O   ARG A 464       1.257-116.022 -40.871  1.00  0.86           O  
ATOM   3405  CB  ARG A 464       1.538-114.297 -43.695  1.00  0.86           C  
ATOM   3406  CG  ARG A 464       2.851-115.106 -43.620  1.00  0.86           C  
ATOM   3407  CD  ARG A 464       3.700-115.094 -44.903  1.00  0.86           C  
ATOM   3408  NE  ARG A 464       3.624-113.749 -45.550  1.00  0.86           N  
ATOM   3409  CZ  ARG A 464       4.481-112.730 -45.442  1.00  0.86           C  
ATOM   3410  NH1 ARG A 464       5.462-112.702 -44.552  1.00  0.86           N  
ATOM   3411  NH2 ARG A 464       4.316-111.672 -46.229  1.00  0.86           N  
ATOM   3412  N   LEU A 465       1.179-113.817 -40.466  1.00  0.91           N  
ATOM   3413  CA  LEU A 465       1.620-113.919 -39.085  1.00  0.91           C  
ATOM   3414  C   LEU A 465       0.470-114.124 -38.102  1.00  0.91           C  
ATOM   3415  O   LEU A 465       0.691-114.305 -36.907  1.00  0.91           O  
ATOM   3416  CB  LEU A 465       2.334-112.604 -38.678  1.00  0.91           C  
ATOM   3417  CG  LEU A 465       3.666-112.341 -39.408  1.00  0.91           C  
ATOM   3418  CD1 LEU A 465       4.187-110.939 -39.060  1.00  0.91           C  
ATOM   3419  CD2 LEU A 465       4.719-113.406 -39.076  1.00  0.91           C  
ATOM   3420  N   LYS A 466      -0.793-114.080 -38.581  1.00  0.89           N  
ATOM   3421  CA  LYS A 466      -2.015-114.130 -37.788  1.00  0.89           C  
ATOM   3422  C   LYS A 466      -2.107-113.038 -36.734  1.00  0.89           C  
ATOM   3423  O   LYS A 466      -2.643-113.222 -35.642  1.00  0.89           O  
ATOM   3424  CB  LYS A 466      -2.280-115.522 -37.166  1.00  0.89           C  
ATOM   3425  CG  LYS A 466      -2.269-116.642 -38.213  1.00  0.89           C  
ATOM   3426  CD  LYS A 466      -3.124-117.839 -37.777  1.00  0.89           C  
ATOM   3427  CE  LYS A 466      -3.213-118.918 -38.856  1.00  0.89           C  
ATOM   3428  NZ  LYS A 466      -4.286-119.879 -38.519  1.00  0.89           N  
ATOM   3429  N   ALA A 467      -1.581-111.848 -37.065  1.00  0.93           N  
ATOM   3430  CA  ALA A 467      -1.406-110.763 -36.134  1.00  0.93           C  
ATOM   3431  C   ALA A 467      -2.724-110.208 -35.572  1.00  0.93           C  
ATOM   3432  O   ALA A 467      -3.624-109.928 -36.363  1.00  0.93           O  
ATOM   3433  CB  ALA A 467      -0.598-109.650 -36.831  1.00  0.93           C  
ATOM   3434  N   PRO A 468      -2.921-109.988 -34.270  1.00  0.93           N  
ATOM   3435  CA  PRO A 468      -4.175-109.446 -33.738  1.00  0.93           C  
ATOM   3436  C   PRO A 468      -4.234-107.930 -33.905  1.00  0.93           C  
ATOM   3437  O   PRO A 468      -4.335-107.188 -32.928  1.00  0.93           O  
ATOM   3438  CB  PRO A 468      -4.117-109.857 -32.251  1.00  0.93           C  
ATOM   3439  CG  PRO A 468      -2.624-109.908 -31.944  1.00  0.93           C  
ATOM   3440  CD  PRO A 468      -2.070-110.532 -33.212  1.00  0.93           C  
ATOM   3441  N   ILE A 469      -4.206-107.449 -35.155  1.00  0.93           N  
ATOM   3442  CA  ILE A 469      -4.218-106.039 -35.491  1.00  0.93           C  
ATOM   3443  C   ILE A 469      -5.630-105.599 -35.795  1.00  0.93           C  
ATOM   3444  O   ILE A 469      -6.357-106.230 -36.560  1.00  0.93           O  
ATOM   3445  CB  ILE A 469      -3.283-105.709 -36.650  1.00  0.93           C  
ATOM   3446  CG1 ILE A 469      -1.840-106.006 -36.193  1.00  0.93           C  
ATOM   3447  CG2 ILE A 469      -3.436-104.234 -37.095  1.00  0.93           C  
ATOM   3448  CD1 ILE A 469      -0.813-105.877 -37.312  1.00  0.93           C  
ATOM   3449  N   VAL A 470      -6.060-104.481 -35.189  1.00  0.95           N  
ATOM   3450  CA  VAL A 470      -7.328-103.857 -35.500  1.00  0.95           C  
ATOM   3451  C   VAL A 470      -7.014-102.544 -36.189  1.00  0.95           C  
ATOM   3452  O   VAL A 470      -6.560-101.584 -35.570  1.00  0.95           O  
ATOM   3453  CB  VAL A 470      -8.174-103.628 -34.251  1.00  0.95           C  
ATOM   3454  CG1 VAL A 470      -9.582-103.153 -34.654  1.00  0.95           C  
ATOM   3455  CG2 VAL A 470      -8.258-104.930 -33.425  1.00  0.95           C  
ATOM   3456  N   HIS A 471      -7.237-102.470 -37.514  1.00  0.95           N  
ATOM   3457  CA  HIS A 471      -6.900-101.303 -38.301  1.00  0.95           C  
ATOM   3458  C   HIS A 471      -8.145-100.503 -38.587  1.00  0.95           C  
ATOM   3459  O   HIS A 471      -9.113-100.994 -39.159  1.00  0.95           O  
ATOM   3460  CB  HIS A 471      -6.215-101.645 -39.646  1.00  0.95           C  
ATOM   3461  CG  HIS A 471      -5.740-100.411 -40.357  1.00  0.95           C  
ATOM   3462  ND1 HIS A 471      -4.419-100.019 -40.242  1.00  0.95           N  
ATOM   3463  CD2 HIS A 471      -6.456 -99.449 -40.985  1.00  0.95           C  
ATOM   3464  CE1 HIS A 471      -4.364 -98.828 -40.800  1.00  0.95           C  
ATOM   3465  NE2 HIS A 471      -5.570 -98.438 -41.259  1.00  0.95           N  
ATOM   3466  N   ILE A 472      -8.149 -99.226 -38.210  1.00  0.94           N  
ATOM   3467  CA  ILE A 472      -9.291 -98.356 -38.359  1.00  0.94           C  
ATOM   3468  C   ILE A 472      -9.040 -97.373 -39.481  1.00  0.94           C  
ATOM   3469  O   ILE A 472      -8.083 -96.599 -39.461  1.00  0.94           O  
ATOM   3470  CB  ILE A 472      -9.557 -97.619 -37.064  1.00  0.94           C  
ATOM   3471  CG1 ILE A 472      -9.898 -98.608 -35.932  1.00  0.94           C  
ATOM   3472  CG2 ILE A 472     -10.706 -96.625 -37.247  1.00  0.94           C  
ATOM   3473  CD1 ILE A 472      -8.940 -98.437 -34.764  1.00  0.94           C  
ATOM   3474  N   VAL A 473      -9.923 -97.379 -40.497  1.00  0.94           N  
ATOM   3475  CA  VAL A 473      -9.847 -96.475 -41.623  1.00  0.94           C  
ATOM   3476  C   VAL A 473     -10.891 -95.400 -41.449  1.00  0.94           C  
ATOM   3477  O   VAL A 473     -12.087 -95.668 -41.353  1.00  0.94           O  
ATOM   3478  CB  VAL A 473     -10.077 -97.153 -42.968  1.00  0.94           C  
ATOM   3479  CG1 VAL A 473      -9.912 -96.119 -44.100  1.00  0.94           C  
ATOM   3480  CG2 VAL A 473      -9.058 -98.290 -43.149  1.00  0.94           C  
ATOM   3481  N   TRP A 474     -10.448 -94.135 -41.418  1.00  0.93           N  
ATOM   3482  CA  TRP A 474     -11.319 -92.987 -41.461  1.00  0.93           C  
ATOM   3483  C   TRP A 474     -11.577 -92.679 -42.930  1.00  0.93           C  
ATOM   3484  O   TRP A 474     -10.654 -92.382 -43.683  1.00  0.93           O  
ATOM   3485  CB  TRP A 474     -10.664 -91.774 -40.747  1.00  0.93           C  
ATOM   3486  CG  TRP A 474     -10.479 -91.912 -39.238  1.00  0.93           C  
ATOM   3487  CD1 TRP A 474     -10.020 -92.965 -38.493  1.00  0.93           C  
ATOM   3488  CD2 TRP A 474     -10.672 -90.832 -38.295  1.00  0.93           C  
ATOM   3489  NE1 TRP A 474      -9.930 -92.623 -37.154  1.00  0.93           N  
ATOM   3490  CE2 TRP A 474     -10.309 -91.302 -37.034  1.00  0.93           C  
ATOM   3491  CE3 TRP A 474     -11.088 -89.516 -38.487  1.00  0.93           C  
ATOM   3492  CZ2 TRP A 474     -10.340 -90.475 -35.909  1.00  0.93           C  
ATOM   3493  CZ3 TRP A 474     -11.096 -88.669 -37.368  1.00  0.93           C  
ATOM   3494  CH2 TRP A 474     -10.737 -89.139 -36.099  1.00  0.93           C  
ATOM   3495  N   ASN A 475     -12.844 -92.815 -43.359  1.00  0.90           N  
ATOM   3496  CA  ASN A 475     -13.256 -92.765 -44.748  1.00  0.90           C  
ATOM   3497  C   ASN A 475     -13.949 -91.431 -45.042  1.00  0.90           C  
ATOM   3498  O   ASN A 475     -14.979 -91.112 -44.440  1.00  0.90           O  
ATOM   3499  CB  ASN A 475     -14.201 -93.989 -44.961  1.00  0.90           C  
ATOM   3500  CG  ASN A 475     -14.505 -94.333 -46.419  1.00  0.90           C  
ATOM   3501  OD1 ASN A 475     -14.575 -93.502 -47.312  1.00  0.90           O  
ATOM   3502  ND2 ASN A 475     -14.746 -95.646 -46.668  1.00  0.90           N  
ATOM   3503  N   ASP A 476     -13.384 -90.633 -45.976  1.00  0.89           N  
ATOM   3504  CA  ASP A 476     -13.990 -89.409 -46.477  1.00  0.89           C  
ATOM   3505  C   ASP A 476     -13.898 -89.325 -48.005  1.00  0.89           C  
ATOM   3506  O   ASP A 476     -14.751 -88.713 -48.640  1.00  0.89           O  
ATOM   3507  CB  ASP A 476     -13.394 -88.131 -45.808  1.00  0.89           C  
ATOM   3508  CG  ASP A 476     -12.011 -87.742 -46.306  1.00  0.89           C  
ATOM   3509  OD1 ASP A 476     -11.031 -88.408 -45.898  1.00  0.89           O  
ATOM   3510  OD2 ASP A 476     -11.910 -86.762 -47.093  1.00  0.89           O  
ATOM   3511  N   SER A 477     -12.876 -89.995 -48.601  1.00  0.84           N  
ATOM   3512  CA  SER A 477     -12.583 -90.107 -50.028  1.00  0.84           C  
ATOM   3513  C   SER A 477     -11.670 -88.990 -50.546  1.00  0.84           C  
ATOM   3514  O   SER A 477     -11.588 -88.779 -51.759  1.00  0.84           O  
ATOM   3515  CB  SER A 477     -13.864 -90.278 -50.920  1.00  0.84           C  
ATOM   3516  OG  SER A 477     -13.701 -91.104 -52.090  1.00  0.84           O  
ATOM   3517  N   THR A 478     -10.924 -88.261 -49.665  1.00  0.86           N  
ATOM   3518  CA  THR A 478     -10.032 -87.175 -50.080  1.00  0.86           C  
ATOM   3519  C   THR A 478      -8.701 -87.147 -49.331  1.00  0.86           C  
ATOM   3520  O   THR A 478      -8.504 -87.708 -48.263  1.00  0.86           O  
ATOM   3521  CB  THR A 478     -10.637 -85.751 -50.039  1.00  0.86           C  
ATOM   3522  OG1 THR A 478     -10.685 -85.127 -48.757  1.00  0.86           O  
ATOM   3523  CG2 THR A 478     -12.067 -85.712 -50.553  1.00  0.86           C  
ATOM   3524  N   TYR A 479      -7.678 -86.454 -49.879  1.00  0.85           N  
ATOM   3525  CA  TYR A 479      -6.519 -86.027 -49.109  1.00  0.85           C  
ATOM   3526  C   TYR A 479      -6.847 -84.776 -48.271  1.00  0.85           C  
ATOM   3527  O   TYR A 479      -6.280 -83.707 -48.473  1.00  0.85           O  
ATOM   3528  CB  TYR A 479      -5.282 -85.741 -50.021  1.00  0.85           C  
ATOM   3529  CG  TYR A 479      -4.701 -86.975 -50.683  1.00  0.85           C  
ATOM   3530  CD1 TYR A 479      -4.434 -88.151 -49.955  1.00  0.85           C  
ATOM   3531  CD2 TYR A 479      -4.328 -86.934 -52.041  1.00  0.85           C  
ATOM   3532  CE1 TYR A 479      -3.862 -89.269 -50.582  1.00  0.85           C  
ATOM   3533  CE2 TYR A 479      -3.737 -88.047 -52.661  1.00  0.85           C  
ATOM   3534  CZ  TYR A 479      -3.527 -89.225 -51.938  1.00  0.85           C  
ATOM   3535  OH  TYR A 479      -2.977 -90.377 -52.545  1.00  0.85           O  
ATOM   3536  N   ASP A 480      -7.766 -84.897 -47.279  1.00  0.88           N  
ATOM   3537  CA  ASP A 480      -8.381 -83.786 -46.554  1.00  0.88           C  
ATOM   3538  C   ASP A 480      -7.411 -82.807 -45.876  1.00  0.88           C  
ATOM   3539  O   ASP A 480      -7.588 -81.592 -45.941  1.00  0.88           O  
ATOM   3540  CB  ASP A 480      -9.410 -84.362 -45.545  1.00  0.88           C  
ATOM   3541  CG  ASP A 480     -10.163 -83.268 -44.806  1.00  0.88           C  
ATOM   3542  OD1 ASP A 480     -11.213 -82.794 -45.283  1.00  0.88           O  
ATOM   3543  OD2 ASP A 480      -9.664 -82.883 -43.714  1.00  0.88           O  
ATOM   3544  N   MET A 481      -6.321 -83.294 -45.243  1.00  0.90           N  
ATOM   3545  CA  MET A 481      -5.363 -82.444 -44.539  1.00  0.90           C  
ATOM   3546  C   MET A 481      -4.693 -81.433 -45.445  1.00  0.90           C  
ATOM   3547  O   MET A 481      -4.413 -80.299 -45.071  1.00  0.90           O  
ATOM   3548  CB  MET A 481      -4.284 -83.272 -43.801  1.00  0.90           C  
ATOM   3549  CG  MET A 481      -3.412 -82.442 -42.834  1.00  0.90           C  
ATOM   3550  SD  MET A 481      -2.223 -83.428 -41.874  1.00  0.90           S  
ATOM   3551  CE  MET A 481      -1.352 -82.015 -41.131  1.00  0.90           C  
ATOM   3552  N   VAL A 482      -4.432 -81.841 -46.694  1.00  0.88           N  
ATOM   3553  CA  VAL A 482      -4.040 -80.940 -47.752  1.00  0.88           C  
ATOM   3554  C   VAL A 482      -5.191 -80.020 -48.161  1.00  0.88           C  
ATOM   3555  O   VAL A 482      -5.037 -78.803 -48.231  1.00  0.88           O  
ATOM   3556  CB  VAL A 482      -3.555 -81.753 -48.942  1.00  0.88           C  
ATOM   3557  CG1 VAL A 482      -3.104 -80.811 -50.061  1.00  0.88           C  
ATOM   3558  CG2 VAL A 482      -2.387 -82.665 -48.515  1.00  0.88           C  
ATOM   3559  N   ALA A 483      -6.400 -80.577 -48.379  1.00  0.88           N  
ATOM   3560  CA  ALA A 483      -7.557 -79.862 -48.888  1.00  0.88           C  
ATOM   3561  C   ALA A 483      -8.038 -78.681 -48.049  1.00  0.88           C  
ATOM   3562  O   ALA A 483      -8.179 -77.576 -48.569  1.00  0.88           O  
ATOM   3563  CB  ALA A 483      -8.727 -80.850 -49.069  1.00  0.88           C  
ATOM   3564  N   PHE A 484      -8.235 -78.839 -46.721  1.00  0.85           N  
ATOM   3565  CA  PHE A 484      -8.695 -77.735 -45.883  1.00  0.85           C  
ATOM   3566  C   PHE A 484      -7.656 -76.610 -45.759  1.00  0.85           C  
ATOM   3567  O   PHE A 484      -7.968 -75.421 -45.713  1.00  0.85           O  
ATOM   3568  CB  PHE A 484      -9.302 -78.213 -44.525  1.00  0.85           C  
ATOM   3569  CG  PHE A 484      -8.312 -78.547 -43.436  1.00  0.85           C  
ATOM   3570  CD1 PHE A 484      -7.731 -77.522 -42.668  1.00  0.85           C  
ATOM   3571  CD2 PHE A 484      -8.002 -79.880 -43.123  1.00  0.85           C  
ATOM   3572  CE1 PHE A 484      -6.831 -77.819 -41.638  1.00  0.85           C  
ATOM   3573  CE2 PHE A 484      -7.116 -80.183 -42.081  1.00  0.85           C  
ATOM   3574  CZ  PHE A 484      -6.520 -79.151 -41.347  1.00  0.85           C  
ATOM   3575  N   GLN A 485      -6.354 -76.965 -45.739  1.00  0.85           N  
ATOM   3576  CA  GLN A 485      -5.263 -76.005 -45.803  1.00  0.85           C  
ATOM   3577  C   GLN A 485      -5.210 -75.238 -47.122  1.00  0.85           C  
ATOM   3578  O   GLN A 485      -4.959 -74.031 -47.143  1.00  0.85           O  
ATOM   3579  CB  GLN A 485      -3.897 -76.679 -45.545  1.00  0.85           C  
ATOM   3580  CG  GLN A 485      -3.734 -77.170 -44.091  1.00  0.85           C  
ATOM   3581  CD  GLN A 485      -2.319 -77.703 -43.880  1.00  0.85           C  
ATOM   3582  OE1 GLN A 485      -1.398 -76.976 -43.510  1.00  0.85           O  
ATOM   3583  NE2 GLN A 485      -2.125 -79.011 -44.155  1.00  0.85           N  
ATOM   3584  N   GLN A 486      -5.475 -75.916 -48.258  1.00  0.85           N  
ATOM   3585  CA  GLN A 486      -5.655 -75.285 -49.555  1.00  0.85           C  
ATOM   3586  C   GLN A 486      -6.840 -74.324 -49.589  1.00  0.85           C  
ATOM   3587  O   GLN A 486      -6.730 -73.213 -50.099  1.00  0.85           O  
ATOM   3588  CB  GLN A 486      -5.820 -76.336 -50.680  1.00  0.85           C  
ATOM   3589  CG  GLN A 486      -4.531 -77.127 -50.994  1.00  0.85           C  
ATOM   3590  CD  GLN A 486      -4.815 -78.241 -52.001  1.00  0.85           C  
ATOM   3591  OE1 GLN A 486      -5.938 -78.699 -52.190  1.00  0.85           O  
ATOM   3592  NE2 GLN A 486      -3.742 -78.706 -52.686  1.00  0.85           N  
ATOM   3593  N   GLU A 487      -7.990 -74.693 -48.989  1.00  0.84           N  
ATOM   3594  CA  GLU A 487      -9.130 -73.801 -48.830  1.00  0.84           C  
ATOM   3595  C   GLU A 487      -8.835 -72.560 -47.999  1.00  0.84           C  
ATOM   3596  O   GLU A 487      -9.211 -71.450 -48.372  1.00  0.84           O  
ATOM   3597  CB  GLU A 487     -10.327 -74.541 -48.208  1.00  0.84           C  
ATOM   3598  CG  GLU A 487     -10.921 -75.602 -49.158  1.00  0.84           C  
ATOM   3599  CD  GLU A 487     -12.069 -76.374 -48.517  1.00  0.84           C  
ATOM   3600  OE1 GLU A 487     -12.303 -76.204 -47.293  1.00  0.84           O  
ATOM   3601  OE2 GLU A 487     -12.721 -77.140 -49.270  1.00  0.84           O  
ATOM   3602  N   MET A 488      -8.105 -72.698 -46.875  1.00  0.83           N  
ATOM   3603  CA  MET A 488      -7.680 -71.567 -46.065  1.00  0.83           C  
ATOM   3604  C   MET A 488      -6.767 -70.584 -46.805  1.00  0.83           C  
ATOM   3605  O   MET A 488      -6.938 -69.371 -46.726  1.00  0.83           O  
ATOM   3606  CB  MET A 488      -6.974 -72.082 -44.783  1.00  0.83           C  
ATOM   3607  CG  MET A 488      -6.651 -70.992 -43.737  1.00  0.83           C  
ATOM   3608  SD  MET A 488      -8.097 -70.101 -43.076  1.00  0.83           S  
ATOM   3609  CE  MET A 488      -8.697 -71.409 -41.967  1.00  0.83           C  
ATOM   3610  N   LYS A 489      -5.772 -71.089 -47.566  1.00  0.83           N  
ATOM   3611  CA  LYS A 489      -4.880 -70.237 -48.340  1.00  0.83           C  
ATOM   3612  C   LYS A 489      -5.458 -69.686 -49.642  1.00  0.83           C  
ATOM   3613  O   LYS A 489      -5.289 -68.509 -49.956  1.00  0.83           O  
ATOM   3614  CB  LYS A 489      -3.577 -70.997 -48.692  1.00  0.83           C  
ATOM   3615  CG  LYS A 489      -2.705 -71.322 -47.471  1.00  0.83           C  
ATOM   3616  CD  LYS A 489      -1.390 -72.014 -47.875  1.00  0.83           C  
ATOM   3617  CE  LYS A 489      -1.202 -73.370 -47.187  1.00  0.83           C  
ATOM   3618  NZ  LYS A 489      -0.055 -74.100 -47.755  1.00  0.83           N  
ATOM   3619  N   TYR A 490      -6.119 -70.531 -50.456  1.00  0.83           N  
ATOM   3620  CA  TYR A 490      -6.407 -70.201 -51.847  1.00  0.83           C  
ATOM   3621  C   TYR A 490      -7.889 -70.177 -52.155  1.00  0.83           C  
ATOM   3622  O   TYR A 490      -8.298 -69.756 -53.234  1.00  0.83           O  
ATOM   3623  CB  TYR A 490      -5.794 -71.272 -52.790  1.00  0.83           C  
ATOM   3624  CG  TYR A 490      -4.349 -71.520 -52.468  1.00  0.83           C  
ATOM   3625  CD1 TYR A 490      -3.401 -70.485 -52.541  1.00  0.83           C  
ATOM   3626  CD2 TYR A 490      -3.934 -72.799 -52.071  1.00  0.83           C  
ATOM   3627  CE1 TYR A 490      -2.061 -70.726 -52.205  1.00  0.83           C  
ATOM   3628  CE2 TYR A 490      -2.595 -73.045 -51.745  1.00  0.83           C  
ATOM   3629  CZ  TYR A 490      -1.659 -72.006 -51.812  1.00  0.83           C  
ATOM   3630  OH  TYR A 490      -0.307 -72.246 -51.500  1.00  0.83           O  
ATOM   3631  N   LYS A 491      -8.735 -70.642 -51.211  1.00  0.84           N  
ATOM   3632  CA  LYS A 491     -10.177 -70.784 -51.368  1.00  0.84           C  
ATOM   3633  C   LYS A 491     -10.593 -71.801 -52.427  1.00  0.84           C  
ATOM   3634  O   LYS A 491     -11.695 -71.753 -52.970  1.00  0.84           O  
ATOM   3635  CB  LYS A 491     -10.898 -69.425 -51.559  1.00  0.84           C  
ATOM   3636  CG  LYS A 491     -10.573 -68.420 -50.444  1.00  0.84           C  
ATOM   3637  CD  LYS A 491     -11.258 -67.068 -50.680  1.00  0.84           C  
ATOM   3638  CE  LYS A 491     -10.906 -66.040 -49.606  1.00  0.84           C  
ATOM   3639  NZ  LYS A 491     -11.584 -64.757 -49.895  1.00  0.84           N  
ATOM   3640  N   ARG A 492      -9.719 -72.781 -52.718  1.00  0.84           N  
ATOM   3641  CA  ARG A 492     -10.009 -73.837 -53.659  1.00  0.84           C  
ATOM   3642  C   ARG A 492      -9.078 -74.997 -53.401  1.00  0.84           C  
ATOM   3643  O   ARG A 492      -7.977 -74.822 -52.885  1.00  0.84           O  
ATOM   3644  CB  ARG A 492      -9.864 -73.370 -55.135  1.00  0.84           C  
ATOM   3645  CG  ARG A 492      -8.478 -72.803 -55.519  1.00  0.84           C  
ATOM   3646  CD  ARG A 492      -8.441 -72.265 -56.954  1.00  0.84           C  
ATOM   3647  NE  ARG A 492      -7.088 -71.697 -57.195  1.00  0.84           N  
ATOM   3648  CZ  ARG A 492      -6.724 -70.996 -58.275  1.00  0.84           C  
ATOM   3649  NH1 ARG A 492      -7.545 -70.795 -59.297  1.00  0.84           N  
ATOM   3650  NH2 ARG A 492      -5.488 -70.522 -58.327  1.00  0.84           N  
ATOM   3651  N   THR A 493      -9.495 -76.224 -53.763  1.00  0.87           N  
ATOM   3652  CA  THR A 493      -8.689 -77.423 -53.585  1.00  0.87           C  
ATOM   3653  C   THR A 493      -8.016 -77.837 -54.879  1.00  0.87           C  
ATOM   3654  O   THR A 493      -8.447 -77.515 -55.993  1.00  0.87           O  
ATOM   3655  CB  THR A 493      -9.475 -78.621 -53.056  1.00  0.87           C  
ATOM   3656  OG1 THR A 493     -10.518 -79.002 -53.946  1.00  0.87           O  
ATOM   3657  CG2 THR A 493     -10.128 -78.257 -51.720  1.00  0.87           C  
ATOM   3658  N   SER A 494      -6.903 -78.581 -54.773  1.00  0.86           N  
ATOM   3659  CA  SER A 494      -6.224 -79.116 -55.934  1.00  0.86           C  
ATOM   3660  C   SER A 494      -5.620 -80.469 -55.649  1.00  0.86           C  
ATOM   3661  O   SER A 494      -4.787 -80.625 -54.759  1.00  0.86           O  
ATOM   3662  CB  SER A 494      -5.104 -78.180 -56.435  1.00  0.86           C  
ATOM   3663  OG  SER A 494      -4.642 -78.588 -57.726  1.00  0.86           O  
ATOM   3664  N   GLY A 495      -6.014 -81.491 -56.440  1.00  0.88           N  
ATOM   3665  CA  GLY A 495      -5.397 -82.810 -56.406  1.00  0.88           C  
ATOM   3666  C   GLY A 495      -5.692 -83.673 -55.217  1.00  0.88           C  
ATOM   3667  O   GLY A 495      -4.905 -84.548 -54.878  1.00  0.88           O  
ATOM   3668  N   VAL A 496      -6.822 -83.440 -54.537  1.00  0.87           N  
ATOM   3669  CA  VAL A 496      -7.098 -84.103 -53.279  1.00  0.87           C  
ATOM   3670  C   VAL A 496      -8.080 -85.246 -53.427  1.00  0.87           C  
ATOM   3671  O   VAL A 496      -8.132 -86.127 -52.574  1.00  0.87           O  
ATOM   3672  CB  VAL A 496      -7.584 -83.100 -52.238  1.00  0.87           C  
ATOM   3673  CG1 VAL A 496      -6.411 -82.151 -51.914  1.00  0.87           C  
ATOM   3674  CG2 VAL A 496      -8.820 -82.320 -52.730  1.00  0.87           C  
ATOM   3675  N   ASP A 497      -8.843 -85.299 -54.525  1.00  0.86           N  
ATOM   3676  CA  ASP A 497      -9.934 -86.230 -54.704  1.00  0.86           C  
ATOM   3677  C   ASP A 497      -9.500 -87.563 -55.312  1.00  0.86           C  
ATOM   3678  O   ASP A 497      -8.715 -87.630 -56.260  1.00  0.86           O  
ATOM   3679  CB  ASP A 497     -10.999 -85.578 -55.617  1.00  0.86           C  
ATOM   3680  CG  ASP A 497     -11.295 -84.180 -55.104  1.00  0.86           C  
ATOM   3681  OD1 ASP A 497     -12.171 -84.046 -54.219  1.00  0.86           O  
ATOM   3682  OD2 ASP A 497     -10.587 -83.238 -55.563  1.00  0.86           O  
ATOM   3683  N   PHE A 498     -10.041 -88.678 -54.786  1.00  0.84           N  
ATOM   3684  CA  PHE A 498      -9.831 -89.997 -55.346  1.00  0.84           C  
ATOM   3685  C   PHE A 498     -11.106 -90.820 -55.209  1.00  0.84           C  
ATOM   3686  O   PHE A 498     -12.085 -90.400 -54.595  1.00  0.84           O  
ATOM   3687  CB  PHE A 498      -8.570 -90.724 -54.795  1.00  0.84           C  
ATOM   3688  CG  PHE A 498      -8.468 -90.691 -53.295  1.00  0.84           C  
ATOM   3689  CD1 PHE A 498      -9.260 -91.526 -52.488  1.00  0.84           C  
ATOM   3690  CD2 PHE A 498      -7.569 -89.807 -52.678  1.00  0.84           C  
ATOM   3691  CE1 PHE A 498      -9.162 -91.474 -51.092  1.00  0.84           C  
ATOM   3692  CE2 PHE A 498      -7.473 -89.747 -51.286  1.00  0.84           C  
ATOM   3693  CZ  PHE A 498      -8.272 -90.577 -50.494  1.00  0.84           C  
ATOM   3694  N   GLY A 499     -11.153 -92.014 -55.836  1.00  0.85           N  
ATOM   3695  CA  GLY A 499     -12.277 -92.929 -55.728  1.00  0.85           C  
ATOM   3696  C   GLY A 499     -12.190 -93.788 -54.495  1.00  0.85           C  
ATOM   3697  O   GLY A 499     -11.114 -94.157 -54.030  1.00  0.85           O  
ATOM   3698  N   GLY A 500     -13.358 -94.149 -53.934  1.00  0.86           N  
ATOM   3699  CA  GLY A 500     -13.444 -95.059 -52.803  1.00  0.86           C  
ATOM   3700  C   GLY A 500     -13.290 -96.503 -53.205  1.00  0.86           C  
ATOM   3701  O   GLY A 500     -13.688 -96.912 -54.289  1.00  0.86           O  
ATOM   3702  N   ILE A 501     -12.745 -97.323 -52.292  1.00  0.86           N  
ATOM   3703  CA  ILE A 501     -12.663 -98.766 -52.436  1.00  0.86           C  
ATOM   3704  C   ILE A 501     -13.621 -99.383 -51.431  1.00  0.86           C  
ATOM   3705  O   ILE A 501     -13.981 -98.756 -50.435  1.00  0.86           O  
ATOM   3706  CB  ILE A 501     -11.245 -99.311 -52.204  1.00  0.86           C  
ATOM   3707  CG1 ILE A 501     -10.727 -99.095 -50.756  1.00  0.86           C  
ATOM   3708  CG2 ILE A 501     -10.302 -98.675 -53.249  1.00  0.86           C  
ATOM   3709  CD1 ILE A 501      -9.424 -99.843 -50.459  1.00  0.86           C  
ATOM   3710  N   ASP A 502     -14.043-100.650 -51.621  1.00  0.88           N  
ATOM   3711  CA  ASP A 502     -14.752-101.365 -50.578  1.00  0.88           C  
ATOM   3712  C   ASP A 502     -13.710-101.953 -49.625  1.00  0.88           C  
ATOM   3713  O   ASP A 502     -13.063-102.964 -49.891  1.00  0.88           O  
ATOM   3714  CB  ASP A 502     -15.721-102.441 -51.146  1.00  0.88           C  
ATOM   3715  CG  ASP A 502     -16.671-102.973 -50.080  1.00  0.88           C  
ATOM   3716  OD1 ASP A 502     -16.281-103.022 -48.881  1.00  0.88           O  
ATOM   3717  OD2 ASP A 502     -17.817-103.344 -50.424  1.00  0.88           O  
ATOM   3718  N   ILE A 503     -13.524-101.288 -48.470  1.00  0.89           N  
ATOM   3719  CA  ILE A 503     -12.587-101.657 -47.421  1.00  0.89           C  
ATOM   3720  C   ILE A 503     -12.869-103.026 -46.810  1.00  0.89           C  
ATOM   3721  O   ILE A 503     -11.948-103.788 -46.518  1.00  0.89           O  
ATOM   3722  CB  ILE A 503     -12.536-100.553 -46.370  1.00  0.89           C  
ATOM   3723  CG1 ILE A 503     -11.961 -99.265 -47.009  1.00  0.89           C  
ATOM   3724  CG2 ILE A 503     -11.701-100.978 -45.141  1.00  0.89           C  
ATOM   3725  CD1 ILE A 503     -12.151 -98.026 -46.136  1.00  0.89           C  
ATOM   3726  N   VAL A 504     -14.154-103.400 -46.631  1.00  0.91           N  
ATOM   3727  CA  VAL A 504     -14.539-104.719 -46.141  1.00  0.91           C  
ATOM   3728  C   VAL A 504     -14.116-105.815 -47.103  1.00  0.91           C  
ATOM   3729  O   VAL A 504     -13.405-106.744 -46.728  1.00  0.91           O  
ATOM   3730  CB  VAL A 504     -16.044-104.782 -45.892  1.00  0.91           C  
ATOM   3731  CG1 VAL A 504     -16.527-106.207 -45.555  1.00  0.91           C  
ATOM   3732  CG2 VAL A 504     -16.376-103.838 -44.725  1.00  0.91           C  
ATOM   3733  N   LYS A 505     -14.443-105.661 -48.403  1.00  0.87           N  
ATOM   3734  CA  LYS A 505     -14.044-106.612 -49.431  1.00  0.87           C  
ATOM   3735  C   LYS A 505     -12.538-106.672 -49.642  1.00  0.87           C  
ATOM   3736  O   LYS A 505     -11.971-107.720 -49.948  1.00  0.87           O  
ATOM   3737  CB  LYS A 505     -14.729-106.312 -50.782  1.00  0.87           C  
ATOM   3738  CG  LYS A 505     -16.255-106.450 -50.716  1.00  0.87           C  
ATOM   3739  CD  LYS A 505     -16.909-106.201 -52.087  1.00  0.87           C  
ATOM   3740  CE  LYS A 505     -18.436-106.097 -52.055  1.00  0.87           C  
ATOM   3741  NZ  LYS A 505     -18.991-107.288 -51.383  1.00  0.87           N  
ATOM   3742  N   TYR A 506     -11.840-105.528 -49.476  1.00  0.89           N  
ATOM   3743  CA  TYR A 506     -10.390-105.450 -49.457  1.00  0.89           C  
ATOM   3744  C   TYR A 506      -9.793-106.270 -48.322  1.00  0.89           C  
ATOM   3745  O   TYR A 506      -8.841-107.008 -48.515  1.00  0.89           O  
ATOM   3746  CB  TYR A 506      -9.937-103.961 -49.348  1.00  0.89           C  
ATOM   3747  CG  TYR A 506      -8.441-103.781 -49.465  1.00  0.89           C  
ATOM   3748  CD1 TYR A 506      -7.598-104.021 -48.362  1.00  0.89           C  
ATOM   3749  CD2 TYR A 506      -7.862-103.398 -50.684  1.00  0.89           C  
ATOM   3750  CE1 TYR A 506      -6.204-103.954 -48.497  1.00  0.89           C  
ATOM   3751  CE2 TYR A 506      -6.470-103.288 -50.807  1.00  0.89           C  
ATOM   3752  CZ  TYR A 506      -5.646-103.591 -49.725  1.00  0.89           C  
ATOM   3753  OH  TYR A 506      -4.252-103.558 -49.909  1.00  0.89           O  
ATOM   3754  N   ALA A 507     -10.338-106.192 -47.097  1.00  0.93           N  
ATOM   3755  CA  ALA A 507      -9.850-107.011 -46.006  1.00  0.93           C  
ATOM   3756  C   ALA A 507     -10.051-108.508 -46.244  1.00  0.93           C  
ATOM   3757  O   ALA A 507      -9.124-109.309 -46.108  1.00  0.93           O  
ATOM   3758  CB  ALA A 507     -10.554-106.569 -44.716  1.00  0.93           C  
ATOM   3759  N   GLU A 508     -11.256-108.891 -46.709  1.00  0.87           N  
ATOM   3760  CA  GLU A 508     -11.634-110.251 -47.047  1.00  0.87           C  
ATOM   3761  C   GLU A 508     -10.782-110.874 -48.147  1.00  0.87           C  
ATOM   3762  O   GLU A 508     -10.457-112.059 -48.107  1.00  0.87           O  
ATOM   3763  CB  GLU A 508     -13.116-110.299 -47.478  1.00  0.87           C  
ATOM   3764  CG  GLU A 508     -14.109-109.956 -46.341  1.00  0.87           C  
ATOM   3765  CD  GLU A 508     -15.543-109.768 -46.842  1.00  0.87           C  
ATOM   3766  OE1 GLU A 508     -15.768-109.724 -48.084  1.00  0.87           O  
ATOM   3767  OE2 GLU A 508     -16.437-109.649 -45.967  1.00  0.87           O  
ATOM   3768  N   SER A 509     -10.356-110.085 -49.158  1.00  0.90           N  
ATOM   3769  CA  SER A 509      -9.499-110.562 -50.244  1.00  0.90           C  
ATOM   3770  C   SER A 509      -8.118-111.023 -49.806  1.00  0.90           C  
ATOM   3771  O   SER A 509      -7.510-111.887 -50.434  1.00  0.90           O  
ATOM   3772  CB  SER A 509      -9.361-109.560 -51.425  1.00  0.90           C  
ATOM   3773  OG  SER A 509      -8.511-108.445 -51.154  1.00  0.90           O  
ATOM   3774  N   PHE A 510      -7.610-110.494 -48.679  1.00  0.88           N  
ATOM   3775  CA  PHE A 510      -6.352-110.914 -48.089  1.00  0.88           C  
ATOM   3776  C   PHE A 510      -6.550-112.019 -47.062  1.00  0.88           C  
ATOM   3777  O   PHE A 510      -5.584-112.511 -46.487  1.00  0.88           O  
ATOM   3778  CB  PHE A 510      -5.684-109.728 -47.343  1.00  0.88           C  
ATOM   3779  CG  PHE A 510      -4.980-108.812 -48.300  1.00  0.88           C  
ATOM   3780  CD1 PHE A 510      -5.681-107.866 -49.055  1.00  0.88           C  
ATOM   3781  CD2 PHE A 510      -3.588-108.877 -48.434  1.00  0.88           C  
ATOM   3782  CE1 PHE A 510      -5.009-106.986 -49.906  1.00  0.88           C  
ATOM   3783  CE2 PHE A 510      -2.900-107.988 -49.271  1.00  0.88           C  
ATOM   3784  CZ  PHE A 510      -3.615-107.038 -50.009  1.00  0.88           C  
ATOM   3785  N   GLY A 511      -7.800-112.457 -46.801  1.00  0.90           N  
ATOM   3786  CA  GLY A 511      -8.093-113.426 -45.745  1.00  0.90           C  
ATOM   3787  C   GLY A 511      -8.218-112.817 -44.368  1.00  0.90           C  
ATOM   3788  O   GLY A 511      -8.216-113.521 -43.362  1.00  0.90           O  
ATOM   3789  N   ALA A 512      -8.326-111.479 -44.292  1.00  0.92           N  
ATOM   3790  CA  ALA A 512      -8.539-110.739 -43.068  1.00  0.92           C  
ATOM   3791  C   ALA A 512     -10.023-110.473 -42.847  1.00  0.92           C  
ATOM   3792  O   ALA A 512     -10.868-110.691 -43.711  1.00  0.92           O  
ATOM   3793  CB  ALA A 512      -7.754-109.411 -43.105  1.00  0.92           C  
ATOM   3794  N   LYS A 513     -10.395-110.000 -41.647  1.00  0.90           N  
ATOM   3795  CA  LYS A 513     -11.775-109.707 -41.323  1.00  0.90           C  
ATOM   3796  C   LYS A 513     -12.119-108.260 -41.670  1.00  0.90           C  
ATOM   3797  O   LYS A 513     -11.440-107.319 -41.266  1.00  0.90           O  
ATOM   3798  CB  LYS A 513     -12.004-110.002 -39.819  1.00  0.90           C  
ATOM   3799  CG  LYS A 513     -13.443-109.801 -39.319  1.00  0.90           C  
ATOM   3800  CD  LYS A 513     -13.594-110.193 -37.835  1.00  0.90           C  
ATOM   3801  CE  LYS A 513     -15.016-109.990 -37.296  1.00  0.90           C  
ATOM   3802  NZ  LYS A 513     -15.136-110.356 -35.863  1.00  0.90           N  
ATOM   3803  N   GLY A 514     -13.194-108.023 -42.447  1.00  0.93           N  
ATOM   3804  CA  GLY A 514     -13.646-106.670 -42.751  1.00  0.93           C  
ATOM   3805  C   GLY A 514     -14.850-106.310 -41.934  1.00  0.93           C  
ATOM   3806  O   GLY A 514     -15.787-107.091 -41.818  1.00  0.93           O  
ATOM   3807  N   LEU A 515     -14.876-105.098 -41.356  1.00  0.92           N  
ATOM   3808  CA  LEU A 515     -16.037-104.591 -40.651  1.00  0.92           C  
ATOM   3809  C   LEU A 515     -16.326-103.182 -41.127  1.00  0.92           C  
ATOM   3810  O   LEU A 515     -15.451-102.473 -41.618  1.00  0.92           O  
ATOM   3811  CB  LEU A 515     -15.831-104.567 -39.112  1.00  0.92           C  
ATOM   3812  CG  LEU A 515     -15.657-105.954 -38.457  1.00  0.92           C  
ATOM   3813  CD1 LEU A 515     -15.321-105.803 -36.967  1.00  0.92           C  
ATOM   3814  CD2 LEU A 515     -16.914-106.817 -38.639  1.00  0.92           C  
ATOM   3815  N   ARG A 516     -17.584-102.729 -40.995  1.00  0.91           N  
ATOM   3816  CA  ARG A 516     -17.976-101.404 -41.417  1.00  0.91           C  
ATOM   3817  C   ARG A 516     -18.954-100.847 -40.417  1.00  0.91           C  
ATOM   3818  O   ARG A 516     -19.854-101.538 -39.948  1.00  0.91           O  
ATOM   3819  CB  ARG A 516     -18.626-101.410 -42.824  1.00  0.91           C  
ATOM   3820  CG  ARG A 516     -19.056-100.018 -43.340  1.00  0.91           C  
ATOM   3821  CD  ARG A 516     -19.514 -99.992 -44.802  1.00  0.91           C  
ATOM   3822  NE  ARG A 516     -18.287-100.195 -45.634  1.00  0.91           N  
ATOM   3823  CZ  ARG A 516     -18.040-101.145 -46.542  1.00  0.91           C  
ATOM   3824  NH1 ARG A 516     -18.869-102.133 -46.830  1.00  0.91           N  
ATOM   3825  NH2 ARG A 516     -16.869-101.086 -47.166  1.00  0.91           N  
ATOM   3826  N   VAL A 517     -18.785 -99.563 -40.068  1.00  0.92           N  
ATOM   3827  CA  VAL A 517     -19.717 -98.823 -39.247  1.00  0.92           C  
ATOM   3828  C   VAL A 517     -20.777 -98.256 -40.174  1.00  0.92           C  
ATOM   3829  O   VAL A 517     -20.576 -97.239 -40.833  1.00  0.92           O  
ATOM   3830  CB  VAL A 517     -18.991 -97.721 -38.482  1.00  0.92           C  
ATOM   3831  CG1 VAL A 517     -19.968 -96.924 -37.604  1.00  0.92           C  
ATOM   3832  CG2 VAL A 517     -17.906 -98.372 -37.607  1.00  0.92           C  
ATOM   3833  N   ASN A 518     -21.923 -98.958 -40.304  1.00  0.86           N  
ATOM   3834  CA  ASN A 518     -22.997 -98.571 -41.206  1.00  0.86           C  
ATOM   3835  C   ASN A 518     -23.699 -97.285 -40.793  1.00  0.86           C  
ATOM   3836  O   ASN A 518     -24.041 -96.460 -41.636  1.00  0.86           O  
ATOM   3837  CB  ASN A 518     -24.030 -99.709 -41.368  1.00  0.86           C  
ATOM   3838  CG  ASN A 518     -23.413-100.873 -42.134  1.00  0.86           C  
ATOM   3839  OD1 ASN A 518     -22.516-100.738 -42.969  1.00  0.86           O  
ATOM   3840  ND2 ASN A 518     -23.950-102.087 -41.875  1.00  0.86           N  
ATOM   3841  N   SER A 519     -23.908 -97.071 -39.483  1.00  0.86           N  
ATOM   3842  CA  SER A 519     -24.425 -95.822 -38.956  1.00  0.86           C  
ATOM   3843  C   SER A 519     -23.600 -95.413 -37.736  1.00  0.86           C  
ATOM   3844  O   SER A 519     -22.944 -96.268 -37.138  1.00  0.86           O  
ATOM   3845  CB  SER A 519     -25.927 -95.924 -38.579  1.00  0.86           C  
ATOM   3846  OG  SER A 519     -26.158 -96.928 -37.595  1.00  0.86           O  
ATOM   3847  N   PRO A 520     -23.545 -94.142 -37.317  1.00  0.84           N  
ATOM   3848  CA  PRO A 520     -22.666 -93.688 -36.235  1.00  0.84           C  
ATOM   3849  C   PRO A 520     -22.929 -94.298 -34.878  1.00  0.84           C  
ATOM   3850  O   PRO A 520     -22.018 -94.383 -34.061  1.00  0.84           O  
ATOM   3851  CB  PRO A 520     -22.919 -92.178 -36.171  1.00  0.84           C  
ATOM   3852  CG  PRO A 520     -23.222 -91.827 -37.617  1.00  0.84           C  
ATOM   3853  CD  PRO A 520     -24.056 -93.010 -38.093  1.00  0.84           C  
ATOM   3854  N   ASP A 521     -24.180 -94.671 -34.597  1.00  0.85           N  
ATOM   3855  CA  ASP A 521     -24.677 -95.261 -33.375  1.00  0.85           C  
ATOM   3856  C   ASP A 521     -24.100 -96.649 -33.078  1.00  0.85           C  
ATOM   3857  O   ASP A 521     -23.819 -96.984 -31.931  1.00  0.85           O  
ATOM   3858  CB  ASP A 521     -26.230 -95.180 -33.348  1.00  0.85           C  
ATOM   3859  CG  ASP A 521     -26.850 -95.631 -34.659  1.00  0.85           C  
ATOM   3860  OD1 ASP A 521     -27.549 -96.664 -34.666  1.00  0.85           O  
ATOM   3861  OD2 ASP A 521     -26.622 -94.940 -35.691  1.00  0.85           O  
ATOM   3862  N   GLU A 522     -23.805 -97.448 -34.124  1.00  0.86           N  
ATOM   3863  CA  GLU A 522     -23.262 -98.790 -33.981  1.00  0.86           C  
ATOM   3864  C   GLU A 522     -21.740 -98.773 -33.801  1.00  0.86           C  
ATOM   3865  O   GLU A 522     -21.092 -99.812 -33.672  1.00  0.86           O  
ATOM   3866  CB  GLU A 522     -23.554 -99.630 -35.256  1.00  0.86           C  
ATOM   3867  CG  GLU A 522     -25.046 -99.921 -35.568  1.00  0.86           C  
ATOM   3868  CD  GLU A 522     -25.221-100.700 -36.881  1.00  0.86           C  
ATOM   3869  OE1 GLU A 522     -24.261-100.733 -37.705  1.00  0.86           O  
ATOM   3870  OE2 GLU A 522     -26.321-101.279 -37.086  1.00  0.86           O  
ATOM   3871  N   LEU A 523     -21.102 -97.581 -33.747  1.00  0.90           N  
ATOM   3872  CA  LEU A 523     -19.655 -97.419 -33.714  1.00  0.90           C  
ATOM   3873  C   LEU A 523     -18.957 -98.140 -32.568  1.00  0.90           C  
ATOM   3874  O   LEU A 523     -18.008 -98.895 -32.781  1.00  0.90           O  
ATOM   3875  CB  LEU A 523     -19.328 -95.911 -33.620  1.00  0.90           C  
ATOM   3876  CG  LEU A 523     -17.838 -95.530 -33.567  1.00  0.90           C  
ATOM   3877  CD1 LEU A 523     -17.075 -95.969 -34.813  1.00  0.90           C  
ATOM   3878  CD2 LEU A 523     -17.705 -94.017 -33.405  1.00  0.90           C  
ATOM   3879  N   ALA A 524     -19.464 -97.987 -31.329  1.00  0.92           N  
ATOM   3880  CA  ALA A 524     -18.945 -98.645 -30.145  1.00  0.92           C  
ATOM   3881  C   ALA A 524     -18.989-100.174 -30.236  1.00  0.92           C  
ATOM   3882  O   ALA A 524     -18.031-100.872 -29.898  1.00  0.92           O  
ATOM   3883  CB  ALA A 524     -19.745 -98.156 -28.919  1.00  0.92           C  
ATOM   3884  N   GLU A 525     -20.104-100.725 -30.754  1.00  0.88           N  
ATOM   3885  CA  GLU A 525     -20.286-102.142 -31.004  1.00  0.88           C  
ATOM   3886  C   GLU A 525     -19.351-102.710 -32.066  1.00  0.88           C  
ATOM   3887  O   GLU A 525     -18.717-103.743 -31.865  1.00  0.88           O  
ATOM   3888  CB  GLU A 525     -21.755-102.414 -31.389  1.00  0.88           C  
ATOM   3889  CG  GLU A 525     -22.726-102.118 -30.221  1.00  0.88           C  
ATOM   3890  CD  GLU A 525     -24.171-102.506 -30.529  1.00  0.88           C  
ATOM   3891  OE1 GLU A 525     -24.435-103.012 -31.646  1.00  0.88           O  
ATOM   3892  OE2 GLU A 525     -25.010-102.315 -29.612  1.00  0.88           O  
ATOM   3893  N   VAL A 526     -19.186-102.015 -33.214  1.00  0.93           N  
ATOM   3894  CA  VAL A 526     -18.261-102.421 -34.271  1.00  0.93           C  
ATOM   3895  C   VAL A 526     -16.802-102.402 -33.825  1.00  0.93           C  
ATOM   3896  O   VAL A 526     -16.037-103.330 -34.102  1.00  0.93           O  
ATOM   3897  CB  VAL A 526     -18.432-101.596 -35.543  1.00  0.93           C  
ATOM   3898  CG1 VAL A 526     -17.441-102.045 -36.636  1.00  0.93           C  
ATOM   3899  CG2 VAL A 526     -19.862-101.786 -36.080  1.00  0.93           C  
ATOM   3900  N   LEU A 527     -16.374-101.366 -33.073  1.00  0.93           N  
ATOM   3901  CA  LEU A 527     -15.042-101.308 -32.487  1.00  0.93           C  
ATOM   3902  C   LEU A 527     -14.780-102.441 -31.503  1.00  0.93           C  
ATOM   3903  O   LEU A 527     -13.729-103.079 -31.535  1.00  0.93           O  
ATOM   3904  CB  LEU A 527     -14.804 -99.956 -31.775  1.00  0.93           C  
ATOM   3905  CG  LEU A 527     -14.736 -98.733 -32.713  1.00  0.93           C  
ATOM   3906  CD1 LEU A 527     -14.661 -97.448 -31.881  1.00  0.93           C  
ATOM   3907  CD2 LEU A 527     -13.550 -98.804 -33.685  1.00  0.93           C  
ATOM   3908  N   LYS A 528     -15.768-102.768 -30.642  1.00  0.89           N  
ATOM   3909  CA  LYS A 528     -15.691-103.930 -29.772  1.00  0.89           C  
ATOM   3910  C   LYS A 528     -15.594-105.255 -30.530  1.00  0.89           C  
ATOM   3911  O   LYS A 528     -14.760-106.110 -30.234  1.00  0.89           O  
ATOM   3912  CB  LYS A 528     -16.892-103.973 -28.797  1.00  0.89           C  
ATOM   3913  CG  LYS A 528     -16.698-105.060 -27.735  1.00  0.89           C  
ATOM   3914  CD  LYS A 528     -17.623-104.946 -26.517  1.00  0.89           C  
ATOM   3915  CE  LYS A 528     -17.595-106.196 -25.622  1.00  0.89           C  
ATOM   3916  NZ  LYS A 528     -16.212-106.683 -25.426  1.00  0.89           N  
ATOM   3917  N   ALA A 529     -16.395-105.430 -31.596  1.00  0.92           N  
ATOM   3918  CA  ALA A 529     -16.394-106.606 -32.446  1.00  0.92           C  
ATOM   3919  C   ALA A 529     -15.098-106.826 -33.237  1.00  0.92           C  
ATOM   3920  O   ALA A 529     -14.781-107.940 -33.657  1.00  0.92           O  
ATOM   3921  CB  ALA A 529     -17.562-106.491 -33.441  1.00  0.92           C  
ATOM   3922  N   GLY A 530     -14.331-105.735 -33.472  1.00  0.94           N  
ATOM   3923  CA  GLY A 530     -12.953-105.781 -33.950  1.00  0.94           C  
ATOM   3924  C   GLY A 530     -11.948-106.104 -32.872  1.00  0.94           C  
ATOM   3925  O   GLY A 530     -11.016-106.888 -33.075  1.00  0.94           O  
ATOM   3926  N   LEU A 531     -12.105-105.539 -31.661  1.00  0.91           N  
ATOM   3927  CA  LEU A 531     -11.246-105.854 -30.533  1.00  0.91           C  
ATOM   3928  C   LEU A 531     -11.304-107.320 -30.123  1.00  0.91           C  
ATOM   3929  O   LEU A 531     -10.271-107.952 -29.958  1.00  0.91           O  
ATOM   3930  CB  LEU A 531     -11.533-104.978 -29.298  1.00  0.91           C  
ATOM   3931  CG  LEU A 531     -10.446-105.080 -28.203  1.00  0.91           C  
ATOM   3932  CD1 LEU A 531      -9.116-104.468 -28.665  1.00  0.91           C  
ATOM   3933  CD2 LEU A 531     -10.921-104.384 -26.928  1.00  0.91           C  
ATOM   3934  N   ASP A 532     -12.510-107.914 -30.072  1.00  0.91           N  
ATOM   3935  CA  ASP A 532     -12.719-109.277 -29.624  1.00  0.91           C  
ATOM   3936  C   ASP A 532     -12.610-110.297 -30.781  1.00  0.91           C  
ATOM   3937  O   ASP A 532     -12.913-111.478 -30.646  1.00  0.91           O  
ATOM   3938  CB  ASP A 532     -14.129-109.382 -28.968  1.00  0.91           C  
ATOM   3939  CG  ASP A 532     -14.335-108.474 -27.758  1.00  0.91           C  
ATOM   3940  OD1 ASP A 532     -13.394-108.250 -26.962  1.00  0.91           O  
ATOM   3941  OD2 ASP A 532     -15.491-108.004 -27.559  1.00  0.91           O  
ATOM   3942  N   ALA A 533     -12.150-109.873 -31.979  1.00  0.92           N  
ATOM   3943  CA  ALA A 533     -11.930-110.755 -33.116  1.00  0.92           C  
ATOM   3944  C   ALA A 533     -10.546-111.404 -33.169  1.00  0.92           C  
ATOM   3945  O   ALA A 533      -9.554-110.824 -32.739  1.00  0.92           O  
ATOM   3946  CB  ALA A 533     -12.092-109.946 -34.417  1.00  0.92           C  
ATOM   3947  N   GLU A 534     -10.429-112.605 -33.767  1.00  0.87           N  
ATOM   3948  CA  GLU A 534      -9.139-113.190 -34.091  1.00  0.87           C  
ATOM   3949  C   GLU A 534      -8.629-112.739 -35.451  1.00  0.87           C  
ATOM   3950  O   GLU A 534      -9.399-112.425 -36.353  1.00  0.87           O  
ATOM   3951  CB  GLU A 534      -9.180-114.727 -34.052  1.00  0.87           C  
ATOM   3952  CG  GLU A 534      -9.269-115.276 -32.612  1.00  0.87           C  
ATOM   3953  CD  GLU A 534      -9.022-116.782 -32.556  1.00  0.87           C  
ATOM   3954  OE1 GLU A 534      -9.043-117.435 -33.632  1.00  0.87           O  
ATOM   3955  OE2 GLU A 534      -8.778-117.277 -31.426  1.00  0.87           O  
ATOM   3956  N   GLY A 535      -7.282-112.704 -35.599  1.00  0.92           N  
ATOM   3957  CA  GLY A 535      -6.569-112.224 -36.780  1.00  0.92           C  
ATOM   3958  C   GLY A 535      -6.716-110.747 -37.089  1.00  0.92           C  
ATOM   3959  O   GLY A 535      -7.315-109.997 -36.312  1.00  0.92           O  
ATOM   3960  N   PRO A 536      -6.129-110.273 -38.189  1.00  0.94           N  
ATOM   3961  CA  PRO A 536      -6.292-108.906 -38.664  1.00  0.94           C  
ATOM   3962  C   PRO A 536      -7.719-108.513 -38.979  1.00  0.94           C  
ATOM   3963  O   PRO A 536      -8.399-109.214 -39.729  1.00  0.94           O  
ATOM   3964  CB  PRO A 536      -5.402-108.804 -39.909  1.00  0.94           C  
ATOM   3965  CG  PRO A 536      -4.387-109.927 -39.724  1.00  0.94           C  
ATOM   3966  CD  PRO A 536      -5.203-111.023 -39.041  1.00  0.94           C  
ATOM   3967  N   VAL A 537      -8.175-107.371 -38.451  1.00  0.93           N  
ATOM   3968  CA  VAL A 537      -9.461-106.791 -38.782  1.00  0.93           C  
ATOM   3969  C   VAL A 537      -9.247-105.383 -39.306  1.00  0.93           C  
ATOM   3970  O   VAL A 537      -8.473-104.600 -38.759  1.00  0.93           O  
ATOM   3971  CB  VAL A 537     -10.504-106.882 -37.651  1.00  0.93           C  
ATOM   3972  CG1 VAL A 537      -9.823-107.105 -36.291  1.00  0.93           C  
ATOM   3973  CG2 VAL A 537     -11.467-105.677 -37.596  1.00  0.93           C  
ATOM   3974  N   VAL A 538      -9.939-105.028 -40.409  1.00  0.94           N  
ATOM   3975  CA  VAL A 538      -9.966-103.677 -40.944  1.00  0.94           C  
ATOM   3976  C   VAL A 538     -11.371-103.134 -40.741  1.00  0.94           C  
ATOM   3977  O   VAL A 538     -12.357-103.755 -41.137  1.00  0.94           O  
ATOM   3978  CB  VAL A 538      -9.604-103.577 -42.426  1.00  0.94           C  
ATOM   3979  CG1 VAL A 538      -9.388-102.097 -42.805  1.00  0.94           C  
ATOM   3980  CG2 VAL A 538      -8.323-104.381 -42.720  1.00  0.94           C  
ATOM   3981  N   ILE A 539     -11.500-101.962 -40.094  1.00  0.94           N  
ATOM   3982  CA  ILE A 539     -12.773-101.340 -39.783  1.00  0.94           C  
ATOM   3983  C   ILE A 539     -12.923-100.074 -40.602  1.00  0.94           C  
ATOM   3984  O   ILE A 539     -12.161 -99.118 -40.465  1.00  0.94           O  
ATOM   3985  CB  ILE A 539     -12.947-101.009 -38.299  1.00  0.94           C  
ATOM   3986  CG1 ILE A 539     -12.635-102.255 -37.435  1.00  0.94           C  
ATOM   3987  CG2 ILE A 539     -14.390-100.499 -38.069  1.00  0.94           C  
ATOM   3988  CD1 ILE A 539     -12.824-102.048 -35.929  1.00  0.94           C  
ATOM   3989  N   ASP A 540     -13.938-100.050 -41.479  1.00  0.93           N  
ATOM   3990  CA  ASP A 540     -14.334 -98.910 -42.271  1.00  0.93           C  
ATOM   3991  C   ASP A 540     -15.222 -97.989 -41.423  1.00  0.93           C  
ATOM   3992  O   ASP A 540     -16.324 -98.366 -41.015  1.00  0.93           O  
ATOM   3993  CB  ASP A 540     -15.067 -99.507 -43.505  1.00  0.93           C  
ATOM   3994  CG  ASP A 540     -15.383 -98.528 -44.615  1.00  0.93           C  
ATOM   3995  OD1 ASP A 540     -15.131 -97.311 -44.472  1.00  0.93           O  
ATOM   3996  OD2 ASP A 540     -15.890 -99.016 -45.664  1.00  0.93           O  
ATOM   3997  N   ILE A 541     -14.745 -96.766 -41.104  1.00  0.93           N  
ATOM   3998  CA  ILE A 541     -15.494 -95.780 -40.338  1.00  0.93           C  
ATOM   3999  C   ILE A 541     -15.748 -94.574 -41.225  1.00  0.93           C  
ATOM   4000  O   ILE A 541     -14.816 -93.823 -41.525  1.00  0.93           O  
ATOM   4001  CB  ILE A 541     -14.776 -95.313 -39.074  1.00  0.93           C  
ATOM   4002  CG1 ILE A 541     -14.531 -96.529 -38.156  1.00  0.93           C  
ATOM   4003  CG2 ILE A 541     -15.615 -94.224 -38.355  1.00  0.93           C  
ATOM   4004  CD1 ILE A 541     -13.953 -96.135 -36.799  1.00  0.93           C  
ATOM   4005  N   PRO A 542     -16.976 -94.319 -41.659  1.00  0.92           N  
ATOM   4006  CA  PRO A 542     -17.313 -93.085 -42.362  1.00  0.92           C  
ATOM   4007  C   PRO A 542     -17.271 -91.842 -41.476  1.00  0.92           C  
ATOM   4008  O   PRO A 542     -17.824 -91.860 -40.374  1.00  0.92           O  
ATOM   4009  CB  PRO A 542     -18.734 -93.369 -42.870  1.00  0.92           C  
ATOM   4010  CG  PRO A 542     -18.818 -94.889 -43.005  1.00  0.92           C  
ATOM   4011  CD  PRO A 542     -18.016 -95.343 -41.798  1.00  0.92           C  
ATOM   4012  N   VAL A 543     -16.638 -90.742 -41.938  1.00  0.88           N  
ATOM   4013  CA  VAL A 543     -16.375 -89.571 -41.109  1.00  0.88           C  
ATOM   4014  C   VAL A 543     -16.882 -88.299 -41.766  1.00  0.88           C  
ATOM   4015  O   VAL A 543     -16.724 -88.095 -42.966  1.00  0.88           O  
ATOM   4016  CB  VAL A 543     -14.885 -89.380 -40.810  1.00  0.88           C  
ATOM   4017  CG1 VAL A 543     -14.703 -88.455 -39.591  1.00  0.88           C  
ATOM   4018  CG2 VAL A 543     -14.229 -90.740 -40.527  1.00  0.88           C  
ATOM   4019  N   ASP A 544     -17.489 -87.381 -40.986  1.00  0.84           N  
ATOM   4020  CA  ASP A 544     -17.761 -86.035 -41.449  1.00  0.84           C  
ATOM   4021  C   ASP A 544     -16.550 -85.158 -41.141  1.00  0.84           C  
ATOM   4022  O   ASP A 544     -16.068 -85.089 -40.015  1.00  0.84           O  
ATOM   4023  CB  ASP A 544     -19.040 -85.498 -40.767  1.00  0.84           C  
ATOM   4024  CG  ASP A 544     -19.566 -84.222 -41.401  1.00  0.84           C  
ATOM   4025  OD1 ASP A 544     -18.756 -83.321 -41.740  1.00  0.84           O  
ATOM   4026  OD2 ASP A 544     -20.809 -84.123 -41.542  1.00  0.84           O  
ATOM   4027  N   TYR A 545     -16.018 -84.472 -42.162  1.00  0.84           N  
ATOM   4028  CA  TYR A 545     -14.845 -83.635 -42.035  1.00  0.84           C  
ATOM   4029  C   TYR A 545     -15.168 -82.163 -42.213  1.00  0.84           C  
ATOM   4030  O   TYR A 545     -14.279 -81.325 -42.328  1.00  0.84           O  
ATOM   4031  CB  TYR A 545     -13.778 -84.090 -43.056  1.00  0.84           C  
ATOM   4032  CG  TYR A 545     -12.943 -85.266 -42.600  1.00  0.84           C  
ATOM   4033  CD1 TYR A 545     -12.834 -85.740 -41.270  1.00  0.84           C  
ATOM   4034  CD2 TYR A 545     -12.083 -85.803 -43.564  1.00  0.84           C  
ATOM   4035  CE1 TYR A 545     -11.869 -86.702 -40.932  1.00  0.84           C  
ATOM   4036  CE2 TYR A 545     -11.137 -86.774 -43.227  1.00  0.84           C  
ATOM   4037  CZ  TYR A 545     -11.038 -87.233 -41.919  1.00  0.84           C  
ATOM   4038  OH  TYR A 545     -10.093 -88.235 -41.640  1.00  0.84           O  
ATOM   4039  N   SER A 546     -16.454 -81.765 -42.154  1.00  0.81           N  
ATOM   4040  CA  SER A 546     -16.862 -80.367 -42.288  1.00  0.81           C  
ATOM   4041  C   SER A 546     -16.329 -79.433 -41.200  1.00  0.81           C  
ATOM   4042  O   SER A 546     -16.149 -78.238 -41.419  1.00  0.81           O  
ATOM   4043  CB  SER A 546     -18.403 -80.224 -42.372  1.00  0.81           C  
ATOM   4044  OG  SER A 546     -19.083 -80.769 -41.238  1.00  0.81           O  
ATOM   4045  N   ASP A 547     -15.998 -79.984 -40.016  1.00  0.81           N  
ATOM   4046  CA  ASP A 547     -15.446 -79.264 -38.881  1.00  0.81           C  
ATOM   4047  C   ASP A 547     -13.904 -79.190 -38.938  1.00  0.81           C  
ATOM   4048  O   ASP A 547     -13.241 -78.551 -38.124  1.00  0.81           O  
ATOM   4049  CB  ASP A 547     -15.924 -80.033 -37.614  1.00  0.81           C  
ATOM   4050  CG  ASP A 547     -15.831 -79.247 -36.313  1.00  0.81           C  
ATOM   4051  OD1 ASP A 547     -15.797 -77.995 -36.348  1.00  0.81           O  
ATOM   4052  OD2 ASP A 547     -15.835 -79.927 -35.250  1.00  0.81           O  
ATOM   4053  N   ASN A 548     -13.247 -79.810 -39.946  1.00  0.85           N  
ATOM   4054  CA  ASN A 548     -11.788 -79.885 -40.002  1.00  0.85           C  
ATOM   4055  C   ASN A 548     -11.076 -78.556 -40.200  1.00  0.85           C  
ATOM   4056  O   ASN A 548      -9.949 -78.378 -39.747  1.00  0.85           O  
ATOM   4057  CB  ASN A 548     -11.294 -80.852 -41.097  1.00  0.85           C  
ATOM   4058  CG  ASN A 548     -11.516 -82.283 -40.643  1.00  0.85           C  
ATOM   4059  OD1 ASN A 548     -12.103 -82.602 -39.604  1.00  0.85           O  
ATOM   4060  ND2 ASN A 548     -10.985 -83.226 -41.435  1.00  0.85           N  
ATOM   4061  N   ILE A 549     -11.720 -77.562 -40.838  1.00  0.84           N  
ATOM   4062  CA  ILE A 549     -11.175 -76.217 -40.991  1.00  0.84           C  
ATOM   4063  C   ILE A 549     -10.878 -75.538 -39.637  1.00  0.84           C  
ATOM   4064  O   ILE A 549      -9.844 -74.898 -39.459  1.00  0.84           O  
ATOM   4065  CB  ILE A 549     -12.048 -75.387 -41.937  1.00  0.84           C  
ATOM   4066  CG1 ILE A 549     -11.330 -74.129 -42.482  1.00  0.84           C  
ATOM   4067  CG2 ILE A 549     -13.416 -75.049 -41.306  1.00  0.84           C  
ATOM   4068  CD1 ILE A 549     -10.514 -74.403 -43.753  1.00  0.84           C  
ATOM   4069  N   HIS A 550     -11.724 -75.797 -38.602  1.00  0.80           N  
ATOM   4070  CA  HIS A 550     -11.586 -75.293 -37.232  1.00  0.80           C  
ATOM   4071  C   HIS A 550     -10.337 -75.833 -36.525  1.00  0.80           C  
ATOM   4072  O   HIS A 550      -9.848 -75.282 -35.541  1.00  0.80           O  
ATOM   4073  CB  HIS A 550     -12.874 -75.588 -36.398  1.00  0.80           C  
ATOM   4074  CG  HIS A 550     -12.794 -75.394 -34.901  1.00  0.80           C  
ATOM   4075  ND1 HIS A 550     -12.499 -74.168 -34.318  1.00  0.80           N  
ATOM   4076  CD2 HIS A 550     -12.871 -76.352 -33.941  1.00  0.80           C  
ATOM   4077  CE1 HIS A 550     -12.391 -74.414 -33.036  1.00  0.80           C  
ATOM   4078  NE2 HIS A 550     -12.613 -75.717 -32.744  1.00  0.80           N  
ATOM   4079  N   LEU A 551      -9.691 -76.896 -37.049  1.00  0.82           N  
ATOM   4080  CA  LEU A 551      -8.409 -77.353 -36.533  1.00  0.82           C  
ATOM   4081  C   LEU A 551      -7.280 -76.339 -36.705  1.00  0.82           C  
ATOM   4082  O   LEU A 551      -6.319 -76.348 -35.932  1.00  0.82           O  
ATOM   4083  CB  LEU A 551      -7.956 -78.669 -37.201  1.00  0.82           C  
ATOM   4084  CG  LEU A 551      -8.863 -79.875 -36.902  1.00  0.82           C  
ATOM   4085  CD1 LEU A 551      -8.534 -81.008 -37.880  1.00  0.82           C  
ATOM   4086  CD2 LEU A 551      -8.741 -80.356 -35.448  1.00  0.82           C  
ATOM   4087  N   ALA A 552      -7.389 -75.442 -37.708  1.00  0.82           N  
ATOM   4088  CA  ALA A 552      -6.438 -74.382 -37.978  1.00  0.82           C  
ATOM   4089  C   ALA A 552      -6.951 -73.000 -37.566  1.00  0.82           C  
ATOM   4090  O   ALA A 552      -6.222 -72.009 -37.660  1.00  0.82           O  
ATOM   4091  CB  ALA A 552      -6.128 -74.373 -39.487  1.00  0.82           C  
ATOM   4092  N   ASP A 553      -8.198 -72.895 -37.054  1.00  0.81           N  
ATOM   4093  CA  ASP A 553      -8.788 -71.633 -36.646  1.00  0.81           C  
ATOM   4094  C   ASP A 553      -8.052 -70.892 -35.545  1.00  0.81           C  
ATOM   4095  O   ASP A 553      -7.532 -71.443 -34.577  1.00  0.81           O  
ATOM   4096  CB  ASP A 553     -10.280 -71.763 -36.226  1.00  0.81           C  
ATOM   4097  CG  ASP A 553     -11.228 -71.431 -37.368  1.00  0.81           C  
ATOM   4098  OD1 ASP A 553     -10.745 -71.160 -38.494  1.00  0.81           O  
ATOM   4099  OD2 ASP A 553     -12.448 -71.362 -37.082  1.00  0.81           O  
ATOM   4100  N   GLN A 554      -8.043 -69.558 -35.665  1.00  0.78           N  
ATOM   4101  CA  GLN A 554      -7.349 -68.668 -34.758  1.00  0.78           C  
ATOM   4102  C   GLN A 554      -8.311 -68.112 -33.713  1.00  0.78           C  
ATOM   4103  O   GLN A 554      -8.028 -67.128 -33.030  1.00  0.78           O  
ATOM   4104  CB  GLN A 554      -6.695 -67.525 -35.571  1.00  0.78           C  
ATOM   4105  CG  GLN A 554      -5.758 -68.016 -36.707  1.00  0.78           C  
ATOM   4106  CD  GLN A 554      -4.545 -68.771 -36.157  1.00  0.78           C  
ATOM   4107  OE1 GLN A 554      -3.776 -68.224 -35.368  1.00  0.78           O  
ATOM   4108  NE2 GLN A 554      -4.344 -70.038 -36.582  1.00  0.78           N  
ATOM   4109  N   ARG A 555      -9.503 -68.724 -33.569  1.00  0.58           N  
ATOM   4110  CA  ARG A 555     -10.543 -68.326 -32.637  1.00  0.58           C  
ATOM   4111  C   ARG A 555     -10.198 -68.462 -31.151  1.00  0.58           C  
ATOM   4112  O   ARG A 555     -10.492 -67.582 -30.356  1.00  0.58           O  
ATOM   4113  CB  ARG A 555     -11.825 -69.153 -32.903  1.00  0.58           C  
ATOM   4114  CG  ARG A 555     -13.033 -68.744 -32.030  1.00  0.58           C  
ATOM   4115  CD  ARG A 555     -14.273 -69.638 -32.186  1.00  0.58           C  
ATOM   4116  NE  ARG A 555     -13.934 -71.046 -31.762  1.00  0.58           N  
ATOM   4117  CZ  ARG A 555     -13.783 -71.480 -30.500  1.00  0.58           C  
ATOM   4118  NH1 ARG A 555     -13.502 -72.764 -30.285  1.00  0.58           N  
ATOM   4119  NH2 ARG A 555     -13.915 -70.682 -29.448  1.00  0.58           N  
ATOM   4120  N   PHE A 556      -9.592 -69.603 -30.737  1.00  0.60           N  
ATOM   4121  CA  PHE A 556      -9.210 -69.805 -29.344  1.00  0.60           C  
ATOM   4122  C   PHE A 556      -8.127 -68.844 -28.842  1.00  0.60           C  
ATOM   4123  O   PHE A 556      -8.383 -68.271 -27.776  1.00  0.60           O  
ATOM   4124  CB  PHE A 556      -8.890 -71.304 -29.028  1.00  0.60           C  
ATOM   4125  CG  PHE A 556      -8.265 -71.464 -27.659  1.00  0.60           C  
ATOM   4126  CD1 PHE A 556      -8.924 -71.039 -26.490  1.00  0.60           C  
ATOM   4127  CD2 PHE A 556      -6.915 -71.824 -27.574  1.00  0.60           C  
ATOM   4128  CE1 PHE A 556      -8.231 -70.949 -25.274  1.00  0.60           C  
ATOM   4129  CE2 PHE A 556      -6.235 -71.760 -26.361  1.00  0.60           C  
ATOM   4130  CZ  PHE A 556      -6.889 -71.329 -25.208  1.00  0.60           C  
ATOM   4131  N   PRO A 557      -6.983 -68.559 -29.495  1.00  0.66           N  
ATOM   4132  CA  PRO A 557      -6.126 -67.434 -29.159  1.00  0.66           C  
ATOM   4133  C   PRO A 557      -6.894 -66.136 -28.951  1.00  0.66           C  
ATOM   4134  O   PRO A 557      -6.880 -65.645 -27.893  1.00  0.66           O  
ATOM   4135  CB  PRO A 557      -5.042 -67.379 -30.232  1.00  0.66           C  
ATOM   4136  CG  PRO A 557      -4.957 -68.830 -30.705  1.00  0.66           C  
ATOM   4137  CD  PRO A 557      -6.407 -69.316 -30.610  1.00  0.66           C  
ATOM   4138  N   LYS A 558      -7.692 -65.704 -29.980  1.00  0.60           N  
ATOM   4139  CA  LYS A 558      -8.409 -64.433 -29.905  1.00  0.60           C  
ATOM   4140  C   LYS A 558      -9.388 -64.303 -28.749  1.00  0.60           C  
ATOM   4141  O   LYS A 558      -9.447 -63.251 -28.092  1.00  0.60           O  
ATOM   4142  CB  LYS A 558      -9.152 -64.200 -31.241  1.00  0.60           C  
ATOM   4143  CG  LYS A 558      -8.189 -63.911 -32.400  1.00  0.60           C  
ATOM   4144  CD  LYS A 558      -8.922 -63.850 -33.746  1.00  0.60           C  
ATOM   4145  CE  LYS A 558      -7.969 -63.584 -34.909  1.00  0.60           C  
ATOM   4146  NZ  LYS A 558      -8.727 -63.552 -36.179  1.00  0.60           N  
ATOM   4147  N   LYS A 559     -10.169 -65.344 -28.396  1.00  0.65           N  
ATOM   4148  CA  LYS A 559     -11.037 -65.307 -27.221  1.00  0.65           C  
ATOM   4149  C   LYS A 559     -10.253 -65.124 -25.919  1.00  0.65           C  
ATOM   4150  O   LYS A 559     -10.620 -64.341 -25.053  1.00  0.65           O  
ATOM   4151  CB  LYS A 559     -11.930 -66.585 -27.102  1.00  0.65           C  
ATOM   4152  CG  LYS A 559     -12.906 -66.614 -25.891  1.00  0.65           C  
ATOM   4153  CD  LYS A 559     -13.707 -67.939 -25.735  1.00  0.65           C  
ATOM   4154  CE  LYS A 559     -14.533 -68.073 -24.426  1.00  0.65           C  
ATOM   4155  NZ  LYS A 559     -15.179 -69.414 -24.241  1.00  0.65           N  
ATOM   4156  N   PHE A 560      -9.130 -65.853 -25.771  1.00  0.68           N  
ATOM   4157  CA  PHE A 560      -8.256 -65.749 -24.615  1.00  0.68           C  
ATOM   4158  C   PHE A 560      -7.402 -64.482 -24.640  1.00  0.68           C  
ATOM   4159  O   PHE A 560      -7.114 -63.893 -23.572  1.00  0.68           O  
ATOM   4160  CB  PHE A 560      -7.416 -67.044 -24.518  1.00  0.68           C  
ATOM   4161  CG  PHE A 560      -6.768 -67.187 -23.171  1.00  0.68           C  
ATOM   4162  CD1 PHE A 560      -7.458 -67.742 -22.082  1.00  0.68           C  
ATOM   4163  CD2 PHE A 560      -5.441 -66.784 -22.997  1.00  0.68           C  
ATOM   4164  CE1 PHE A 560      -6.821 -67.895 -20.843  1.00  0.68           C  
ATOM   4165  CE2 PHE A 560      -4.776 -67.027 -21.794  1.00  0.68           C  
ATOM   4166  CZ  PHE A 560      -5.469 -67.566 -20.708  1.00  0.68           C  
ATOM   4167  N   GLU A 561      -6.986 -63.990 -25.809  1.00  0.73           N  
ATOM   4168  CA  GLU A 561      -6.279 -62.749 -26.039  1.00  0.73           C  
ATOM   4169  C   GLU A 561      -7.095 -61.551 -25.564  1.00  0.73           C  
ATOM   4170  O   GLU A 561      -6.663 -60.803 -24.710  1.00  0.73           O  
ATOM   4171  CB  GLU A 561      -5.766 -62.587 -27.504  1.00  0.73           C  
ATOM   4172  CG  GLU A 561      -4.538 -63.492 -27.841  1.00  0.73           C  
ATOM   4173  CD  GLU A 561      -4.211 -63.696 -29.329  1.00  0.73           C  
ATOM   4174  OE1 GLU A 561      -4.960 -63.202 -30.208  1.00  0.73           O  
ATOM   4175  OE2 GLU A 561      -3.190 -64.396 -29.596  1.00  0.73           O  
ATOM   4176  N   GLU A 562      -8.370 -61.427 -26.001  1.00  0.72           N  
ATOM   4177  CA  GLU A 562      -9.252 -60.376 -25.509  1.00  0.72           C  
ATOM   4178  C   GLU A 562      -9.602 -60.509 -24.034  1.00  0.72           C  
ATOM   4179  O   GLU A 562      -9.735 -59.521 -23.307  1.00  0.72           O  
ATOM   4180  CB  GLU A 562     -10.536 -60.295 -26.362  1.00  0.72           C  
ATOM   4181  CG  GLU A 562     -10.253 -59.990 -27.852  1.00  0.72           C  
ATOM   4182  CD  GLU A 562      -9.371 -58.756 -28.013  1.00  0.72           C  
ATOM   4183  OE1 GLU A 562      -9.799 -57.678 -27.523  1.00  0.72           O  
ATOM   4184  OE2 GLU A 562      -8.265 -58.886 -28.592  1.00  0.72           O  
ATOM   4185  N   HIS A 563      -9.723 -61.756 -23.540  1.00  0.75           N  
ATOM   4186  CA  HIS A 563      -9.929 -62.088 -22.137  1.00  0.75           C  
ATOM   4187  C   HIS A 563      -8.815 -61.609 -21.213  1.00  0.75           C  
ATOM   4188  O   HIS A 563      -9.071 -61.207 -20.087  1.00  0.75           O  
ATOM   4189  CB  HIS A 563     -10.121 -63.610 -21.951  1.00  0.75           C  
ATOM   4190  CG  HIS A 563     -10.524 -64.027 -20.576  1.00  0.75           C  
ATOM   4191  ND1 HIS A 563     -11.808 -63.770 -20.140  1.00  0.75           N  
ATOM   4192  CD2 HIS A 563      -9.797 -64.622 -19.596  1.00  0.75           C  
ATOM   4193  CE1 HIS A 563     -11.837 -64.206 -18.897  1.00  0.75           C  
ATOM   4194  NE2 HIS A 563     -10.647 -64.736 -18.520  1.00  0.75           N  
ATOM   4195  N   PHE A 564      -7.531 -61.609 -21.651  1.00  0.70           N  
ATOM   4196  CA  PHE A 564      -6.438 -61.180 -20.785  1.00  0.70           C  
ATOM   4197  C   PHE A 564      -6.372 -59.671 -20.543  1.00  0.70           C  
ATOM   4198  O   PHE A 564      -5.609 -59.212 -19.705  1.00  0.70           O  
ATOM   4199  CB  PHE A 564      -5.039 -61.793 -21.168  1.00  0.70           C  
ATOM   4200  CG  PHE A 564      -4.325 -61.292 -22.420  1.00  0.70           C  
ATOM   4201  CD1 PHE A 564      -3.941 -59.947 -22.606  1.00  0.70           C  
ATOM   4202  CD2 PHE A 564      -3.921 -62.220 -23.398  1.00  0.70           C  
ATOM   4203  CE1 PHE A 564      -3.300 -59.528 -23.780  1.00  0.70           C  
ATOM   4204  CE2 PHE A 564      -3.216 -61.816 -24.541  1.00  0.70           C  
ATOM   4205  CZ  PHE A 564      -2.950 -60.462 -24.757  1.00  0.70           C  
ATOM   4206  N   ASN A 565      -7.160 -58.880 -21.303  1.00  0.67           N  
ATOM   4207  CA  ASN A 565      -7.169 -57.428 -21.242  1.00  0.67           C  
ATOM   4208  C   ASN A 565      -8.334 -56.891 -20.416  1.00  0.67           C  
ATOM   4209  O   ASN A 565      -8.574 -55.686 -20.408  1.00  0.67           O  
ATOM   4210  CB  ASN A 565      -7.331 -56.823 -22.664  1.00  0.67           C  
ATOM   4211  CG  ASN A 565      -6.116 -57.137 -23.523  1.00  0.67           C  
ATOM   4212  OD1 ASN A 565      -5.005 -56.689 -23.243  1.00  0.67           O  
ATOM   4213  ND2 ASN A 565      -6.318 -57.905 -24.616  1.00  0.67           N  
ATOM   4214  N   LYS A 566      -9.101 -57.767 -19.741  1.00  0.55           N  
ATOM   4215  CA  LYS A 566     -10.274 -57.384 -18.981  1.00  0.55           C  
ATOM   4216  C   LYS A 566     -10.192 -57.844 -17.506  1.00  0.55           C  
ATOM   4217  O   LYS A 566      -9.231 -58.565 -17.128  1.00  0.55           O  
ATOM   4218  CB  LYS A 566     -11.555 -58.000 -19.592  1.00  0.55           C  
ATOM   4219  CG  LYS A 566     -11.874 -57.478 -20.998  1.00  0.55           C  
ATOM   4220  CD  LYS A 566     -13.213 -58.022 -21.514  1.00  0.55           C  
ATOM   4221  CE  LYS A 566     -13.580 -57.493 -22.899  1.00  0.55           C  
ATOM   4222  NZ  LYS A 566     -14.874 -58.072 -23.322  1.00  0.55           N  
ATOM   4223  OXT LYS A 566     -11.129 -57.474 -16.743  1.00  0.55           O  
TER    4224      LYS A 566                                                      
ATOM   4225  N   ARG B  14       3.250 -65.636 -59.031  1.00  0.83           N  
ATOM   4226  CA  ARG B  14       4.244 -66.065 -58.003  1.00  0.83           C  
ATOM   4227  C   ARG B  14       5.324 -66.897 -58.676  1.00  0.83           C  
ATOM   4228  O   ARG B  14       5.326 -67.009 -59.900  1.00  0.83           O  
ATOM   4229  CB  ARG B  14       3.531 -66.893 -56.889  1.00  0.83           C  
ATOM   4230  CG  ARG B  14       2.279 -66.254 -56.241  1.00  0.83           C  
ATOM   4231  CD  ARG B  14       1.357 -67.262 -55.525  1.00  0.83           C  
ATOM   4232  NE  ARG B  14       0.613 -68.030 -56.579  1.00  0.83           N  
ATOM   4233  CZ  ARG B  14      -0.469 -68.781 -56.347  1.00  0.83           C  
ATOM   4234  NH1 ARG B  14      -0.864 -69.169 -55.141  1.00  0.83           N  
ATOM   4235  NH2 ARG B  14      -1.231 -69.153 -57.365  1.00  0.83           N  
ATOM   4236  N   GLY B  15       6.261 -67.516 -57.925  1.00  0.89           N  
ATOM   4237  CA  GLY B  15       7.209 -68.477 -58.493  1.00  0.89           C  
ATOM   4238  C   GLY B  15       6.566 -69.753 -58.992  1.00  0.89           C  
ATOM   4239  O   GLY B  15       7.034 -70.390 -59.925  1.00  0.89           O  
ATOM   4240  N   ALA B  16       5.425 -70.135 -58.392  1.00  0.91           N  
ATOM   4241  CA  ALA B  16       4.573 -71.220 -58.830  1.00  0.91           C  
ATOM   4242  C   ALA B  16       4.004 -71.045 -60.241  1.00  0.91           C  
ATOM   4243  O   ALA B  16       3.985 -71.992 -61.030  1.00  0.91           O  
ATOM   4244  CB  ALA B  16       3.443 -71.373 -57.800  1.00  0.91           C  
ATOM   4245  N   GLU B  17       3.576 -69.821 -60.623  1.00  0.88           N  
ATOM   4246  CA  GLU B  17       3.169 -69.469 -61.977  1.00  0.88           C  
ATOM   4247  C   GLU B  17       4.278 -69.700 -62.991  1.00  0.88           C  
ATOM   4248  O   GLU B  17       4.045 -70.309 -64.023  1.00  0.88           O  
ATOM   4249  CB  GLU B  17       2.567 -68.038 -62.085  1.00  0.88           C  
ATOM   4250  CG  GLU B  17       1.116 -67.890 -61.523  1.00  0.88           C  
ATOM   4251  CD  GLU B  17       0.990 -67.880 -60.006  1.00  0.88           C  
ATOM   4252  OE1 GLU B  17       2.039 -67.915 -59.315  1.00  0.88           O  
ATOM   4253  OE2 GLU B  17      -0.135 -67.779 -59.461  1.00  0.88           O  
ATOM   4254  N   LEU B  18       5.535 -69.329 -62.667  1.00  0.90           N  
ATOM   4255  CA  LEU B  18       6.690 -69.615 -63.509  1.00  0.90           C  
ATOM   4256  C   LEU B  18       6.930 -71.107 -63.740  1.00  0.90           C  
ATOM   4257  O   LEU B  18       7.292 -71.530 -64.838  1.00  0.90           O  
ATOM   4258  CB  LEU B  18       7.977 -68.996 -62.912  1.00  0.90           C  
ATOM   4259  CG  LEU B  18       7.935 -67.465 -62.746  1.00  0.90           C  
ATOM   4260  CD1 LEU B  18       9.150 -66.987 -61.941  1.00  0.90           C  
ATOM   4261  CD2 LEU B  18       7.877 -66.743 -64.100  1.00  0.90           C  
ATOM   4262  N   VAL B  19       6.708 -71.962 -62.716  1.00  0.94           N  
ATOM   4263  CA  VAL B  19       6.759 -73.417 -62.864  1.00  0.94           C  
ATOM   4264  C   VAL B  19       5.726 -73.929 -63.865  1.00  0.94           C  
ATOM   4265  O   VAL B  19       6.044 -74.697 -64.770  1.00  0.94           O  
ATOM   4266  CB  VAL B  19       6.553 -74.147 -61.527  1.00  0.94           C  
ATOM   4267  CG1 VAL B  19       6.543 -75.682 -61.702  1.00  0.94           C  
ATOM   4268  CG2 VAL B  19       7.669 -73.757 -60.542  1.00  0.94           C  
ATOM   4269  N   VAL B  20       4.460 -73.480 -63.754  1.00  0.92           N  
ATOM   4270  CA  VAL B  20       3.381 -73.860 -64.659  1.00  0.92           C  
ATOM   4271  C   VAL B  20       3.546 -73.329 -66.072  1.00  0.92           C  
ATOM   4272  O   VAL B  20       3.334 -74.061 -67.043  1.00  0.92           O  
ATOM   4273  CB  VAL B  20       2.029 -73.485 -64.083  1.00  0.92           C  
ATOM   4274  CG1 VAL B  20       0.879 -73.781 -65.065  1.00  0.92           C  
ATOM   4275  CG2 VAL B  20       1.841 -74.315 -62.799  1.00  0.92           C  
ATOM   4276  N   ASP B  21       3.975 -72.064 -66.235  1.00  0.91           N  
ATOM   4277  CA  ASP B  21       4.257 -71.450 -67.520  1.00  0.91           C  
ATOM   4278  C   ASP B  21       5.352 -72.227 -68.273  1.00  0.91           C  
ATOM   4279  O   ASP B  21       5.200 -72.541 -69.453  1.00  0.91           O  
ATOM   4280  CB  ASP B  21       4.590 -69.941 -67.328  1.00  0.91           C  
ATOM   4281  CG  ASP B  21       3.390 -69.116 -66.864  1.00  0.91           C  
ATOM   4282  OD1 ASP B  21       2.236 -69.624 -66.856  1.00  0.91           O  
ATOM   4283  OD2 ASP B  21       3.585 -67.924 -66.523  1.00  0.91           O  
ATOM   4284  N   SER B  22       6.422 -72.680 -67.573  1.00  0.93           N  
ATOM   4285  CA  SER B  22       7.400 -73.622 -68.126  1.00  0.93           C  
ATOM   4286  C   SER B  22       6.802 -74.950 -68.578  1.00  0.93           C  
ATOM   4287  O   SER B  22       7.124 -75.448 -69.653  1.00  0.93           O  
ATOM   4288  CB  SER B  22       8.525 -74.000 -67.126  1.00  0.93           C  
ATOM   4289  OG  SER B  22       9.391 -72.897 -66.869  1.00  0.93           O  
ATOM   4290  N   LEU B  23       5.889 -75.570 -67.796  1.00  0.93           N  
ATOM   4291  CA  LEU B  23       5.203 -76.802 -68.188  1.00  0.93           C  
ATOM   4292  C   LEU B  23       4.355 -76.654 -69.450  1.00  0.93           C  
ATOM   4293  O   LEU B  23       4.348 -77.528 -70.319  1.00  0.93           O  
ATOM   4294  CB  LEU B  23       4.299 -77.367 -67.058  1.00  0.93           C  
ATOM   4295  CG  LEU B  23       5.031 -77.778 -65.764  1.00  0.93           C  
ATOM   4296  CD1 LEU B  23       4.025 -78.271 -64.714  1.00  0.93           C  
ATOM   4297  CD2 LEU B  23       6.104 -78.846 -66.005  1.00  0.93           C  
ATOM   4298  N   ILE B  24       3.645 -75.518 -69.597  1.00  0.89           N  
ATOM   4299  CA  ILE B  24       2.901 -75.161 -70.803  1.00  0.89           C  
ATOM   4300  C   ILE B  24       3.793 -75.019 -72.014  1.00  0.89           C  
ATOM   4301  O   ILE B  24       3.536 -75.589 -73.073  1.00  0.89           O  
ATOM   4302  CB  ILE B  24       2.143 -73.858 -70.588  1.00  0.89           C  
ATOM   4303  CG1 ILE B  24       1.010 -74.138 -69.589  1.00  0.89           C  
ATOM   4304  CG2 ILE B  24       1.588 -73.265 -71.909  1.00  0.89           C  
ATOM   4305  CD1 ILE B  24       0.373 -72.856 -69.075  1.00  0.89           C  
ATOM   4306  N   GLN B  25       4.917 -74.299 -71.872  1.00  0.88           N  
ATOM   4307  CA  GLN B  25       5.833 -74.068 -72.967  1.00  0.88           C  
ATOM   4308  C   GLN B  25       6.620 -75.330 -73.366  1.00  0.88           C  
ATOM   4309  O   GLN B  25       7.122 -75.439 -74.483  1.00  0.88           O  
ATOM   4310  CB  GLN B  25       6.808 -72.933 -72.582  1.00  0.88           C  
ATOM   4311  CG  GLN B  25       6.213 -71.515 -72.417  1.00  0.88           C  
ATOM   4312  CD  GLN B  25       7.319 -70.586 -71.905  1.00  0.88           C  
ATOM   4313  OE1 GLN B  25       7.807 -70.720 -70.785  1.00  0.88           O  
ATOM   4314  NE2 GLN B  25       7.762 -69.626 -72.749  1.00  0.88           N  
ATOM   4315  N   GLN B  26       6.710 -76.346 -72.481  1.00  0.91           N  
ATOM   4316  CA  GLN B  26       7.324 -77.637 -72.767  1.00  0.91           C  
ATOM   4317  C   GLN B  26       6.313 -78.637 -73.318  1.00  0.91           C  
ATOM   4318  O   GLN B  26       6.633 -79.796 -73.601  1.00  0.91           O  
ATOM   4319  CB  GLN B  26       7.881 -78.262 -71.458  1.00  0.91           C  
ATOM   4320  CG  GLN B  26       9.149 -77.580 -70.896  1.00  0.91           C  
ATOM   4321  CD  GLN B  26      10.380 -77.835 -71.764  1.00  0.91           C  
ATOM   4322  OE1 GLN B  26      10.444 -78.743 -72.590  1.00  0.91           O  
ATOM   4323  NE2 GLN B  26      11.428 -77.004 -71.552  1.00  0.91           N  
ATOM   4324  N   GLY B  27       5.038 -78.220 -73.479  1.00  0.93           N  
ATOM   4325  CA  GLY B  27       3.981 -79.056 -74.026  1.00  0.93           C  
ATOM   4326  C   GLY B  27       3.654 -80.229 -73.146  1.00  0.93           C  
ATOM   4327  O   GLY B  27       3.468 -81.344 -73.622  1.00  0.93           O  
ATOM   4328  N   VAL B  28       3.670 -80.045 -71.818  1.00  0.93           N  
ATOM   4329  CA  VAL B  28       3.312 -81.085 -70.871  1.00  0.93           C  
ATOM   4330  C   VAL B  28       1.798 -81.144 -70.778  1.00  0.93           C  
ATOM   4331  O   VAL B  28       1.138 -80.135 -70.553  1.00  0.93           O  
ATOM   4332  CB  VAL B  28       3.936 -80.860 -69.494  1.00  0.93           C  
ATOM   4333  CG1 VAL B  28       3.562 -81.987 -68.510  1.00  0.93           C  
ATOM   4334  CG2 VAL B  28       5.469 -80.788 -69.641  1.00  0.93           C  
ATOM   4335  N   THR B  29       1.204 -82.333 -70.993  1.00  0.92           N  
ATOM   4336  CA  THR B  29      -0.243 -82.519 -70.964  1.00  0.92           C  
ATOM   4337  C   THR B  29      -0.706 -83.192 -69.693  1.00  0.92           C  
ATOM   4338  O   THR B  29      -1.854 -83.021 -69.293  1.00  0.92           O  
ATOM   4339  CB  THR B  29      -0.713 -83.377 -72.129  1.00  0.92           C  
ATOM   4340  OG1 THR B  29       0.187 -84.464 -72.346  1.00  0.92           O  
ATOM   4341  CG2 THR B  29      -0.688 -82.508 -73.395  1.00  0.92           C  
ATOM   4342  N   HIS B  30       0.189 -83.905 -68.985  1.00  0.92           N  
ATOM   4343  CA  HIS B  30      -0.144 -84.598 -67.757  1.00  0.92           C  
ATOM   4344  C   HIS B  30       0.968 -84.425 -66.746  1.00  0.92           C  
ATOM   4345  O   HIS B  30       2.147 -84.572 -67.064  1.00  0.92           O  
ATOM   4346  CB  HIS B  30      -0.330 -86.120 -67.961  1.00  0.92           C  
ATOM   4347  CG  HIS B  30      -1.399 -86.457 -68.949  1.00  0.92           C  
ATOM   4348  ND1 HIS B  30      -1.070 -86.896 -70.221  1.00  0.92           N  
ATOM   4349  CD2 HIS B  30      -2.744 -86.450 -68.783  1.00  0.92           C  
ATOM   4350  CE1 HIS B  30      -2.230 -87.154 -70.799  1.00  0.92           C  
ATOM   4351  NE2 HIS B  30      -3.273 -86.896 -69.973  1.00  0.92           N  
ATOM   4352  N   VAL B  31       0.606 -84.122 -65.489  1.00  0.94           N  
ATOM   4353  CA  VAL B  31       1.514 -84.112 -64.354  1.00  0.94           C  
ATOM   4354  C   VAL B  31       1.034 -85.188 -63.412  1.00  0.94           C  
ATOM   4355  O   VAL B  31      -0.139 -85.256 -63.061  1.00  0.94           O  
ATOM   4356  CB  VAL B  31       1.538 -82.767 -63.628  1.00  0.94           C  
ATOM   4357  CG1 VAL B  31       2.228 -82.838 -62.250  1.00  0.94           C  
ATOM   4358  CG2 VAL B  31       2.304 -81.772 -64.509  1.00  0.94           C  
ATOM   4359  N   PHE B  32       1.941 -86.076 -62.975  1.00  0.93           N  
ATOM   4360  CA  PHE B  32       1.629 -87.103 -62.003  1.00  0.93           C  
ATOM   4361  C   PHE B  32       2.016 -86.577 -60.642  1.00  0.93           C  
ATOM   4362  O   PHE B  32       3.101 -86.034 -60.463  1.00  0.93           O  
ATOM   4363  CB  PHE B  32       2.422 -88.400 -62.292  1.00  0.93           C  
ATOM   4364  CG  PHE B  32       2.024 -88.908 -63.640  1.00  0.93           C  
ATOM   4365  CD1 PHE B  32       0.831 -89.625 -63.789  1.00  0.93           C  
ATOM   4366  CD2 PHE B  32       2.796 -88.618 -64.776  1.00  0.93           C  
ATOM   4367  CE1 PHE B  32       0.409 -90.044 -65.055  1.00  0.93           C  
ATOM   4368  CE2 PHE B  32       2.373 -89.025 -66.045  1.00  0.93           C  
ATOM   4369  CZ  PHE B  32       1.178 -89.743 -66.187  1.00  0.93           C  
ATOM   4370  N   GLY B  33       1.156 -86.675 -59.618  1.00  0.94           N  
ATOM   4371  CA  GLY B  33       1.604 -86.124 -58.353  1.00  0.94           C  
ATOM   4372  C   GLY B  33       0.699 -86.335 -57.192  1.00  0.94           C  
ATOM   4373  O   GLY B  33      -0.419 -86.830 -57.300  1.00  0.94           O  
ATOM   4374  N   ILE B  34       1.215 -85.941 -56.015  1.00  0.90           N  
ATOM   4375  CA  ILE B  34       0.517 -85.993 -54.745  1.00  0.90           C  
ATOM   4376  C   ILE B  34       0.781 -84.652 -54.060  1.00  0.90           C  
ATOM   4377  O   ILE B  34       1.944 -84.247 -53.964  1.00  0.90           O  
ATOM   4378  CB  ILE B  34       0.944 -87.177 -53.875  1.00  0.90           C  
ATOM   4379  CG1 ILE B  34       0.578 -88.491 -54.611  1.00  0.90           C  
ATOM   4380  CG2 ILE B  34       0.275 -87.101 -52.483  1.00  0.90           C  
ATOM   4381  CD1 ILE B  34       0.856 -89.772 -53.825  1.00  0.90           C  
ATOM   4382  N   PRO B  35      -0.225 -83.891 -53.624  1.00  0.92           N  
ATOM   4383  CA  PRO B  35      -0.008 -82.549 -53.098  1.00  0.92           C  
ATOM   4384  C   PRO B  35       0.378 -82.558 -51.631  1.00  0.92           C  
ATOM   4385  O   PRO B  35       0.303 -83.580 -50.953  1.00  0.92           O  
ATOM   4386  CB  PRO B  35      -1.381 -81.886 -53.291  1.00  0.92           C  
ATOM   4387  CG  PRO B  35      -2.372 -83.037 -53.122  1.00  0.92           C  
ATOM   4388  CD  PRO B  35      -1.650 -84.178 -53.828  1.00  0.92           C  
ATOM   4389  N   GLY B  36       0.804 -81.399 -51.105  1.00  0.90           N  
ATOM   4390  CA  GLY B  36       1.153 -81.272 -49.708  1.00  0.90           C  
ATOM   4391  C   GLY B  36       1.634 -79.877 -49.455  1.00  0.90           C  
ATOM   4392  O   GLY B  36       1.988 -79.148 -50.377  1.00  0.90           O  
ATOM   4393  N   ALA B  37       1.683 -79.468 -48.175  1.00  0.86           N  
ATOM   4394  CA  ALA B  37       1.699 -78.074 -47.768  1.00  0.86           C  
ATOM   4395  C   ALA B  37       2.810 -77.177 -48.322  1.00  0.86           C  
ATOM   4396  O   ALA B  37       2.609 -75.986 -48.550  1.00  0.86           O  
ATOM   4397  CB  ALA B  37       1.736 -78.016 -46.230  1.00  0.86           C  
ATOM   4398  N   LYS B  38       4.024 -77.737 -48.510  1.00  0.87           N  
ATOM   4399  CA  LYS B  38       5.172 -77.053 -49.081  1.00  0.87           C  
ATOM   4400  C   LYS B  38       5.049 -76.792 -50.583  1.00  0.87           C  
ATOM   4401  O   LYS B  38       5.488 -75.754 -51.072  1.00  0.87           O  
ATOM   4402  CB  LYS B  38       6.489 -77.798 -48.747  1.00  0.87           C  
ATOM   4403  CG  LYS B  38       7.060 -77.501 -47.338  1.00  0.87           C  
ATOM   4404  CD  LYS B  38       6.240 -78.008 -46.132  1.00  0.87           C  
ATOM   4405  CE  LYS B  38       7.030 -77.933 -44.815  1.00  0.87           C  
ATOM   4406  NZ  LYS B  38       6.258 -78.448 -43.658  1.00  0.87           N  
ATOM   4407  N   ILE B  39       4.436 -77.708 -51.361  1.00  0.90           N  
ATOM   4408  CA  ILE B  39       4.348 -77.578 -52.815  1.00  0.90           C  
ATOM   4409  C   ILE B  39       2.989 -77.050 -53.267  1.00  0.90           C  
ATOM   4410  O   ILE B  39       2.763 -76.771 -54.445  1.00  0.90           O  
ATOM   4411  CB  ILE B  39       4.675 -78.912 -53.483  1.00  0.90           C  
ATOM   4412  CG1 ILE B  39       4.986 -78.823 -55.000  1.00  0.90           C  
ATOM   4413  CG2 ILE B  39       3.566 -79.946 -53.192  1.00  0.90           C  
ATOM   4414  CD1 ILE B  39       6.171 -77.917 -55.362  1.00  0.90           C  
ATOM   4415  N   ASP B  40       2.060 -76.826 -52.314  1.00  0.86           N  
ATOM   4416  CA  ASP B  40       0.701 -76.333 -52.487  1.00  0.86           C  
ATOM   4417  C   ASP B  40       0.482 -75.256 -53.536  1.00  0.86           C  
ATOM   4418  O   ASP B  40      -0.479 -75.298 -54.304  1.00  0.86           O  
ATOM   4419  CB  ASP B  40       0.248 -75.712 -51.145  1.00  0.86           C  
ATOM   4420  CG  ASP B  40      -0.576 -76.647 -50.290  1.00  0.86           C  
ATOM   4421  OD1 ASP B  40      -0.953 -77.760 -50.719  1.00  0.86           O  
ATOM   4422  OD2 ASP B  40      -0.866 -76.167 -49.159  1.00  0.86           O  
ATOM   4423  N   ALA B  41       1.364 -74.241 -53.594  1.00  0.86           N  
ATOM   4424  CA  ALA B  41       1.271 -73.165 -54.552  1.00  0.86           C  
ATOM   4425  C   ALA B  41       1.312 -73.633 -56.012  1.00  0.86           C  
ATOM   4426  O   ALA B  41       0.540 -73.179 -56.829  1.00  0.86           O  
ATOM   4427  CB  ALA B  41       2.371 -72.126 -54.273  1.00  0.86           C  
ATOM   4428  N   VAL B  42       2.187 -74.608 -56.363  1.00  0.91           N  
ATOM   4429  CA  VAL B  42       2.254 -75.165 -57.717  1.00  0.91           C  
ATOM   4430  C   VAL B  42       0.967 -75.885 -58.102  1.00  0.91           C  
ATOM   4431  O   VAL B  42       0.440 -75.728 -59.207  1.00  0.91           O  
ATOM   4432  CB  VAL B  42       3.456 -76.095 -57.878  1.00  0.91           C  
ATOM   4433  CG1 VAL B  42       3.554 -76.593 -59.334  1.00  0.91           C  
ATOM   4434  CG2 VAL B  42       4.742 -75.328 -57.511  1.00  0.91           C  
ATOM   4435  N   PHE B  43       0.390 -76.655 -57.163  1.00  0.89           N  
ATOM   4436  CA  PHE B  43      -0.904 -77.302 -57.300  1.00  0.89           C  
ATOM   4437  C   PHE B  43      -2.064 -76.318 -57.462  1.00  0.89           C  
ATOM   4438  O   PHE B  43      -2.965 -76.545 -58.265  1.00  0.89           O  
ATOM   4439  CB  PHE B  43      -1.183 -78.240 -56.098  1.00  0.89           C  
ATOM   4440  CG  PHE B  43      -0.418 -79.523 -56.243  1.00  0.89           C  
ATOM   4441  CD1 PHE B  43       0.905 -79.643 -55.794  1.00  0.89           C  
ATOM   4442  CD2 PHE B  43      -1.043 -80.640 -56.820  1.00  0.89           C  
ATOM   4443  CE1 PHE B  43       1.591 -80.857 -55.924  1.00  0.89           C  
ATOM   4444  CE2 PHE B  43      -0.361 -81.858 -56.939  1.00  0.89           C  
ATOM   4445  CZ  PHE B  43       0.961 -81.964 -56.501  1.00  0.89           C  
ATOM   4446  N   ASP B  44      -2.059 -75.194 -56.715  1.00  0.85           N  
ATOM   4447  CA  ASP B  44      -2.998 -74.093 -56.863  1.00  0.85           C  
ATOM   4448  C   ASP B  44      -2.947 -73.457 -58.260  1.00  0.85           C  
ATOM   4449  O   ASP B  44      -3.973 -73.294 -58.916  1.00  0.85           O  
ATOM   4450  CB  ASP B  44      -2.691 -73.069 -55.731  1.00  0.85           C  
ATOM   4451  CG  ASP B  44      -3.527 -71.814 -55.847  1.00  0.85           C  
ATOM   4452  OD1 ASP B  44      -4.772 -71.938 -55.929  1.00  0.85           O  
ATOM   4453  OD2 ASP B  44      -2.935 -70.705 -55.917  1.00  0.85           O  
ATOM   4454  N   VAL B  45      -1.748 -73.157 -58.790  1.00  0.86           N  
ATOM   4455  CA  VAL B  45      -1.569 -72.597 -60.128  1.00  0.86           C  
ATOM   4456  C   VAL B  45      -2.076 -73.496 -61.242  1.00  0.86           C  
ATOM   4457  O   VAL B  45      -2.672 -73.046 -62.221  1.00  0.86           O  
ATOM   4458  CB  VAL B  45      -0.118 -72.279 -60.401  1.00  0.86           C  
ATOM   4459  CG1 VAL B  45       0.050 -71.651 -61.787  1.00  0.86           C  
ATOM   4460  CG2 VAL B  45       0.324 -71.201 -59.423  1.00  0.86           C  
ATOM   4461  N   LEU B  46      -1.886 -74.820 -61.096  1.00  0.87           N  
ATOM   4462  CA  LEU B  46      -2.394 -75.810 -62.030  1.00  0.87           C  
ATOM   4463  C   LEU B  46      -3.922 -75.870 -62.094  1.00  0.87           C  
ATOM   4464  O   LEU B  46      -4.497 -76.462 -63.002  1.00  0.87           O  
ATOM   4465  CB  LEU B  46      -1.821 -77.213 -61.701  1.00  0.87           C  
ATOM   4466  CG  LEU B  46      -0.350 -77.413 -62.123  1.00  0.87           C  
ATOM   4467  CD1 LEU B  46       0.220 -78.703 -61.517  1.00  0.87           C  
ATOM   4468  CD2 LEU B  46      -0.212 -77.452 -63.653  1.00  0.87           C  
ATOM   4469  N   LYS B  47      -4.644 -75.236 -61.146  1.00  0.86           N  
ATOM   4470  CA  LYS B  47      -6.067 -74.997 -61.297  1.00  0.86           C  
ATOM   4471  C   LYS B  47      -6.425 -73.941 -62.334  1.00  0.86           C  
ATOM   4472  O   LYS B  47      -7.440 -74.076 -63.012  1.00  0.86           O  
ATOM   4473  CB  LYS B  47      -6.730 -74.624 -59.949  1.00  0.86           C  
ATOM   4474  CG  LYS B  47      -6.603 -75.720 -58.879  1.00  0.86           C  
ATOM   4475  CD  LYS B  47      -7.332 -77.032 -59.226  1.00  0.86           C  
ATOM   4476  CE  LYS B  47      -8.855 -76.900 -59.246  1.00  0.86           C  
ATOM   4477  NZ  LYS B  47      -9.471 -78.231 -59.438  1.00  0.86           N  
ATOM   4478  N   ASP B  48      -5.629 -72.858 -62.454  1.00  0.86           N  
ATOM   4479  CA  ASP B  48      -5.857 -71.804 -63.428  1.00  0.86           C  
ATOM   4480  C   ASP B  48      -5.515 -72.218 -64.856  1.00  0.86           C  
ATOM   4481  O   ASP B  48      -6.260 -71.952 -65.797  1.00  0.86           O  
ATOM   4482  CB  ASP B  48      -5.049 -70.537 -63.052  1.00  0.86           C  
ATOM   4483  CG  ASP B  48      -5.528 -70.032 -61.714  1.00  0.86           C  
ATOM   4484  OD1 ASP B  48      -6.750 -69.768 -61.572  1.00  0.86           O  
ATOM   4485  OD2 ASP B  48      -4.703 -69.934 -60.773  1.00  0.86           O  
ATOM   4486  N   LYS B  49      -4.361 -72.884 -65.059  1.00  0.86           N  
ATOM   4487  CA  LYS B  49      -3.988 -73.371 -66.371  1.00  0.86           C  
ATOM   4488  C   LYS B  49      -2.875 -74.389 -66.256  1.00  0.86           C  
ATOM   4489  O   LYS B  49      -2.216 -74.489 -65.228  1.00  0.86           O  
ATOM   4490  CB  LYS B  49      -3.535 -72.233 -67.332  1.00  0.86           C  
ATOM   4491  CG  LYS B  49      -2.334 -71.402 -66.840  1.00  0.86           C  
ATOM   4492  CD  LYS B  49      -1.947 -70.319 -67.861  1.00  0.86           C  
ATOM   4493  CE  LYS B  49      -0.544 -69.721 -67.705  1.00  0.86           C  
ATOM   4494  NZ  LYS B  49      -0.313 -69.044 -66.410  1.00  0.86           N  
ATOM   4495  N   GLY B  50      -2.607 -75.152 -67.337  1.00  0.89           N  
ATOM   4496  CA  GLY B  50      -1.478 -76.071 -67.387  1.00  0.89           C  
ATOM   4497  C   GLY B  50      -1.898 -77.473 -67.733  1.00  0.89           C  
ATOM   4498  O   GLY B  50      -3.028 -77.681 -68.170  1.00  0.89           O  
ATOM   4499  N   PRO B  51      -1.007 -78.451 -67.610  1.00  0.92           N  
ATOM   4500  CA  PRO B  51      -1.342 -79.870 -67.719  1.00  0.92           C  
ATOM   4501  C   PRO B  51      -2.409 -80.370 -66.764  1.00  0.92           C  
ATOM   4502  O   PRO B  51      -2.572 -79.831 -65.672  1.00  0.92           O  
ATOM   4503  CB  PRO B  51      -0.012 -80.591 -67.443  1.00  0.92           C  
ATOM   4504  CG  PRO B  51       0.856 -79.563 -66.721  1.00  0.92           C  
ATOM   4505  CD  PRO B  51       0.417 -78.244 -67.333  1.00  0.92           C  
ATOM   4506  N   GLU B  52      -3.113 -81.454 -67.146  1.00  0.88           N  
ATOM   4507  CA  GLU B  52      -3.983 -82.197 -66.257  1.00  0.88           C  
ATOM   4508  C   GLU B  52      -3.205 -82.825 -65.104  1.00  0.88           C  
ATOM   4509  O   GLU B  52      -2.102 -83.348 -65.269  1.00  0.88           O  
ATOM   4510  CB  GLU B  52      -4.737 -83.295 -67.045  1.00  0.88           C  
ATOM   4511  CG  GLU B  52      -5.764 -84.119 -66.226  1.00  0.88           C  
ATOM   4512  CD  GLU B  52      -6.331 -85.312 -66.998  1.00  0.88           C  
ATOM   4513  OE1 GLU B  52      -5.874 -85.580 -68.140  1.00  0.88           O  
ATOM   4514  OE2 GLU B  52      -7.220 -85.984 -66.417  1.00  0.88           O  
ATOM   4515  N   LEU B  53      -3.765 -82.786 -63.883  1.00  0.90           N  
ATOM   4516  CA  LEU B  53      -3.136 -83.402 -62.739  1.00  0.90           C  
ATOM   4517  C   LEU B  53      -3.694 -84.789 -62.491  1.00  0.90           C  
ATOM   4518  O   LEU B  53      -4.861 -84.973 -62.151  1.00  0.90           O  
ATOM   4519  CB  LEU B  53      -3.344 -82.561 -61.466  1.00  0.90           C  
ATOM   4520  CG  LEU B  53      -2.707 -83.165 -60.200  1.00  0.90           C  
ATOM   4521  CD1 LEU B  53      -1.172 -83.158 -60.248  1.00  0.90           C  
ATOM   4522  CD2 LEU B  53      -3.240 -82.406 -58.989  1.00  0.90           C  
ATOM   4523  N   ILE B  54      -2.828 -85.808 -62.594  1.00  0.90           N  
ATOM   4524  CA  ILE B  54      -3.179 -87.179 -62.298  1.00  0.90           C  
ATOM   4525  C   ILE B  54      -2.771 -87.446 -60.863  1.00  0.90           C  
ATOM   4526  O   ILE B  54      -1.594 -87.565 -60.529  1.00  0.90           O  
ATOM   4527  CB  ILE B  54      -2.512 -88.162 -63.257  1.00  0.90           C  
ATOM   4528  CG1 ILE B  54      -2.859 -87.831 -64.733  1.00  0.90           C  
ATOM   4529  CG2 ILE B  54      -2.883 -89.619 -62.887  1.00  0.90           C  
ATOM   4530  CD1 ILE B  54      -4.338 -87.996 -65.102  1.00  0.90           C  
ATOM   4531  N   VAL B  55      -3.769 -87.512 -59.956  1.00  0.89           N  
ATOM   4532  CA  VAL B  55      -3.571 -87.856 -58.556  1.00  0.89           C  
ATOM   4533  C   VAL B  55      -3.200 -89.311 -58.389  1.00  0.89           C  
ATOM   4534  O   VAL B  55      -3.924 -90.205 -58.831  1.00  0.89           O  
ATOM   4535  CB  VAL B  55      -4.795 -87.563 -57.701  1.00  0.89           C  
ATOM   4536  CG1 VAL B  55      -4.553 -87.947 -56.226  1.00  0.89           C  
ATOM   4537  CG2 VAL B  55      -5.101 -86.062 -57.789  1.00  0.89           C  
ATOM   4538  N   CYS B  56      -2.058 -89.561 -57.735  1.00  0.93           N  
ATOM   4539  CA  CYS B  56      -1.501 -90.885 -57.558  1.00  0.93           C  
ATOM   4540  C   CYS B  56      -1.727 -91.396 -56.150  1.00  0.93           C  
ATOM   4541  O   CYS B  56      -2.066 -90.636 -55.241  1.00  0.93           O  
ATOM   4542  CB  CYS B  56       0.009 -90.883 -57.853  1.00  0.93           C  
ATOM   4543  SG  CYS B  56       0.368 -89.952 -59.365  1.00  0.93           S  
ATOM   4544  N   ARG B  57      -1.564 -92.715 -55.924  1.00  0.86           N  
ATOM   4545  CA  ARG B  57      -1.726 -93.304 -54.602  1.00  0.86           C  
ATOM   4546  C   ARG B  57      -0.410 -93.664 -53.953  1.00  0.86           C  
ATOM   4547  O   ARG B  57      -0.373 -94.096 -52.805  1.00  0.86           O  
ATOM   4548  CB  ARG B  57      -2.672 -94.526 -54.663  1.00  0.86           C  
ATOM   4549  CG  ARG B  57      -4.061 -94.173 -55.243  1.00  0.86           C  
ATOM   4550  CD  ARG B  57      -4.713 -92.911 -54.655  1.00  0.86           C  
ATOM   4551  NE  ARG B  57      -4.950 -93.152 -53.198  1.00  0.86           N  
ATOM   4552  CZ  ARG B  57      -6.113 -93.573 -52.690  1.00  0.86           C  
ATOM   4553  NH1 ARG B  57      -7.160 -93.880 -53.445  1.00  0.86           N  
ATOM   4554  NH2 ARG B  57      -6.231 -93.709 -51.370  1.00  0.86           N  
ATOM   4555  N   HIS B  58       0.708 -93.427 -54.657  1.00  0.89           N  
ATOM   4556  CA  HIS B  58       2.021 -93.358 -54.054  1.00  0.89           C  
ATOM   4557  C   HIS B  58       2.899 -92.541 -54.994  1.00  0.89           C  
ATOM   4558  O   HIS B  58       2.721 -92.599 -56.214  1.00  0.89           O  
ATOM   4559  CB  HIS B  58       2.571 -94.792 -53.856  1.00  0.89           C  
ATOM   4560  CG  HIS B  58       3.696 -94.935 -52.889  1.00  0.89           C  
ATOM   4561  ND1 HIS B  58       4.914 -94.353 -53.168  1.00  0.89           N  
ATOM   4562  CD2 HIS B  58       3.749 -95.605 -51.709  1.00  0.89           C  
ATOM   4563  CE1 HIS B  58       5.686 -94.671 -52.148  1.00  0.89           C  
ATOM   4564  NE2 HIS B  58       5.030 -95.428 -51.244  1.00  0.89           N  
ATOM   4565  N   GLU B  59       3.886 -91.764 -54.497  1.00  0.90           N  
ATOM   4566  CA  GLU B  59       4.800 -91.008 -55.338  1.00  0.90           C  
ATOM   4567  C   GLU B  59       5.773 -91.893 -56.117  1.00  0.90           C  
ATOM   4568  O   GLU B  59       6.259 -91.509 -57.181  1.00  0.90           O  
ATOM   4569  CB  GLU B  59       5.633 -89.972 -54.548  1.00  0.90           C  
ATOM   4570  CG  GLU B  59       4.832 -88.889 -53.779  1.00  0.90           C  
ATOM   4571  CD  GLU B  59       4.300 -89.326 -52.420  1.00  0.90           C  
ATOM   4572  OE1 GLU B  59       4.410 -90.536 -52.095  1.00  0.90           O  
ATOM   4573  OE2 GLU B  59       3.778 -88.447 -51.692  1.00  0.90           O  
ATOM   4574  N   GLN B  60       6.023 -93.143 -55.662  1.00  0.91           N  
ATOM   4575  CA  GLN B  60       6.728 -94.162 -56.437  1.00  0.91           C  
ATOM   4576  C   GLN B  60       6.018 -94.436 -57.749  1.00  0.91           C  
ATOM   4577  O   GLN B  60       6.604 -94.439 -58.831  1.00  0.91           O  
ATOM   4578  CB  GLN B  60       6.730 -95.513 -55.660  1.00  0.91           C  
ATOM   4579  CG  GLN B  60       7.123 -96.778 -56.471  1.00  0.91           C  
ATOM   4580  CD  GLN B  60       6.848 -98.068 -55.695  1.00  0.91           C  
ATOM   4581  OE1 GLN B  60       7.728 -98.617 -55.047  1.00  0.91           O  
ATOM   4582  NE2 GLN B  60       5.593 -98.577 -55.791  1.00  0.91           N  
ATOM   4583  N   ASN B  61       4.692 -94.632 -57.669  1.00  0.91           N  
ATOM   4584  CA  ASN B  61       3.859 -94.945 -58.806  1.00  0.91           C  
ATOM   4585  C   ASN B  61       3.730 -93.746 -59.729  1.00  0.91           C  
ATOM   4586  O   ASN B  61       3.717 -93.885 -60.947  1.00  0.91           O  
ATOM   4587  CB  ASN B  61       2.475 -95.445 -58.357  1.00  0.91           C  
ATOM   4588  CG  ASN B  61       2.609 -96.697 -57.490  1.00  0.91           C  
ATOM   4589  OD1 ASN B  61       3.592 -97.432 -57.522  1.00  0.91           O  
ATOM   4590  ND2 ASN B  61       1.565 -96.948 -56.671  1.00  0.91           N  
ATOM   4591  N   ALA B  62       3.700 -92.523 -59.157  1.00  0.94           N  
ATOM   4592  CA  ALA B  62       3.771 -91.275 -59.893  1.00  0.94           C  
ATOM   4593  C   ALA B  62       5.043 -91.128 -60.723  1.00  0.94           C  
ATOM   4594  O   ALA B  62       5.012 -90.765 -61.899  1.00  0.94           O  
ATOM   4595  CB  ALA B  62       3.697 -90.104 -58.893  1.00  0.94           C  
ATOM   4596  N   ALA B  63       6.200 -91.465 -60.127  1.00  0.94           N  
ATOM   4597  CA  ALA B  63       7.475 -91.535 -60.803  1.00  0.94           C  
ATOM   4598  C   ALA B  63       7.548 -92.615 -61.886  1.00  0.94           C  
ATOM   4599  O   ALA B  63       8.063 -92.378 -62.975  1.00  0.94           O  
ATOM   4600  CB  ALA B  63       8.574 -91.739 -59.751  1.00  0.94           C  
ATOM   4601  N   PHE B  64       6.999 -93.826 -61.636  1.00  0.94           N  
ATOM   4602  CA  PHE B  64       6.856 -94.868 -62.647  1.00  0.94           C  
ATOM   4603  C   PHE B  64       5.957 -94.452 -63.806  1.00  0.94           C  
ATOM   4604  O   PHE B  64       6.296 -94.659 -64.969  1.00  0.94           O  
ATOM   4605  CB  PHE B  64       6.287 -96.190 -62.059  1.00  0.94           C  
ATOM   4606  CG  PHE B  64       7.159 -96.903 -61.057  1.00  0.94           C  
ATOM   4607  CD1 PHE B  64       8.534 -96.654 -60.870  1.00  0.94           C  
ATOM   4608  CD2 PHE B  64       6.558 -97.931 -60.311  1.00  0.94           C  
ATOM   4609  CE1 PHE B  64       9.272 -97.397 -59.935  1.00  0.94           C  
ATOM   4610  CE2 PHE B  64       7.292 -98.679 -59.386  1.00  0.94           C  
ATOM   4611  CZ  PHE B  64       8.646 -98.400 -59.187  1.00  0.94           C  
ATOM   4612  N   MET B  65       4.806 -93.804 -63.534  1.00  0.94           N  
ATOM   4613  CA  MET B  65       3.957 -93.250 -64.573  1.00  0.94           C  
ATOM   4614  C   MET B  65       4.660 -92.187 -65.416  1.00  0.94           C  
ATOM   4615  O   MET B  65       4.606 -92.206 -66.645  1.00  0.94           O  
ATOM   4616  CB  MET B  65       2.637 -92.679 -63.996  1.00  0.94           C  
ATOM   4617  CG  MET B  65       1.647 -93.782 -63.582  1.00  0.94           C  
ATOM   4618  SD  MET B  65      -0.019 -93.232 -63.126  1.00  0.94           S  
ATOM   4619  CE  MET B  65       0.435 -92.638 -61.486  1.00  0.94           C  
ATOM   4620  N   ALA B  66       5.415 -91.273 -64.781  1.00  0.94           N  
ATOM   4621  CA  ALA B  66       6.258 -90.325 -65.479  1.00  0.94           C  
ATOM   4622  C   ALA B  66       7.345 -90.985 -66.341  1.00  0.94           C  
ATOM   4623  O   ALA B  66       7.549 -90.611 -67.492  1.00  0.94           O  
ATOM   4624  CB  ALA B  66       6.878 -89.360 -64.450  1.00  0.94           C  
ATOM   4625  N   ALA B  67       8.026 -92.033 -65.830  1.00  0.94           N  
ATOM   4626  CA  ALA B  67       9.022 -92.791 -66.572  1.00  0.94           C  
ATOM   4627  C   ALA B  67       8.485 -93.446 -67.840  1.00  0.94           C  
ATOM   4628  O   ALA B  67       9.075 -93.350 -68.916  1.00  0.94           O  
ATOM   4629  CB  ALA B  67       9.628 -93.873 -65.655  1.00  0.94           C  
ATOM   4630  N   ALA B  68       7.302 -94.077 -67.758  1.00  0.94           N  
ATOM   4631  CA  ALA B  68       6.608 -94.614 -68.906  1.00  0.94           C  
ATOM   4632  C   ALA B  68       6.165 -93.568 -69.931  1.00  0.94           C  
ATOM   4633  O   ALA B  68       6.325 -93.777 -71.130  1.00  0.94           O  
ATOM   4634  CB  ALA B  68       5.421 -95.438 -68.410  1.00  0.94           C  
ATOM   4635  N   VAL B  69       5.646 -92.391 -69.502  1.00  0.93           N  
ATOM   4636  CA  VAL B  69       5.362 -91.270 -70.408  1.00  0.93           C  
ATOM   4637  C   VAL B  69       6.612 -90.791 -71.133  1.00  0.93           C  
ATOM   4638  O   VAL B  69       6.603 -90.576 -72.350  1.00  0.93           O  
ATOM   4639  CB  VAL B  69       4.721 -90.076 -69.687  1.00  0.93           C  
ATOM   4640  CG1 VAL B  69       4.670 -88.803 -70.566  1.00  0.93           C  
ATOM   4641  CG2 VAL B  69       3.288 -90.460 -69.290  1.00  0.93           C  
ATOM   4642  N   GLY B  70       7.732 -90.653 -70.392  1.00  0.94           N  
ATOM   4643  CA  GLY B  70       9.049 -90.343 -70.931  1.00  0.94           C  
ATOM   4644  C   GLY B  70       9.545 -91.298 -71.977  1.00  0.94           C  
ATOM   4645  O   GLY B  70       9.959 -90.896 -73.062  1.00  0.94           O  
ATOM   4646  N   ARG B  71       9.505 -92.610 -71.675  1.00  0.92           N  
ATOM   4647  CA  ARG B  71       9.912 -93.651 -72.600  1.00  0.92           C  
ATOM   4648  C   ARG B  71       9.081 -93.666 -73.875  1.00  0.92           C  
ATOM   4649  O   ARG B  71       9.619 -93.712 -74.979  1.00  0.92           O  
ATOM   4650  CB  ARG B  71       9.829 -95.044 -71.917  1.00  0.92           C  
ATOM   4651  CG  ARG B  71      10.510 -96.169 -72.730  1.00  0.92           C  
ATOM   4652  CD  ARG B  71      10.592 -97.535 -72.026  1.00  0.92           C  
ATOM   4653  NE  ARG B  71      11.615 -97.476 -70.938  1.00  0.92           N  
ATOM   4654  CZ  ARG B  71      11.920 -98.486 -70.104  1.00  0.92           C  
ATOM   4655  NH1 ARG B  71      11.606 -99.741 -70.405  1.00  0.92           N  
ATOM   4656  NH2 ARG B  71      12.568 -98.227 -68.980  1.00  0.92           N  
ATOM   4657  N   LEU B  72       7.742 -93.580 -73.740  1.00  0.92           N  
ATOM   4658  CA  LEU B  72       6.808 -93.584 -74.848  1.00  0.92           C  
ATOM   4659  C   LEU B  72       6.842 -92.355 -75.747  1.00  0.92           C  
ATOM   4660  O   LEU B  72       6.769 -92.490 -76.967  1.00  0.92           O  
ATOM   4661  CB  LEU B  72       5.365 -93.800 -74.325  1.00  0.92           C  
ATOM   4662  CG  LEU B  72       5.127 -95.195 -73.708  1.00  0.92           C  
ATOM   4663  CD1 LEU B  72       3.790 -95.259 -72.965  1.00  0.92           C  
ATOM   4664  CD2 LEU B  72       5.189 -96.293 -74.771  1.00  0.92           C  
ATOM   4665  N   THR B  73       6.938 -91.124 -75.193  1.00  0.92           N  
ATOM   4666  CA  THR B  73       6.809 -89.918 -76.023  1.00  0.92           C  
ATOM   4667  C   THR B  73       8.131 -89.291 -76.409  1.00  0.92           C  
ATOM   4668  O   THR B  73       8.206 -88.543 -77.380  1.00  0.92           O  
ATOM   4669  CB  THR B  73       5.934 -88.803 -75.437  1.00  0.92           C  
ATOM   4670  OG1 THR B  73       6.474 -88.171 -74.275  1.00  0.92           O  
ATOM   4671  CG2 THR B  73       4.577 -89.350 -75.010  1.00  0.92           C  
ATOM   4672  N   GLY B  74       9.220 -89.566 -75.661  1.00  0.93           N  
ATOM   4673  CA  GLY B  74      10.514 -88.917 -75.868  1.00  0.93           C  
ATOM   4674  C   GLY B  74      10.594 -87.524 -75.287  1.00  0.93           C  
ATOM   4675  O   GLY B  74      11.631 -86.871 -75.346  1.00  0.93           O  
ATOM   4676  N   LYS B  75       9.503 -87.041 -74.665  1.00  0.92           N  
ATOM   4677  CA  LYS B  75       9.479 -85.800 -73.925  1.00  0.92           C  
ATOM   4678  C   LYS B  75       9.478 -86.160 -72.457  1.00  0.92           C  
ATOM   4679  O   LYS B  75       8.833 -87.149 -72.115  1.00  0.92           O  
ATOM   4680  CB  LYS B  75       8.206 -84.954 -74.178  1.00  0.92           C  
ATOM   4681  CG  LYS B  75       8.121 -84.384 -75.598  1.00  0.92           C  
ATOM   4682  CD  LYS B  75       7.722 -82.895 -75.668  1.00  0.92           C  
ATOM   4683  CE  LYS B  75       6.258 -82.556 -75.350  1.00  0.92           C  
ATOM   4684  NZ  LYS B  75       6.008 -82.536 -73.894  1.00  0.92           N  
ATOM   4685  N   PRO B  76      10.140 -85.456 -71.545  1.00  0.94           N  
ATOM   4686  CA  PRO B  76      10.155 -85.829 -70.140  1.00  0.94           C  
ATOM   4687  C   PRO B  76       8.799 -85.986 -69.482  1.00  0.94           C  
ATOM   4688  O   PRO B  76       7.992 -85.056 -69.519  1.00  0.94           O  
ATOM   4689  CB  PRO B  76      10.994 -84.746 -69.455  1.00  0.94           C  
ATOM   4690  CG  PRO B  76      11.867 -84.178 -70.576  1.00  0.94           C  
ATOM   4691  CD  PRO B  76      10.960 -84.269 -71.801  1.00  0.94           C  
ATOM   4692  N   GLY B  77       8.538 -87.149 -68.850  1.00  0.94           N  
ATOM   4693  CA  GLY B  77       7.412 -87.295 -67.939  1.00  0.94           C  
ATOM   4694  C   GLY B  77       7.586 -86.436 -66.719  1.00  0.94           C  
ATOM   4695  O   GLY B  77       8.698 -86.256 -66.231  1.00  0.94           O  
ATOM   4696  N   VAL B  78       6.489 -85.885 -66.178  1.00  0.94           N  
ATOM   4697  CA  VAL B  78       6.591 -84.884 -65.134  1.00  0.94           C  
ATOM   4698  C   VAL B  78       5.935 -85.397 -63.877  1.00  0.94           C  
ATOM   4699  O   VAL B  78       4.767 -85.791 -63.873  1.00  0.94           O  
ATOM   4700  CB  VAL B  78       5.991 -83.547 -65.550  1.00  0.94           C  
ATOM   4701  CG1 VAL B  78       6.188 -82.502 -64.433  1.00  0.94           C  
ATOM   4702  CG2 VAL B  78       6.707 -83.074 -66.829  1.00  0.94           C  
ATOM   4703  N   CYS B  79       6.692 -85.404 -62.763  1.00  0.95           N  
ATOM   4704  CA  CYS B  79       6.182 -85.789 -61.464  1.00  0.95           C  
ATOM   4705  C   CYS B  79       6.329 -84.624 -60.498  1.00  0.95           C  
ATOM   4706  O   CYS B  79       7.370 -83.973 -60.438  1.00  0.95           O  
ATOM   4707  CB  CYS B  79       6.874 -87.068 -60.925  1.00  0.95           C  
ATOM   4708  SG  CYS B  79       6.112 -87.715 -59.400  1.00  0.95           S  
ATOM   4709  N   LEU B  80       5.260 -84.322 -59.740  1.00  0.94           N  
ATOM   4710  CA  LEU B  80       5.182 -83.189 -58.840  1.00  0.94           C  
ATOM   4711  C   LEU B  80       4.791 -83.643 -57.441  1.00  0.94           C  
ATOM   4712  O   LEU B  80       3.732 -84.233 -57.232  1.00  0.94           O  
ATOM   4713  CB  LEU B  80       4.132 -82.191 -59.376  1.00  0.94           C  
ATOM   4714  CG  LEU B  80       3.919 -80.913 -58.545  1.00  0.94           C  
ATOM   4715  CD1 LEU B  80       5.156 -80.010 -58.501  1.00  0.94           C  
ATOM   4716  CD2 LEU B  80       2.716 -80.131 -59.088  1.00  0.94           C  
ATOM   4717  N   VAL B  81       5.650 -83.388 -56.434  1.00  0.93           N  
ATOM   4718  CA  VAL B  81       5.462 -83.916 -55.088  1.00  0.93           C  
ATOM   4719  C   VAL B  81       5.778 -82.881 -54.028  1.00  0.93           C  
ATOM   4720  O   VAL B  81       6.402 -81.850 -54.274  1.00  0.93           O  
ATOM   4721  CB  VAL B  81       6.313 -85.151 -54.799  1.00  0.93           C  
ATOM   4722  CG1 VAL B  81       5.986 -86.260 -55.811  1.00  0.93           C  
ATOM   4723  CG2 VAL B  81       7.819 -84.829 -54.828  1.00  0.93           C  
ATOM   4724  N   THR B  82       5.344 -83.126 -52.775  1.00  0.92           N  
ATOM   4725  CA  THR B  82       5.696 -82.268 -51.647  1.00  0.92           C  
ATOM   4726  C   THR B  82       7.074 -82.573 -51.095  1.00  0.92           C  
ATOM   4727  O   THR B  82       7.765 -83.498 -51.509  1.00  0.92           O  
ATOM   4728  CB  THR B  82       4.638 -82.239 -50.542  1.00  0.92           C  
ATOM   4729  OG1 THR B  82       4.762 -81.101 -49.691  1.00  0.92           O  
ATOM   4730  CG2 THR B  82       4.660 -83.483 -49.647  1.00  0.92           C  
ATOM   4731  N   SER B  83       7.529 -81.742 -50.149  1.00  0.91           N  
ATOM   4732  CA  SER B  83       8.715 -81.946 -49.342  1.00  0.91           C  
ATOM   4733  C   SER B  83       8.792 -83.258 -48.584  1.00  0.91           C  
ATOM   4734  O   SER B  83       7.849 -84.041 -48.497  1.00  0.91           O  
ATOM   4735  CB  SER B  83       8.895 -80.783 -48.338  1.00  0.91           C  
ATOM   4736  OG  SER B  83       7.776 -80.685 -47.458  1.00  0.91           O  
ATOM   4737  N   GLY B  84       9.959 -83.518 -47.967  1.00  0.90           N  
ATOM   4738  CA  GLY B  84      10.159 -84.642 -47.070  1.00  0.90           C  
ATOM   4739  C   GLY B  84       9.861 -86.020 -47.630  1.00  0.90           C  
ATOM   4740  O   GLY B  84      10.535 -86.413 -48.581  1.00  0.90           O  
ATOM   4741  N   PRO B  85       8.903 -86.798 -47.102  1.00  0.89           N  
ATOM   4742  CA  PRO B  85       8.585 -88.128 -47.605  1.00  0.89           C  
ATOM   4743  C   PRO B  85       8.057 -88.103 -49.023  1.00  0.89           C  
ATOM   4744  O   PRO B  85       8.184 -89.109 -49.711  1.00  0.89           O  
ATOM   4745  CB  PRO B  85       7.548 -88.662 -46.608  1.00  0.89           C  
ATOM   4746  CG  PRO B  85       6.796 -87.412 -46.157  1.00  0.89           C  
ATOM   4747  CD  PRO B  85       7.899 -86.353 -46.128  1.00  0.89           C  
ATOM   4748  N   GLY B  86       7.478 -86.975 -49.496  1.00  0.92           N  
ATOM   4749  CA  GLY B  86       6.971 -86.884 -50.860  1.00  0.92           C  
ATOM   4750  C   GLY B  86       8.096 -86.879 -51.857  1.00  0.92           C  
ATOM   4751  O   GLY B  86       8.069 -87.577 -52.867  1.00  0.92           O  
ATOM   4752  N   ALA B  87       9.165 -86.115 -51.564  1.00  0.92           N  
ATOM   4753  CA  ALA B  87      10.391 -86.160 -52.323  1.00  0.92           C  
ATOM   4754  C   ALA B  87      11.138 -87.478 -52.174  1.00  0.92           C  
ATOM   4755  O   ALA B  87      11.528 -88.080 -53.167  1.00  0.92           O  
ATOM   4756  CB  ALA B  87      11.313 -84.977 -51.957  1.00  0.92           C  
ATOM   4757  N   SER B  88      11.327 -88.018 -50.949  1.00  0.90           N  
ATOM   4758  CA  SER B  88      12.120 -89.236 -50.778  1.00  0.90           C  
ATOM   4759  C   SER B  88      11.454 -90.514 -51.283  1.00  0.90           C  
ATOM   4760  O   SER B  88      12.149 -91.455 -51.667  1.00  0.90           O  
ATOM   4761  CB  SER B  88      12.682 -89.436 -49.344  1.00  0.90           C  
ATOM   4762  OG  SER B  88      11.673 -89.466 -48.337  1.00  0.90           O  
ATOM   4763  N   ASN B  89      10.105 -90.549 -51.408  1.00  0.91           N  
ATOM   4764  CA  ASN B  89       9.366 -91.618 -52.082  1.00  0.91           C  
ATOM   4765  C   ASN B  89       9.671 -91.708 -53.583  1.00  0.91           C  
ATOM   4766  O   ASN B  89       9.463 -92.744 -54.212  1.00  0.91           O  
ATOM   4767  CB  ASN B  89       7.824 -91.448 -51.917  1.00  0.91           C  
ATOM   4768  CG  ASN B  89       7.299 -92.009 -50.599  1.00  0.91           C  
ATOM   4769  OD1 ASN B  89       7.969 -92.773 -49.907  1.00  0.91           O  
ATOM   4770  ND2 ASN B  89       6.033 -91.686 -50.260  1.00  0.91           N  
ATOM   4771  N   LEU B  90      10.217 -90.643 -54.206  1.00  0.93           N  
ATOM   4772  CA  LEU B  90      10.574 -90.657 -55.614  1.00  0.93           C  
ATOM   4773  C   LEU B  90      11.844 -91.429 -55.942  1.00  0.93           C  
ATOM   4774  O   LEU B  90      12.095 -91.717 -57.113  1.00  0.93           O  
ATOM   4775  CB  LEU B  90      10.801 -89.228 -56.167  1.00  0.93           C  
ATOM   4776  CG  LEU B  90       9.577 -88.303 -56.174  1.00  0.93           C  
ATOM   4777  CD1 LEU B  90       9.995 -86.932 -56.722  1.00  0.93           C  
ATOM   4778  CD2 LEU B  90       8.456 -88.879 -57.038  1.00  0.93           C  
ATOM   4779  N   ALA B  91      12.686 -91.779 -54.941  1.00  0.91           N  
ATOM   4780  CA  ALA B  91      14.049 -92.253 -55.153  1.00  0.91           C  
ATOM   4781  C   ALA B  91      14.190 -93.447 -56.098  1.00  0.91           C  
ATOM   4782  O   ALA B  91      14.963 -93.418 -57.053  1.00  0.91           O  
ATOM   4783  CB  ALA B  91      14.692 -92.586 -53.790  1.00  0.91           C  
ATOM   4784  N   THR B  92      13.380 -94.502 -55.900  1.00  0.90           N  
ATOM   4785  CA  THR B  92      13.319 -95.674 -56.772  1.00  0.90           C  
ATOM   4786  C   THR B  92      12.800 -95.401 -58.159  1.00  0.90           C  
ATOM   4787  O   THR B  92      13.276 -95.952 -59.148  1.00  0.90           O  
ATOM   4788  CB  THR B  92      12.528 -96.806 -56.168  1.00  0.90           C  
ATOM   4789  OG1 THR B  92      13.131 -97.092 -54.926  1.00  0.90           O  
ATOM   4790  CG2 THR B  92      12.620 -98.098 -56.989  1.00  0.90           C  
ATOM   4791  N   GLY B  93      11.806 -94.509 -58.298  1.00  0.94           N  
ATOM   4792  CA  GLY B  93      11.271 -94.191 -59.613  1.00  0.94           C  
ATOM   4793  C   GLY B  93      12.221 -93.377 -60.451  1.00  0.94           C  
ATOM   4794  O   GLY B  93      12.401 -93.645 -61.638  1.00  0.94           O  
ATOM   4795  N   LEU B  94      12.900 -92.382 -59.848  1.00  0.93           N  
ATOM   4796  CA  LEU B  94      13.938 -91.635 -60.538  1.00  0.93           C  
ATOM   4797  C   LEU B  94      15.183 -92.450 -60.841  1.00  0.93           C  
ATOM   4798  O   LEU B  94      15.696 -92.370 -61.953  1.00  0.93           O  
ATOM   4799  CB  LEU B  94      14.319 -90.315 -59.831  1.00  0.93           C  
ATOM   4800  CG  LEU B  94      13.137 -89.348 -59.604  1.00  0.93           C  
ATOM   4801  CD1 LEU B  94      13.662 -87.961 -59.220  1.00  0.93           C  
ATOM   4802  CD2 LEU B  94      12.192 -89.204 -60.807  1.00  0.93           C
[truncated: 986,567 more chars]
